# Supplementary material for: Network‐based visualisation reveals new insights into transposable element diversity
Source: Mol Syst Biol. 2021 Jun 25;17(6):e9600. doi: 10.15252/msb.20209600 (PMC8226279; doi:10.15252/msb.20209600)
Supplement: Supplementary file 2 — Dataset EV1 [file MSB-17-e9600-s005.xlsx]

## Sheet: Dataset EV1
Species	Genome Download Source	Proteome Download Source
Acanthocheilonema viteae	WormBase ParaSite Version 6	WormBase ParaSite Version 10
Acyrthosiphon pisum	EnsemblMetazoa	EnsemblMetazoa
Amphimedon queenslandica	EnsemblMetazoa	EnsemblMetazoa
Ancylostoma caninum	WormBase ParaSite Version 6	WormBase ParaSite Version 10
Ancylostoma ceylanicum	WormBase ParaSite Version 6	WormBase ParaSite Version 10
Anopheles darlingi	EnsemblMetazoa	EnsemblMetazoa
Anopheles gambiae	EnsemblMetazoa	EnsemblMetazoa
Apis mellifera	EnsemblMetazoa	EnsemblMetazoa
Atta cephalotes	EnsemblMetazoa	EnsemblMetazoa
Belgica antarctica	EnsemblMetazoa	EnsemblMetazoa
Bombus impatiens	EnsemblMetazoa	EnsemblMetazoa
Bombyx mori	EnsemblMetazoa	EnsemblMetazoa
Brugia malayi	WormBase ParaSite Version 6	WormBase ParaSite Version 10
Bursaphelenchus xylophilus	WormBase ParaSite Version 6	WormBase ParaSite Version 10
Caenorhabditis afra	Caenorhabditis Genome Project Version 1	Caenorhabditis Genome Project Version 1
Caenorhabditis angaria	WormBase ParaSite Version 6	WormBase ParaSite Version 10
Caenorhabditis brenneri	WormBase ParaSite Version 6	WormBase ParaSite Version 10
Caenorhabditis briggsae	WormBase ParaSite Version 6	WormBase ParaSite Version 10
Caenorhabditis castelli	Caenorhabditis Genome Project Version 1	Caenorhabditis Genome Project Version 1
Caenorhabditis doughertyi	Caenorhabditis Genome Project Version 1	Caenorhabditis Genome Project Version 1
Caenorhabditis elegans	WormBase ParaSite Version 6	WormBase ParaSite Version 10
Caenorhabditis japonica	WormBase ParaSite Version 6	WormBase ParaSite Version 10
Caenorhabditis kamaaina	Caenorhabditis Genome Project Version 1	Caenorhabditis Genome Project Version 1
Caenorhabditis latens	Caenorhabditis Genome Project Version 1	Caenorhabditis Genome Project Version 1
Caenorhabditis nigoni	WormBase ParaSite Version 10	WormBase ParaSite Version 10
Caenorhabditis monodelphis	Caenorhabditis Genome Project Version 1	Caenorhabditis Genome Project Version 1
Caenorhabditis nouraguensis	Caenorhabditis Genome Project Version 1	Caenorhabditis Genome Project Version 1
Caenorhabditis plicata	Caenorhabditis Genome Project Version 1	Caenorhabditis Genome Project Version 1
Caenorhabditis remanei	WormBase ParaSite Version 6	WormBase ParaSite Version 10
Caenorhabditis sinica	WormBase ParaSite Version 6	WormBase ParaSite Version 10
Caenorhabditis sp21	Caenorhabditis Genome Project Version 1	Caenorhabditis Genome Project Version 1
Caenorhabditis sp26	Caenorhabditis Genome Project Version 1	Caenorhabditis Genome Project Version 1
Caenorhabditis sp28	Caenorhabditis Genome Project Version 1	Caenorhabditis Genome Project Version 1
Caenorhabditis sp29	Caenorhabditis Genome Project Version 1	Caenorhabditis Genome Project Version 1
Caenorhabditis sp31	Caenorhabditis Genome Project Version 1	Caenorhabditis Genome Project Version 1
Caenorhabditis sp32	Caenorhabditis Genome Project Version 1	Caenorhabditis Genome Project Version 1
Caenorhabditis sp34	Caenorhabditis Genome Project Version 1	Caenorhabditis Genome Project Version 1
Caenorhabditis sp38	Caenorhabditis Genome Project Version 1	Caenorhabditis Genome Project Version 1
Caenorhabditis sp39	Caenorhabditis Genome Project Version 1	Caenorhabditis Genome Project Version 1
Caenorhabditis sp40	Caenorhabditis Genome Project Version 1	Caenorhabditis Genome Project Version 1
Caenorhabditis tropicalis	WormBase ParaSite Version 6	WormBase ParaSite Version 10
Caenorhabditis virilis	Caenorhabditis Genome Project Version 1	Caenorhabditis Genome Project Version 1
Capitella teleta	EnsemblMetazoa	EnsemblMetazoa
Clonorchis sinensis	WormBase ParaSite Version 6	WormBase ParaSite Version 10
Crassostrea gigas	EnsemblMetazoa	EnsemblMetazoa
Culex quinquefasciatus;	EnsemblMetazoa	EnsemblMetazoa
Danaus plexippus	EnsemblMetazoa	EnsemblMetazoa
Daphnia pulex	EnsemblMetazoa	EnsemblMetazoa
Dendroctonus ponderosae	EnsemblMetazoa	EnsemblMetazoa
Dictyocaulus viviparus	WormBase ParaSite Version 6	WormBase ParaSite Version 10
Diploscapter coronatus	WormBase ParaSite Version 10	WormBase ParaSite Version 10
Dirofilaria immitis	WormBase ParaSite Version 6	WormBase ParaSite Version 10
Ditylenchus destructor	WormBase ParaSite Version 10	WormBase ParaSite Version 10
Dracunculus medinensis	WormBase ParaSite Version 6	WormBase ParaSite Version 10
Drosophila erecta	EnsemblMetazoa	EnsemblMetazoa
Drosophila grimshawi	EnsemblMetazoa	EnsemblMetazoa
Drosophila melanogaster	EnsemblMetazoa	EnsemblMetazoa
Drosophila mojavensis	EnsemblMetazoa	EnsemblMetazoa
Drosophila pseudoobscura	EnsemblMetazoa	EnsemblMetazoa
Drosophila simulans	EnsemblMetazoa	EnsemblMetazoa
Drosophila yakuba	EnsemblMetazoa	EnsemblMetazoa
Echinococcus multilocularis	WormBase ParaSite Version 6	WormBase ParaSite Version 10
Echinostoma caproni	WormBase ParaSite Version 6	WormBase ParaSite Version 10
Elaeophora elaphi	WormBase ParaSite Version 6	WormBase ParaSite Version 10
Enterobius vermicularis	WormBase ParaSite Version 6	WormBase ParaSite Version 10
Fasciola hepatica	WormBase ParaSite Version 6	WormBase ParaSite Version 10
Globodera pallida	WormBase ParaSite Version 6	WormBase ParaSite Version 10
Gongylonema pulchrum	WormBase ParaSite Version 6	WormBase ParaSite Version 10
Gyrodactylus salaris	WormBase ParaSite Version 10	WormBase ParaSite Version 10
Haemonchus contortus	WormBase ParaSite Version 6	WormBase ParaSite Version 10
Haemonchus placei	WormBase ParaSite Version 10	WormBase ParaSite Version 10
Heliconius melpomene	EnsemblMetazoa	EnsemblMetazoa
Helobdella robusta	EnsemblMetazoa	EnsemblMetazoa
Heterorhabditis bacteriophora	WormBase ParaSite Version 6	WormBase ParaSite Version 10
Hydatigera taeniaeformis	WormBase ParaSite Version 6	WormBase ParaSite Version 10
Hymenolepis microstoma	WormBase ParaSite Version 6	WormBase ParaSite Version 10
Hypsibius dujardini	EnsemblMetazoa	EnsemblMetazoa
Lepeophtheirus salmonis	EnsemblMetazoa	EnsemblMetazoa
Lingula anatina	EnsemblMetazoa	EnsemblMetazoa
Litomosoides sigmodontis	WormBase ParaSite Version 6	WormBase ParaSite Version 10
Loa loa	WormBase ParaSite Version 6	WormBase ParaSite Version 10
Lottia gigantea	EnsemblMetazoa	EnsemblMetazoa
Lucilia cuprina	EnsemblMetazoa	EnsemblMetazoa
Macrostomum lignano	WormBase ParaSite Version 6	WormBase ParaSite Version 10
Megaselia scalaris	EnsemblMetazoa	EnsemblMetazoa
Melitaea cinxia	EnsemblMetazoa	EnsemblMetazoa
Meloidogyne incognita	WormBase ParaSite Version 6	WormBase ParaSite Version 10
Mesocestoides corti	WormBase ParaSite Version 6	WormBase ParaSite Version 10
Mesorhabditis belari	Caenorhabditis Genome Project Version 1	Caenorhabditis Genome Project Version 1
Mnemiopsis leidyi	EnsemblMetazoa	EnsemblMetazoa
Nasonia vitripennis	EnsemblMetazoa	EnsemblMetazoa
Necator americanus	WormBase ParaSite Version 6	WormBase ParaSite Version 10
Nematostella vectensis	EnsemblMetazoa	EnsemblMetazoa
Nippostrongylus brasiliensis	WormBase ParaSite Version 6	WormBase ParaSite Version 10
Oesophagostomum dentatum	WormBase ParaSite Version 6	WormBase ParaSite Version 10
Onchocerca volvulus	WormBase ParaSite Version 6	WormBase ParaSite Version 10
Opisthorchis viverrini	WormBase ParaSite Version 6	WormBase ParaSite Version 10
Oscheius tipulae	Caenorhabditis Genome Project Version 1	Caenorhabditis Genome Project Version 1
Panagrellus redivivus	WormBase ParaSite Version 6	WormBase ParaSite Version 10
Parascaris univalens	WormBase ParaSite Version 6	WormBase ParaSite Version 10
Parastrongyloides trichosuri	WormBase ParaSite Version 6	WormBase ParaSite Version 10
Pediculus humanus	EnsemblMetazoa	EnsemblMetazoa
Plectus sambesii
Poikilolaimus oxycercus
WormBase ParaSite Version 6	WormBase ParaSite Version 6	WormBase ParaSite Version 10
Pristionchus pacificus	WormBase ParaSite Version 6	WormBase ParaSite Version 10
Protopolystoma xenopodis	WormBase ParaSite Version 6	WormBase ParaSite Version 10
Rhabditophanes sp. KR3021	WormBase ParaSite Version 6	WormBase ParaSite Version 10
Rhodnius prolixus	EnsemblMetazoa	EnsemblMetazoa
Romanomermis culicivorax	WormBase ParaSite Version 6	WormBase ParaSite Version 10
Sarcoptes scabiei	EnsemblMetazoa	EnsemblMetazoa
Schistocephalus solidus	WormBase ParaSite Version 6	WormBase ParaSite Version 10
Schistosoma haematobium	WormBase ParaSite Version 6	WormBase ParaSite Version 10
Schistosoma japonicum	WormBase ParaSite Version 6	WormBase ParaSite Version 10
Schistosoma mansoni	WormBase ParaSite Version 6	WormBase ParaSite Version 10
Schmidtea mediterranea	EnsemblMetazoa	EnsemblMetazoa
Soboliphyme baturini	WormBase ParaSite Version 6	WormBase ParaSite Version 10
Solenopsis invicta	EnsemblMetazoa	EnsemblMetazoa
Spirometra erinaceieuropaei	WormBase ParaSite Version 6	WormBase ParaSite Version 10
Stegodyphus mimosarum	EnsemblMetazoa	EnsemblMetazoa
Steinernema carpocapsae	WormBase ParaSite Version 6	WormBase ParaSite Version 10
Steinernema scapterisci	WormBase ParaSite Version 6	WormBase ParaSite Version 10
Strigamia maritima	EnsemblMetazoa	EnsemblMetazoa
Strongylocentrotus purpuratus	EnsemblMetazoa	EnsemblMetazoa
Strongyloides venezuelensis	WormBase ParaSite Version 10	WormBase ParaSite Version 10
Strongylus vulgaris	WormBase ParaSite Version 10	WormBase ParaSite Version 10
Syphacia muris	WormBase ParaSite Version 6	WormBase ParaSite Version 10
Taenia asiatica	WormBase ParaSite Version 10	WormBase ParaSite Version 10
Taenia saginata	WormBase ParaSite Version 10	WormBase ParaSite Version 10
Teladorsagia circumcincta	WormBase ParaSite Version 6	WormBase ParaSite Version 10
Tetranychus urticae	EnsemblMetazoa	EnsemblMetazoa
Thelazia callipaeda	WormBase ParaSite Version 6	WormBase ParaSite Version 10
Thelohanellus kitauei	EnsemblMetazoa	EnsemblMetazoa
Toxocara canis	WormBase ParaSite Version 6	WormBase ParaSite Version 10
Tribolium castaneum	EnsemblMetazoa	EnsemblMetazoa
Trichinella nelsoni	WormBase ParaSite Version 10	WormBase ParaSite Version 10
Trichinella pseudospiralis	WormBase ParaSite Version 10	WormBase ParaSite Version 10
Trichinella spiralis	WormBase ParaSite Version 6	WormBase ParaSite Version 10
Trichobilharzia regenti	WormBase ParaSite Version 6	WormBase ParaSite Version 10
Trichoplax adhaerens	EnsemblMetazoa	EnsemblMetazoa
Trichuris muris	WormBase ParaSite Version 6	WormBase ParaSite Version 10
Wuchereria bancrofti	WormBase ParaSite Version 10	WormBase ParaSite Version 10
Zootermopsis nevadensis	EnsemblMetazoa	EnsemblMetazoa

## Sheet: Sheet1
Table of all the species included in the bipartite network as well as the database from which each genome and proteome were retrieved.
