# Supplementary material for: Network‐based visualisation reveals new insights into transposable element diversity
Source: Mol Syst Biol. 2021 Jun 25;17(6):e9600. doi: 10.15252/msb.20209600 (PMC8226279; doi:10.15252/msb.20209600)
Supplement: Supplementary file 3 — Dataset EV2 [file MSB-17-e9600-s004.zip]

Archive with 3 entries (2 files):
- DatasetEV2/
- DatasetEV2/DatasetEV2.fasta
- DatasetEV2/README_DatasetEV2.txt
