# Supplementary material for: Network‐based visualisation reveals new insights into transposable element diversity
Source: Mol Syst Biol. 2021 Jun 25;17(6):e9600. doi: 10.15252/msb.20209600 (PMC8226279; doi:10.15252/msb.20209600)
Supplement: Supplementary file 3 — Dataset EV2 [file MSB-17-e9600-s004.zip › DatasetEV2/DatasetEV2.fasta]

>Sbat1#LINE/RTE-BovB
CGCCGTNGCCGGTCCCAAGCCCGGATGAGAAAGGAGGAGGGTTGGAGACCGTGGCGAAGT
CTCCGTAAAACTTAGCCACCTGCCNCTCATGGTATTGNCGTCATCGAANATTATACCGGC
TCGGTCGTCGCCCGGGTTACCAAGGGCCGCGCAGGCTGTTGGGGGACTGAGGCAGACTGC
GAAAAGTCGGCGATCAGAACTGCTCATCGCCCTCTGGCAGCCGGGGGCGTAGCAGCACGA
CGACGGCTGACGAAGATCGACGGAACGACGACGAAGATACCAGTCAGCAACGGAGCCGCT
ACCCGTTCTGAACGGAGGCAGACAGCGCGATGCCATTACAGCACGTCAGAAAAGGCTCCA
CGGGAACGACACCGNCAGTGGGAGCTTACAGTCGGAAATTGGAACATATCCTCACTCGGA
GGGAAAGAGCAGGAGCTAGTTGATGAGGCCACAAAGTACCAACTCGACATTGTTGGACTC
TCGTCAACGAAGCGCCAAGGCTCTGGAATCCTGAACCTCNGCGGGTGGAAGCTGTTCTAC
TCAGGCGTCGATATCACGACGCGCGCTCAGGCCGGTGTTGGCGTTCTGGTAGAACCCAAC
CTCGCCGATAGAATCATCGANTGGAAGCCTGTCAGCGGAAGGGTGGTAATCCTCCGACTG
AAGCTACAACAGGCTAAAGCGNTGACCTTGGTACAGGTCTATGCGCCCAATTTGGAGGGA
GAATATGAGACCTTCCTTGAGGAAGTGCAGTGTGCTCTGTCCGAAGTGCCGAATACGGAG
TCCCTCATACTGATGGGCGATTTTAATGCGCACGTCGGAGTAGACGCTGAAAAGTGGAAC
GGCGTGATTGGAAAAAACGGCCCTAGCGACCTCAACAATAACGGCATGAAAANNNNNNNN
NNNNNNNNNNNNNNNNNNNNNNNNNNNNNNNNNNNNNNNNNNNNNNNNGGTTTTGTGCAA
ACAACGGATTGTCCATTATGAACACCTTCTTCGAGCATCGAAGAGTGCATCAGTATACCT
GGTACCGGGAAGCTTGTGCACAGAAGTCGATGATCGATTTGATAATCGTATCGTCTGACT
TAAGACGCTCNGTAATGGATGTTCGCGTTAAGAGAGGCGCAGAGCTGTCAACCGATCACC
ACCTTGTTGTTGGCACGCTGCGCTGTAAGAAATGGAGTACCATACGAAGATCTGGCGGCA
GAAGCAACCGGAGAATCAAATGGGAAACATTGTCTTCGGTGGACACGAGGGCGAAATTTG
CAAACAACATCGCACGACGGTTTGAACAGATCCCGGCGATGACCGCTGATGTGGAAACCG
AGTGGNAGCTCTTTAAGAGCGGCATACTCGAGGCTGCCGCCGAATGCTGCGGATTTAAAC
GGGTTGGCCTGCCGCCTGGAGGTCAGAAAAGANCTTCCTGGTGGACACGAGAGGTACAAC
TGGCAGTTAAAGAGAAGAAGGCNGCGTTCAAGAAATGGCTTGGAAACAAAGAGCCTTCTA
CTCGCGTGCGATATGTCGAGGCGCGCAAGGCGGCAGCNAAAGCAGTGGCGAAAGCCAAAG
CTGATTCCTGGGAGAAGTTCGGTGAGGTGTTGGAGTCGAATTTCCAGACGGCAAACAAGG
TATTCTGGCAGACCATCCGCCGGCTCCGAGGTGAAAAGAAGGGCAGTCTCAGAGTCTTGA
AGGACAGGTCCGGACGCCCTCTTACCAAGGATGANGACATTCTTCGGCGATGGAGAGAGT
ACTTTGAGGAACTCCTTAACCCCGAGCAACCGCAGGAAGACTCGCCTGNAGAGCAGCAGG
GAACGGATATTACTATTTCNGTAGATGAAATCGCACAAGCTGTGAAAAGCTTGAAAAATG
GAAAAGCTGCCGGAATCGACGAAATCCGCCCTGAGATGCTCAAAGCATTAGGCGAACAAG
GCATGTGCTGGCTAACACGTGTCTGTCAAACTGCGATGGCTACGGGAAAGACACCAGCGG
ACTGGAGAACGGGAGTTGTNGTACCCCTGTTCAAGAAGGGAGACCACAGGGAGTGCTCCA
ATTATCGGGGCATTACCTTATTGAGCCTCCCGGGTAAAGTCTACGCAAAGGTGTTAGAAA
GGAGGTGCCGCGAAATAACTGACTCCGAGATNCAAGAAGAGCAGTGTGGCTTCCGGCCCG
GCCGAAGCACCTCTGACCATATATTCGCCCTACGCCAGATTGTTGAGAAATCGTGGGAGT
TCGCTCATCCGGTGTACATGTGCTTTGTTGACCTAGAGAAAGCCTATGACCGGATCCCGC
GCAACAGTCTGTGGNCGTGCCTGCGAGCATACGGGATCGATGGCCAGTTGCTACGGGCCA
TCCAGTCACTGTATTCTGATAGCAGTGCTGCGTCAGAGTNAATGGCGTTAAGTCGAAACC
NTTCAGCGTTNGCACTGGTCTCCGCCAAGGCTGCGTCCTGTCCCCTNTCCTGTTTGTGTT
GTACATGGATAGAATAGTCAGGAGCNGCCAAGGCGATGAGTGTATCGGTGTAGGAGATGT
GAAGACGAGAAGGTTGCTGTTTGCAGACGACCTTGTTTTATTGGCATCTTCTGAAACTGA
TCTCCAGCGCTCCCTAGAAAGGTTCGCAGCCGAGTGCGACGTGACCGGCATGCGTGTGAA
CGCATCTAAAACGAAAAGCCTAGTGCTTTCTCGTTCTCCTGCCCGTTGCTCTCTTCAGAT
NAACGGAGAGGCAGTGGAGCAGGTGGAGAAGTTCAAGTACCTCGGAGTCGTATTTACTAG
TGATGGAAAATTGGAGGAAGAGATCGACCGCGAATTGGAGTAGCCAGTGGCGTTCTGCGT
GAACTAGCCCGANCCGTTGTGACTAAAGCAGAGCTGAGTCTGAAGACTAAGCTCTCGGTA
TTCAAGTCGATCTTTATCCCCATGCTTACCTACGGTCATGAGTCGTGGACCATGACTGAA
AAACTTCGATCCCGGGTACAAGCGGCTGAAATGGGCTTTCTGAGACGAGTCGCTGGCCTT
ACGCGTCTCGACATGGTCCGGAGTACAGANATCCGGGAGAGCCTTGGTGTACAGCCGCTG
CTTCTCCAGATTGAGAAGTCACAGCTGCGATGGTTTGGGCACGTGTTGCGAATGCCTCCA
GGAAGCAACTGTTNCTTGCNNANCCGACCGGCAGGAAGGCCCAGGGGACGGCCAAGATTA
ACCTGGTGCAAATGTATGGAAGGAGTCTGCTCCAGACTCCGGTTGTCTTCTGCCGAAGCT
CAGACTCTGGCACAGGATCGGGAACGTTGGAAGCACTGTCTGACGCGTCTGCCTCCGCGA
CCCGAAAGGAGAAGCGGCGATGGAAGATGAAGATGAAG
>Csin2#LINE/RTE-BovB
GAAGAGACTGGACCTTACCGTGGTGTGACGGTTTGCGTACCTCNGCGACCCATTGAGCTA
TACTGGGGGGTGTCCGCGCGACACTCGCAGAGTCTCTCATACCAGGTTGGTCAATGGNTA
GAGGTCTGACGAACACAGTCTCCTGGCCCTCCAGGTTGGGGGTTGGAACATGTCGGCGAC
TTGTTCCGTAAAAATGGTAATGCACTTGCGTTTCCCGCCAAACACCGCTGCCTTGCGGTC
AGGCTTTTGAGCCAAAGGCTTTGGTTGAGGACCCTAATCGTCCTCCTGTCTAGGTGTGGG
CGCCCTGGCAGTATCCCAGCCCACGTACAACCATGAACTGCACANATACAAATAANCTCA
TGCCACATCGGCCGTCGCGTGGTGCCATCAGCCGGGTCGCCTTACTCGCTGCATACAGCA
GGGCGGGTAAGCGAAAACAGGCTACTGCTGACGCCTCCCTTCTTTCTCTTTCACATACTT
TTTCTTCCCCCTCTCCCCACCCCATTAGTAACTCTCTCCTTGTAGGCCCGNCACTTAGGA
CTGACGACTCCGTTCGTCTTGCATCGGTTTTGCGAGCAACATCTGCGCGTCATCCGGCGC
CGACATCCTCAGGCATCTCGAAATCANTCTTCAAGCCTCGACGCCCAGTCTATCTGGCCG
CCTTCAATGTNCGCACTCTGAAGCAAGCAGGACAACAAGCTGCTCTTGCTCTCACACTGG
ACTCGCTTGGCATTGATGTGTGCCGTGTATCAGAAACGAGAATTCAAGATGCAAGCACAG
TGGTTGAGCTAACCGCCCCATCACTCTCCACTCGCTTCCGGCTGCGCACCTCTGGCGATC
CAGAGGCCGCCGCGGCGGGATGTGCAGGGGTTGGTATCGTCCTAANTCACCGGGCGGAAG
GATCCTTGCTTGACTGGATACCCGTTGATAGTCGCCTCTGTGCGGTTCGTCTGGCAACGT
CTGTGAAGGAGTCTCACAAGCGGGAAGTTGATCGNTGTCCGTTTGTCGTGTCTGCTTACG
CCCCGACCGACTGTAGCCCTGACGCCGTCAAAGACAACTTTTATGACGCCCTGAGTGCCC
TGTTGCGGCGAGCTAAAAGCTCAGATATCGTTGTGGTTGCCGGAGATCTGAACGCACAAN
TGGGCAGGCTTAGCGCATCTGAGACTCAACTAGGTGGTCGACGTGGATTGGACTCGGTAC
GTACGGACAATGGCGAACGATTGCTTCAGCTGTGTGCTGACCGCAGGCTGTTTTTATGCA
GTACTAACTTCCGAAATAGCCGAAGTCGTCTGGCCACATGGTGTCCTCCAACGGCGTGCC
AGCCACAAACTCAAATCGATCACGTTGCCGTCAGTTACCGATGGCGCGGATCAATAACTG
ACTGCCGGTCGTTTTGGAACACATTTGTGGATTCCGACCACGCGCTCGTCCGGAGTCGCT
TCTCCCTTCGTTTTCCAGGGCCGCGTAAGGTGCGGACAAATNGCTTAGCAACTGAGAGAC
TGGCAGATCCGGATGTTAGACGAATTTACCAGAATCGTCTTCTGGAGTCTCTTCCAACCG
CTCCACCATCGGATGTGAACTCGTACTGGGACGAGATCGCCACCTCTTTGCACAGTGCTG
GGAATTTTGCCTGTGGCACGGCGCCACCAGGCGCACTCAAGCACTGGATATCGGACCGAA
CGGTGGCACTGCTTAAATCTCGGAGAAATATCCCNGCCGGTCCCGAACATAACTTGGCCC
GACGAATTATCAGACGTCAAGTGAAAGTGAGCGTGCGCGCCGACCGCGAAGCCTGGTGGA
CACGGAAAGCCAAGGAAATGGAAGAGGCCCAGAAAGCCGGGAATGCCCGAAGATTATTTC
AGTTGATCCGTGCGACCGGTCCCCGGAAACCGCCTGTGAGCGAAACCATCAAGGATCAGA
ATGGAGCGACCATCTCGAATAAAGAAGAACGCCTCGACCGCTGGGCCGAACACTTCGAAC
AACAATTGTCGTGGCCACCAGCTGGCACTCATCTGGAGCCCACAGNCGACGTAGAACCCT
GGACGGTGAACGTGGAACCCCCTACGGCCTCGGAGGTTTATGACTGCATATGTTCTCTCA
AGCGCCACCGAGCTNCTGGTCCGGATGACCTCCCACCCGCATTGTTCAAAGATGGGGGTG
AAGTCCTCAGTCAGCGCTTGTCTGATCTGTTTGCCTGCATCTGGGAAAAGGAGACTGTCC
CAGACAACTGGGGAGAGTCGGTGATAGTGCCCGTTTTCAAAAAAGGGGCTCGTAGTGAGT
GTGGTAACCACAGGGGGATCAGCTTGACCCCNGTCGTAACGAGACTGTTGGCGTCGCTTG
TNCTTCGTCGCCTTACGGTGGCTCGTGAAACACTGACTCGAGAGCAGCAAGCGGGATTCC
GGCCTGGTAGGGGTTGCGTTGACCAAATCTTCACACTCCGTCAGGTGCTAGAACAACGCC
ATACGTATAAGCGACCCACAATTTTAGTATTCCTGGATTTCCAAGGCGCATTCGACTCGG
TTGACCGGTCTGTTCTNCTTGACACGCTTGCCCACCAAGGAATGCCCCGGAAGGTCCGTG
GTTCGAACCCGACCTCTGCCTCTCGACTTCCCCTGTCTAGGCTTGGGCAACCTGGCAGTA
TCCCAGCCCTCGTGCTTCCTTCGGGTGGCATGGCAGCTAGGCACCGAAAGGGTGCTACAG
CTGAACGATTTNTTGCCCACCAAGGAATGCCCCGGAAGTTCGTGAACATAATAAGCTCTT
TGTATTCNCAGACTTCCGGACGTGAGAGTATACGGNGAGCTCTCCAAAAGCTTCCGTACA
CAAAGCGGTGTCCGTCAGGGATGCCCACTCTCCATTCCTGTTTAACTTCGTGATCGACGA
GATAATGAGACGAACGCTGGAAGGTCTCCAAAACCCCGGTGTTCAAATAGCCTCTGACGA
AAACCTTGTCGATCTGGAGTATGCAGACGACATCGTTCTCATCTTCGAAGAGGAGAAGGC
GCAGGTGTTTTTGGATGAACTGACCAAAGTCATCCCGTCCTTTGGTATGCACTTTGCACC
CACAAAGTGTAAGGTCATGCTCCTGGACATGCAGTCACTGAACACGCCACTTACAATCCA
GGGAGAGGCACTGGAAGTTGTGGAGCGTTTTACGTATCTTGGAAGTTGTATTAGTTCTGA
CTGTAGTGTGACAGATGAGGTCAATGCACGAATCTGCAAGGCTCGGGTCGCGTTTGCTAA
TTTGAGACACCTATGGCGTCAAAGTGGCGTATCCCTGAATCTCAAGGGACGCGTGTATCA
GGCTACAGTGCGGGCTGTTTTGTTGTATGGCTGTGAGACTTGGCCTGTTCGAGCAGCGGA
ACTGAGACGTCTTCAGGTGTTCGACAACCGTTGTCTCAGAACCATAGCTCGTGTGGGTTG
GTGTCGGCGAATCCGTAACGAGGCAATTAGAAAGCGAGTTTTCGGTTGTGCAACGGGTAC
TTCCATCGAAGAATGTGTCCAGCACCAGAAGCTGCGTTGGTTGGGACATGTGTTGCGCAT
GCCGAACCATCGTTTGCCGAAGAGAGTGGCGNAAGCAGAGAGGTGGCCAACCCTTGACCT
GGCAGAGGGGTATGAAAGAGATTACGAAACGCTTGGGTGCTGTCGGTGCTACTCGCCTTC
CAGGATGGGGACCGCGTGATCCCCACTGCGCCTGGTTGGAGACGCTGCAAGATATGGCTG
CCAACCGATGTCAGTGGCGTTCTTGTTGTCAGTTTCTATCCAGATTGCCTGAATGAGTGT
CTGGAGGTGTAGGCACCTCGGAATGATTGTAGTAAGCTAGCACTAAGTCCCTTCCCCGTC
CACCTTTATTCTTTTCTTCACAATAAGGCTTTCAAATAAATCATGGTTGTACGGCAGCGA
AGCATCGGTGTTGAACACTGATGTCATGCTGTC
>Sman3#LINE/RTE-BovB
TAATCACATCAAAGCTACTCATTCACTTTAATGCTATTGTTTTTTGTTGTTCATTCTTTT
TTTAACTAAATAGTTTGTTTCTGATTGGCTATTAAAGTAGTTCCAGGTCACTTAGTANAC
NATACTCTTGTAGTTAATCGAAGGAACAATAGAATTGTTTTTANTATCAGAAGGGGTTTT
GTGGAGATTTTAGTAATTTCATAGTTGAAATCATGAGTCAATTGAAGCTAGACCACCATG
GAAAACCTGGAAGCACTGGACGGCCGTTTCGTCCTATTATGGGGACTCCTCGGCAGTGCG
CATCCACGATCCCGCCTCGCGAGATTCGAACCCAGGACCTATCAGTCTCGTGCGCGAGCA
CTTAACCNTTAGACCACTGAGCCGGCATCCAACGGTGTTAGACGTCTAACTTCAACCGAT
TCACGACATTGCTGACTGCCACAGAGAAGCCTCATGGGCATGGGGTTAGCGACCCCATCC
CGCAGAAAAAAACCTTGCTAAAAAAACGCCAACCAGANNAAACAAATTAAACCATTTAAA
CTCTGCCCTGGGAGTTGAAGGAATAATTATGACGCCTCATGGTGAAAGCCGAGATTCTTC
GGAAATCACGAGGCCGATGCCCCTTCTAACAACCAGAGCAACAATTNNTATAGGTACATG
GAACGTCCGGACAATGTGGGAGACCGGGAGGACCAGTCAAATAGCAATGGAAATGAGGAG
ATACAANTTGGCAGTACTCGGAATNAGCGAAACCCATTGGACNCAAGCTGGACAGNAAAG
GCCAGGTNCGGGAGAGATGCTGCTGTACTCCGGTCACGAAGGGGAAAATGCTCCGCACAC
TCAGGGAGTTGCTCTGATGCTGTCCAGAGAAGCACGAAATTGNACTTNTAGGATGGGAAT
CTCATGNATCCAGAGTCGTCAGANCATCATTCAGAACAAAGAAGNAGGGGATCACAACGA
ATGTTACNCAGTGTTATNCACCCACNAATAATAGCAACGACGACGATAAAGATCAGTTCT
ACGNGAGGCTGCAATCAATCACAGCGAAGTGCCCAAGAAAGGANCTCACNATCCTGATGG
GNGATCTAAACGCTAAAGTCGGAGTGGACAGNACAGGATGTAAAGATGTGCATTNAACGA
CATNGGCTANGGGNGGCGAAATAAAAATGGGGAGAGACTTGCAAACCTATGTGCATTCAA
CAAATTGGTTATGGGCGGCANAATATTNCCNCACAAGCGCATANACAANNCTANATGGAT
CTCACCGGACCAAACCACAGNGAACCAGATAGATCACNTCTGTGTCAACAAANNATCCCG
AAGGNCAATGGAAGATGTGAGAACNNGGAGAGGAGCTGACATAGCTCCAGATCACCACCT
ACCTGGTNGTGGCCAAGATGAAACTGAAGCTAAAGAAACAATGGACAACTGGACAAACAG
CATTACAAGGTCCAATACAGCCTCCCTTCGAGATACTAACGAGCTCAANTAATCCAAGAN
AACTCTCAACAACAGGTTCCAAGCTTTACAGGATCTACTGAAAAAGAAGAAACTACGATG
GAGGACAACCGGAAAGGGATTAAAGAAGCACTAACTTCAACGTGTCAGGAGGTTCTGGGC
CGCAAGAAGCATCATCGTAAGGAATGGATCTCTATNGAAACCCTGGACAAGATTCAAGAA
AGGAAGAACAAGAAGACAGCAATTAACAACAGCCGAACAAGAGCAGAGAAAGTCAAGGCA
CAAGCAAGTGAAGAAGAGCATTAGAGCCGACAAGCAGAAATACGTGGGAGAGCTAGCAAC
GACAGCGGAGAAGCTGCAAGAGAAGGAAATATGAAACAACTATATGACACAACGAAGAAA
CTGGCAGGGAAATATAGTAAACCAGAGAGACCGGTCAAGGACAAAGAAGGAAAACCAATC
ACCGAGATTCAAGAACAGAGGAACAGATGGGCAGAATACTTCGAGGAACTCTTGAATAGG
CCAGCTCCACTGAACCCACCGAACATCGAAGCAGCACCTACAGACCTTCCTATAGACGTC
ACTTCACCAACGATCGAAGAAATCAGGATGGCCATCAGACAAATCAAGAGTGGGAAAGCG
GCAGGACCTGACAATATACCAGCTGAAGCACTGAAGTCAGACATTGAAGTAACTGCAAAC
ATGCTTCACNTTCTATTCAGGAAGATTTGGGAGGAGGAACAAGTGCCGACGGACTGGAAA
GAAGGACACCTCATCGAGATACCAAAGAAAGGAGATCTGAGCAAATGTGAGAACTACAGA
GGCATCANACTGCTATCAGTACCAGGAAAAGTTTTCAACAGAGCGTTGCTGAACCGGATG
AAAGACTCAGTAGACGCCCAACTTCGAGATCAACAGGCCGGATTCCGTAAGGATCGGTCG
TGCACAGACCAAATCGCGACACTACGGATCATCGTGAACAATCAGTTGAGTGGAACTCGT
CACTATACGTCAACTTCATCGACTATGAGAAGGCGTTTGACAGCGTGGACAGGAGAACAT
TATGGAAACTTCTTCGACACTATGGNGTACCTGAAAAGATCGTCAACATCATACGGAATT
CATACGACGGACTACACTGCAAAGTCGCGCATGGAGGACAGCTGACAGATGCATTCCNAG
TAAGGACCGGAGTCAGACAAGGCTGCCTACTCTCCCCCTTCCTCTTTCTTCTGGTGGTCG
ACTGGATTATGAAGACCTCGACATCTGAGGGGAAGCACGGAATACAATGGACANCTCGGA
ANCAACTAGACGATTTGGACTTCGCAGATGACCTAGCCCTCCTATCCCATACACACGAAC
AAATGCAGACGAAGACAACNAGTGTAGCAGCAGCCTCTGCATCAGTAGGCCTCAACATAC
ACAAAGGAAAAAGCAAGATCCTCAAATACAACACGGAGAACACCAACCCAATCACACTTG
ATGGAGAAACTCTGGAAGANGTGGAAACATTCACGTACCTGGGAAGCATCGTCGATGAAC
AAGGAGGATCTGATGCAGACGTAAAGGCGAGGATTGGCAAAGCAAGGGCAGCATTCCTAC
AATTGAAGAACATATGGAACTCAAAACAACTGTCAACCAACNTCAAAGTCAGAATCTTCA
ATACGAACGTCAAGACAGTCCTACTGTACGGAGCTGAAACNTGGAGAACTACTACAACCA
TCATCAAGAAGGTACAAGTATTTATAAACAGTTGTCTACGCAAGATACTCAACGTCCGTT
GGCCGGATACCATCAGCAACAGCCTNCTGTGGGAGAGGACAAACCAGCTTCCANCTGAAG
AGGAAATTAGGAAAAGACGTTGGAAGTGGATAGGACATACATTGNGGAAATCACCAAACT
GCATCACGAGGCAAGCGCTAACTTGGAATCCTGAAGGGAAGCGGAAAAGAGGAAGGCCAA
AGAACACGCTGCGTCGGGAANTGGAAGCAGACATGAAAAGGATGAATAGCGACTGGAAAG
AACTGGAAAGGATTGCCCAGGACAGAGTTGGATGGAGAATGCTGGTGGGCGGCCTATGCT
CCTCCACGAGGGGTAACAGGCGTAAGTAAGTAAGTAAAGTCCGTGAGTNTATTATNAACA
ACGAGAAAGGGAATTTTTTATGGTGCTTANGCTAAATTACGAAAACACCTACTCCTAANG
CGGACTGTGTGTAAAGTATCGGTTGTGGTTCACTGCGTAATCAANAATGTTTAGTGAAGC
TAGATAATATTCTCACCGTTTACTCCGCTCTAAATCTCAACCCTAGCTTTTCAAGTTTGT
AAACAGAAGAGTTGGCAAAGCATCATTCATCGTAGNTGNCGTCAGTTCGTGTTAAAAACC
CCGACCTGATTTGTAAGCCCAACTCAAAACTCCAGTTTAACTGTTAAATANCTAACCCTC
AGCCTCCTNGCATTATGACTGATGTCAGTTGGTGANGAAAACTCTATGGGNTGGTGGCCC
TATTCATTACAGTAACCCGACGCCTGACACGTGTGTACTTGTGTGAANTNGNCCCTTTTC
CTTNACTACGAGGGATAATTTAGNATGTACGTGATGGTTGATTATTNCGATCAAAGCTGT
TATCCCACAGTTATCTAATTGCTTCACGNTGTTAATTGTTTTANAACTGGAAAGCATTGT
CTCCCGATCGGCTGATNANTCACCNGATGTCGTCAGTNTATTATACTCTTATCACTGGCT
TTACTCTAGAGCTTTAA
>Hcon4#LINE/RTE-RTE
GCCGGCCTACCACCTCAACGCGGTGGGAGGGTGAACGCGCGGCGTGTGGGCGTGTCCGCT
TTCTAAAGTTCTGGTTTATGTAACAATAATTCTGCAGTTTTTTTCTTTTCTTTCAATTTT
TTAGTATTTCATCATGTGCTCNAATGCAAGGTTCCGGTANTTTTCAGTTATGCGAAAGTT
TATATTGACCGGCTTGCCGCTTCGCGTTCGAAGCTGCGGTTAGGTAGTTGTCGAGGAACT
GGAGAGATGGCGGCCCCTTTGCTTGAGTCCCCCCTATCCGTTCGCCCGGGGTCGCGGTTG
AATTCGTTCTTCACGCGTTAAGTTGCACACAGCAAGCCCGTACATTACGTCTAAATCACT
GCGTTCTGGACTAAGGACAAGGANTCGCTCGGGGAAATTTTCCTACCAGAGGAGAGGCAA
CCTGCTGCCCTGCCGCATGCTTTCGTCTTTACCATCAGATGTCGGCTTGTGTGGTCCGAA
AGCTCTCGCCAGCGTTTTCCTACTGTTCGATGGAATTTCGCTTGGAGCTTTCATTATCCN
TTCCAATTATANTTATAAAAAAAANTATATGTATATAATTAACGGCACGTCCGCATGTCC
ACACGGCTAAGAGTAGGTCCCCACGTGTCAGAGCCTGGCAAGCTGCACGTGGATATTACA
TGCCAAAAACAGTAACAAAAATGGGCCTCATCCCCCTGAACCTGAGGGAGCCTCCAATAC
GGCAGCGTTGGGTAGGACCGCTCGGGAGAGGCTGCTAAAATCTCAGGGCCATGACAGGCT
GCCTNAAAGGAGAAGGACNAANATGGCGATCTGTACTTTCAACGCACGAACGCTTGCATC
GGAAGCGTGTATNGAAGACCTGATGATGCAAGCCAGGAAGATCAAGTACGACGTCATCGG
ACTGACCGAGACGAGAAGGCACCGCCCGCTGCACGCCGTTTTCGGAACTGGAGAAGAACT
GTTCCTTGGAACATGCGACAGCAGAGGCGTCGGCGGTGTAGGTGTCCTCGTCAACGCGCA
CTTGGCCATGAACATCGATTNGTACGAAAGCTCGACAACCCGAATCGGACGTTTGCGATT
GAGAAGATGTGGCTCAACTCCAGCTCTAACAATCTTCGTTGCTCACGCGCCAACATCGAG
CTGACGAAGTAGAGCTCGATGCGTTTTATATGGACCTGGAGAGGCTCCACAGAGAAGACG
TACTTTCTTCAAGTTCGTCGTCGGAGATTTCAACGCTAGGNTTGGCGAAGCACGANTGAA
GAGCTCCACATCGGGACTCACGGAATGGAATGGAATGAGCAGGGTGAAAGGCCGTCCGAG
TTTATCATGTCGACCCACACTATCCATGGTAACTCGCAGTTCCAGAAGCCCTCTCATTCG
CGATGGACATGGGAGTCGCCTGGTGGACAGTTCCGTAATGAAATAGATCACATCATCNTC
GATCGAAAGTTTTGCCTGACTGACGTCGCTGTTGTTCCGAAGTTCTACACGGGATCGGAC
CATCGTCTCCTCCGCGCTAGATTCCGCTTTTCAGTGCGTGGAGAGAGAGCTGCGAAGTTC
AGGAAACGAAGCCCCAAGACTGTCGTCAATTGGGATCACTTCGCTTCATTGGCGAGTTTG
TGGGAAGATTCCGTTANCGACAACATCGATGAAGAATACGACCGGCTCGTCGAACATCTT
CACGATAGCGCCAGGAAAGCNGAGAGTCTCAAAGATGTCAAGAAACGTCTCTCTTCGAAG
ACTCTCGAGCTGATACGCCAGCGTGGAATCGCGCGAGCTGCGGGCAATCANCAGCTAACG
TCCGAACTTGCGAAGCCACGCAGAGAAGCGATAAAGGAAGGTCTGAAAGAGAGAAGAGCA
GCAGTTNTGGNCGAAGCCGCCGAGGCCGGGAAGAGCATTCGCAAAGCCCGCCGGAGCTTC
GCCAATTACAAGACCAAGATGACTTCCCTTCGTCGTCCTGACGGAACNGTTACTGCATCC
CGAAGGGCAATGGAGAAGGTCGTCTACGACTTCTNCTCTGATCTCTTCGACAGCCACGTC
TACATGCCTACCTACCATCTTAGGCAAGACGGATACGTCGTCCTTCAGTTCTCCCTTCCG
AAATTCGACACGCCATCGCGTCGATGAGGAATGGTACAGCACCCGGTCCCGACAGGATCA
AAGCAGAACATCTAAAGAGCCTTCCGCCAGTCATCGTCAAAACCCTGGCCNGGCTCTTCA
CGCGGTACCTGTCGNAATGCGAAGCGCCCACTTCGTGGGAAACTAGCAAGACCGTGTTGC
TGTATAAGAAGGGAGATCGGACGACATTGGCAATTATCGCCCAATCTGCCTGCCGTCTGT
ATTGGCAGAATATTAGACGAAGGACAGCCATGCGAGCAAGCAGGGTTTCGGAGAGGGTTC
AGTACAATCGATCACATCCACACCGTCACGAGACTCATTGAAGTATCGCGAGAGTACAGG
ATGCCGTTATGTCTACGTTCATCGATTCGAAGAAGGCCTTCGATACCGTCGAGACAGAAG
CGGTAATCGAAGCCCTGGGCGACCAGGGTGTTCCTACTCAATATGTAAGGATGCTTCGTG
AGCTCTACAACAACTTCACGACCAGGATCTCGCCATTCTACAAAGAAGTCATCGTCAACG
TGAAGAGAGGGGTTCCGACAAGGCGATACCATCTCGCCCAAACTTTTCAGTGCCGCTCTC
GAGAACGTCATGCGTCATNTGGAATGGGAGANCACGGGAGTGAAGGTCGACGGCCGCTAC
TTNCATCATCTCCGCTTTGCAGACGACATCGTGCTCATAACACCGAACATCGAGCNGGCG
GAACAAATGCTGGCCGAATTCGACAACGCTTGTGAAAANATCGGCTTGCGACTGAGCCTA
ACGAAGACGATGCTCATGCGAAACGGATTGGTACCTGATGCTCCTTTCACGCTGAACGGA
ACGAATATCTCCGAATGCTCTAGCTATGCGTATCTAGGTCGAGAAGTCAACATGATGAAC
GACCTAGCTCCGGAGCTGAGCAGANGGAAACGCGCGGCGTGGGAGCATTCAAGAACATCG
AGNGAGTAGTGAAGAAGACGAAGAACATCCGGCTCCGCGCTCACCTTTTCGACACTGCGG
TCCTTCCTGCTTCGACATACGCCTCAGAGACTTGGACTCTACGGAAGCAGGATGAGCATG
CAGTCAGCGTCATTCAACGCGCTGTGGAAAGGACGATGCTCGGAATTTCTCTATACACGC
AAGTGCAGAAGGGAATCCGGAGTTCCGAGCTCCGTCGACGAACGAAGATCAGGGATGCCG
CTGATTACGCCAAGAGATCGAAGATCAGGTGGGCCGGACACGTCATGCGATNTCGTGATG
ACCGTTGAACCAGGGCGGTTACNGACTGGATCCCTCGAGACGTCAAACGAACACCAGGAC
GGCCGCCAGCGCGATGGTCAGACTTCTTCACGGAAGCTCTGAACGAAAGGAATGTCTTGC
CCCGTGTCCCTCGAGCGAGTGCGATTCACTGGACTACTCTGGCTCGCGACAGGGACGAAT
GGAGACGTTACTGGCGCCCGCTCGAGGAAATCGACGATCAACGGG
>Sman5#LTR/Gypsy
TTGTAGCTGTAAATAATTCCCCAAAATCAATAGCTCATTAAGTGTTCGACATTGGATGCT
GACCACGTTGTTTAAGTGGACTTGTTTAGCTGAAGGCTTTCGGTCATGCATCCGCACCAG
ATCACGTTTCGACACGGCGTGGGACACAGCTCCTACGTTTCATTAGCCAGCTTATAGAAA
AGGTCCTCGATATATTGGTAACGNATCAAATATATCTTTCCTGCCTCTTCTCGTCTGACT
TCTGATTTCTATCTGGCTGGGAACGATCGAATATAGAAGGTGCTACTGGTAGCTAGTTGT
AAAACTAGAATATCCGTCGCATCNTCATTGGTGAGNCCGACGTGATCTGGTACACCAAGC
CAATANACTGTGAGTCTGTTCCNTTTTGGAATATTATTATTCATTGTTATTCTTTATTTG
AATTTTATATATTGTGATATACTTTTTTCGCGAATTTTTTTTCTCGGATATATTTTAATT
AGACATTTTTCGTTATCTATATTACTATGACGGAACACTCACCTAAGGTTTTTAAGTTAA
AGTCTATTCCCCCTATTTCGATTCAGTTAACGCCATTTTGGCCCGACAATATCGAGTCCT
GGTTCTGCTACGCAGAAGCCGATTTTTGCGTGCACGGAATCACGGACTCGCGCACACGNT
TCCTCGCGGTAGTTAAGGCGTTACCGCGCGAGTTTAACAGGTACGTAACACCTAGTATGT
TTACTAGTGATGTTTCGGAACCTTACGAAACGCTTAAGCGATCGATTCTAAAACGCGGAG
ACCTAACCGATCGACAACGGTTAGACCAACTCCTTAACAATATCGACCTGCAACATGGTT
CTGCGACGGACATGTTGCTNAGAATGAGAGAAGTCATCGGCCAACGAACTTTCGATGATG
GCCTATTCAGACAACTTTTCTTGTCTAAACTCCCTCAACAGGTGCAGGCAGTGCTCGTCT
CGTTTCAAAACAACGCCGTAGACGAACTGGCTGCATCTGCCGACCGAATCTTGGAAATCA
CNAAATCTTCTAANGCCGAGGTTTTTTCNGTCAAAGAAAAACCTCAANCGACCCCGACTG
ACATNGCCGAACTATGTCACACGCTTACACGATATCTTAGANTTCGTAATGACCGTAGTC
GGTCAAAAACCCCGCGTAGAAGCGCCTCACGTAGGCGATCTGTCTCTCGACCACGAGAGA
CAGATAATCCCGACTGGTGCTGGTATCATAACCAGTACGGTAAGTCTTCCAGAAATTGCA
GGAAACCCTGCAATTATCCGACCTCAAAATCGANTGACACGAAAAACAGTTCGGGAAACT
TCCCAGCCGGCACGCGTTAACGGCAACCGTAGCCGGCGAACACAGCCGTCTNTTATACGT
CACGGATGTGACNACGAAAGTTCGCTACCTCGTCGACACTGGCGCAGAAGTTAGCGTTCT
TCCAGCGAATCCCGACGACAGACTTCGCGAGTCTGTTTTAAGTTTACAGGCGGCAAACGG
AAAGCCGATCGCTACNTACGGTAAAAGGTACGTCTACCTTAACGTGGGTTTACGCAAACC
CATACACTGGATTTTCGTTGTTGCAGATGTCTCTATGCCAATCATTGGTATAGACCTGTT
ACAACACCACAATCTACTCATCGACACACGCNCACGAAGGTTAATAGACGGAAACACTAA
GTTATCCGTTTGCGTAACTCCTTTTTCTGGTTGCAGGTTATCCCCAGTCACGATTAAGCA
CGCCATAGACCCCTTGTATCAACCANTACTCGACAAATACCCCGGGATATACCAACCGCA
ACCGAAATTGCCTTGTGTAACCAGCAATGTTACACATCACATCTCGACTACAGGACCACC
TGTATTCTCGAAAGCCCGNCGACTCGCTCCCGAAAAGCTTAGGTTGGCTAAAAACGAATT
CGACCACATGATAGACTTAGGGATAATTCGACCGTCGAATAGTCCATGGGCATCCCCNTT
GCACATGGTCCCTAAAAAGGACAGCAACGATTGGCGNCCAACTGGTGATTATCGGCGTCT
GAATGCTAAAACCATTCCCGATCGTTACCCGTTGCCTCACATTCACGATTTGACAGCTAC
CTTGAAAGGTACAACTGTCTTTTCGAAAATCGACTTGGTTAAAGCTTATAACCAAATNCC
GATGGCANCTGACGACATTCCTAAAACCGCCATCATCACTCCCTTCGGTCTTTACGAATT
TCTACGAATGCCTTTCGGTTTAAGAAATGCGGCTCAAACCTTCCAAAGGTTCATAGACGA
CGTCTTCCGAGGTCTCAACTTCGTACATGCGTATGTTGATGACTGTCTAATAGCAAGTCC
GGACAGAGAATCACATCTCNAGCATCTGGACATTGTTTTCGATCGACTCCAAAGGCATGG
CATTACTGTNAACATTCAGAAATGCCAAATCGGAACCAACTCCTTAGACTTCTTAGGACA
CACTATTGATGCCCAAGGCATCCGACCCCTTAGAAGCAAAGTGGCGGCCATTCTGGATTA
CCCAGAACCGACCACGATCAAGCAGTTGCGAACTTTTAACGGNCTCGTAAGTTTCTATAG
ACGGTTCATACCNAAATGCGCGTCCCTTATGAAACCGTTAACCGACCAGCTTCGTGGAAA
TGCGAAATCAATTAGTTTAGACGACACAGCCCGTAAAGCATTCTCCACAGTTAAGGAACA
CATCGCTAAGGCAACCCTGCTTGCNCATCAGGACACTCAAGCGCCCATTAGTATCGCNGT
AGACGCATCCGACTCAGCAATCGGAGGAGTCTTACAACAATGGGTTAACAACTCGTGGCA
ACCTTTAGGATTTTTCTCGAGACGGTTGCTAGACGCGGAATCTAGGTACAGCACGTTCGG
TAGGGAACTCCTAGCTATGTATTGTGCTGTACGGCATTTCCAACATTCCATCGAAGGAAG
AGAATTCACGCTTTTTACCGATCACAAACCTCTTACCTTCTCTTTAAGTTCATCTTCAGA
CAAGTACTCACCGCGAGAGTCTCGACAACTCGACTACATTTCGCAGTTTACTTCAGACAT
ACAACACATTTCTGGAGCAAACAATGTAGTCGCAGACGCCTTGTCTCGAATAAGTTCCTT
GAACAGTTTCCAAGGAATCGACCTTCTTAAACTCGCTCAGCTTCAAAAAGAAGACATTGA
TCTTCAGCACGAGTTATCCTCGACAACTCTTAAACTAAGTATTAAGCAGATGGGAACAGG
TAAGGAAACCTTACTCTGTGACACATCTACAGGTAGGGATCGTCCAATCGTACCAAAACA
TTATCGACGCAACGTCTTCAATACGTTGCACAATCTTTCTCATCCAGGTGCTCGTGCAAC
AATCGAACTTATAGCCGAACGCTTTTGCTGGCCTGGCATGAATAAAGACGTGAGGGAGTG
GGCACGCTCCTGTGTAAGCTGTCAGAAATCTAAGGTCATNAGACACAACAAATGTCCCTT
AGGCTCTTTCAAAACCCCTGACGCTCGTTTCGACCACGTCCATCTAGATTTGGTAGGACC
CTTACCCGACTCGAACGGATACTCATATCTCCTAACATGCGTAGACCGTTTCACTCGATG
GCCAGAAGCAGTACCGATTAAGGACATTACTGCTGAAACNGTGGCCCGCGCTTTCGTCGA
ACGATGGGTAGCAAATTTCGGCTGCCCTTCNACNATCACTACAGACCGCGGACGCCAGTT
CGAATCTGGACTTTTCCGTTGTCTGACCTCACTATTAGGAATCACGCGCTTCCGAACGAC
CGCCTACCACCCACAAGCAAACGGGTTGGTAGAACGTTTTCATCGACAACTAAAAGCTTC
ATTATCAGCTNCAAACGTTTCACAGTGGACAGACGCTCTTCCACTCGTCTTGCTAGGTAT
CCGCAATGCAGTGAAAGCTGACATTGGATACACGGCATCTCAACTCGTTTACGGAACGAC
ACTCCGACTCCCAGGAGAATTCGTGGATCCTTCAGCTTCTTCATTGAACATGGATCTAAA
CTCTTACACGAGTAGGCTTACAAACGCTATGCGTTCAGTTAAACCTGCTCACACTCGACC
TCAATCAACTGATGTTTTCGTTCAACCCGAATTACGACATAGTACACACGTCTTCGTTCG
TCGAGACTCACATCGACGACCCCTCGAATCAGCATACGAAGGACCCTTCAAAGTTCTTCA
ACGCGAACCTAAGTACTATGTAGTCGATAAGAACGGCACGAACGATAGCATCAGTATCGA
TCGACTCAAAGCAGCGTACTTAGAAGGAAACCCTAGCTACGTCGATTTTCCTTCGGTACA
ANCGAACGACACGGCTNCTACACTCGTAGTACCCTACACGACAGCCGACACACAACTTGA
TACTTCGTCAACGTCGATAGATAAACCTAAAACAACGCGTTCTGGAAGACGAGTAAGATT
TCCAGAACATCTTAACGAATATTGCACGTAGGACATAAGCTTTATCTCGAATTACCCTTT
CATNGTTTATTATAAAATTTTTTTTAATATGCTCATTTTTTTTATTTATATAAAAAAAAC
AAAAAAAAACAAAACATTTTTTTGAGCGTATATATATATATTTATATATTAAAAAAACCA
AAAGAAAACCTTTTTTCCGATCGCTTTTACGCTGTTTGTAAGTGTATTAGTTTATTTTTT
TCCGCTCATCTTGTGTCCTTACGCAAGTACGAGTGTATTTTCGACATGCACTCACACGTT
CTATTTTTCCTCTTTTCCAGGACGGCTGGAAAAGAACGACGAAGTTTCGCAAGGAACCGA
AATTTTCATTGTACTNTATTTCTTTATTGCTACGTTGTACATTTTGGTCCCNTAGTTTAA
GGAAAGACGACCAGACGCTGCTAAACGAAGCAAGCTATCAGAAGAGTGTTTACCAACGAC
AAACTCGTTGGGTTTAAACTTCTGGCTGGTCACGTCTTAGGGGCATCACTACCTCACTAG
GGGGGGAGTGATCTGTAGCTGTAAATAATTCCCCAAAATCAATAGCTCATTAAGTGTTCG
ACATTGGATGCTGACCACGTTGTTTAAGTGGACTTGTTTAGCTGAAGGCTTTCGGTCATG
CATCCGTACCAGATCACGTTTCGACNCGGCGTGGGACACAGCTCCTACGTTTCATTAGCC
AGCTTATAGAAAAGGTCCTCGATATATTGGTAACGNATCAAATATATCTTTCCTGCCTCT
TCTCGTCTGACTTCTGATTTCTATCTGACTGGGAACGATCGAATATAGAAGGTGCTACTG
GTAGCTAGTTGTAAAACTAGAATATCCGTCGCATCNTCA
>Dmel6#LTR/Pao
GCTTCCCTTCCATTTCGTATTTCTTCGATTATGCCCATCGGGGACGATAAGAAGAAATTG
TCCGCTGACAAACCCAGGTCTATTTTTTCACCACAAGGGCCCAAGAGTCCAAGAATCCCA
AGCATTTCGGTGAAAACGCCTGCGCAGATTTCCGACGACTGTGCTACTCCATCCAAAGCC
ACAGTACAGCGCACAGCTAAAAATATGGCTGCTTCCGATCTAGCGCTAGCACAAATTCAT
TTCGGTCTCCGACCGCTTAAGCGAATTCGAGGCTCAGATCAACACTCCGGAATCCGCAGC
TCCAACCGTCACNACGCACGTTAGCAAGTCCGTCTGCGACCAAGTCCGAACCCTATGGGA
CAAGGTTGAAAAGGAATACGANCTCTGCTCAGAGTGCCTTGTGTCAGCAGGCGAAGCGGC
AGCAAGCGACAGTGCCTATTCTCAGGGCTAAATACGGCTATTGCTATTCAGTCTACGAAA
GGTGTGTTGCCCAGCTCGTCGATAAAATCGAGCAGGGCACGTCTCAGTCCATCCCAGNCG
CGAACGCTGCGCCCCAGGCCTACATTTCCTCCGGCTGTCGGTTGCCTCCATGCGATACGG
AAGTTTTCGCAGGCGACTATCTTCGCTGGCCGACTTTCCGGGATCTTTTCACGGCCATTT
ACGTNAACAATCCACGGCTGACTCCGGTCGAAAAGCTATTCCACTTAAATGCCAAAACAA
GTGGCGACGCGCANGCCATNGTTNCGANNTCGCCTCTCACCAACGAGGGTTTCCGCTCTG
CGTGGGAGGACCTGATAGANCGTTTCGAAAATAAGCGACTNTTGGTAAACAGCCAGCTGA
AGNTNCTNTTTAACGTGCAGTCGATNCCGCAGGAATCTGGNGCGGCCCTGAAGGNGCTGC
AANGCACNGTTCAGGGNTGCTTGACNGCCCTAGAGCATTNCCAGGCATCNACACTGAGAA
CTGGGACTGCCTCCTGGTNTNCCTGTGCTCGNCCAAGCTCCCGAAGNNGACCCTCTCCTT
ATGGGAGCAGTCGCTANNTGNCAAANCCGANATCCCGGCNTGGGGAGAGNTGAACGCCTT
CCTCACAGAANGNCATCGGACNCTGGAAGCCATCGANGATGTGAGACCGTCCGTACCAGT
CAGTCGCAGTTCCAAAGCGATAACTCAAGTGGGCCCTCTAGAAAATTAAATTCCTNCGAG
ACGAAGGTCGGCNCCAAACATCGAAAGGNTGCGACTTGTGCNACAAGGAGAACCATCCNG
TNCGNNTGTGCCCGCGTTTTCTCCAAATGTCNGTTGACNCGCGNTCNGNCTACATNAAAC
GGAAGCAGCTATGCCTGAACTGCTTTGCCAGGGGNCATCAGCTNCGTGACTGCANAAGCA
CGCACAGCTGCTTTACNTGCCGNGGCNGGCACCACACGCTGCTGCACCGAAACAGCCCCC
CAAATTCCGGNAATGCGAGTCCCTCAAATCCTGCAACGCCAATTTCCGCTACNCAGGCCA
ACTTCGAGACCCTCCAGCAGAAATGCATCGGCAAGCACCTCAGCGGTGTTCAAANTTNTT
TCGCNTCCGGCACTTCAAGAGCCGTCCTACTGAGCACNGCGATNATCGACGTGTGCCATC
TGGGGACGAACTNCCGGGCNCGAGCCCTGATCGACTCGGGATCCGAGGCGACGTTCATNN
CCGAGCGCCTGTTCAACCTNATTAGGTTGCCATTCCGCGNCGCCCAGGCCCAAGTCTCGG
GCTTAAACCANNCGGTCNCCGCGNAGTCCNNGAAGCTNTGCCGTTTCGNNATCCGNTCTC
CGACTAGGCCCGCGTCTGCAGTTGGAGACTGACGGCCTACGTCCTCCCTCAACTAGCCGG
AAANCTGCCCTCCTACCCGATCCCGCGGAATTTCCTTCGAAGGACCTTCCCGCATTTTCC
GCTGGGCGGATCCNAAATTCTNTGAGAGCGCNCAAATNGATGTACTTATCGGGGCCGACA
TTCTGCCNTCGGTGCTNCTGGGTGGCGCCCGAAAACCAACATCTGCGGCTCGCTCCTGGG
GCAAGAGACCATTTTCGGCTGGGTGCTAACNGGGCCGAGTNCCAGCCTCAGCCCAAAGCG
GAATCGCCTCCTTCNCGACNCAGGTGCNCCAAACANGCGTACGNTGATTCGCTGGACAAA
CTNCTCACAAAGTTTTGGGAGGTGGAGGATATACCAACAAAGNTGGTAAAAGAGTCCGAT
TCCTATGTGCGAGAAGAACTTCCTCCAAACGACCACGAGAAACGAGNGCGGCAGATACGT
CGTTACNCTNCCTTTTCGCGACCCCGAGNATACCGGNTCCGGNCTAGGGCATTCNAGGTC
CNTCGCGTTGGCTCAGTTCCTNAGAAACGAGCAGCGTCTAAAAAGAGATGAGGCCTTGAA
AGCGAGATACGATNCGGTGATCCAGGAGTATCTCGACTTAAAGCACATGCGACAAGTTCC
GCCNACNCACGATTCCGACGCCTATTATATGCCNCATCACGCCGTCTTAAAACCGGAAAG
CGTAACTACNAAACTCCGCGTAGTATTCAACGCCTCCAGCCCGTCGTCGAATGGNACCAG
TTTAAATGATATCCTTCATGCTGGCCCNGTCTTACAGTCCGACCTGACGATTCAAATTCT
GAAGTGGCGCTATTTCCGATACGTGTTCAGCGCCGATATCGAGAAAATGTATCGGCAGAT
CTGGGTAGATCCGAAACACACTCCGTTCCAGCGAATACTTTTCCGTAACAATAGAGGGGA
AATCAGAGATTTCGAACTGAAAACAGTAACCTTCGGAGTCAATTGCGCGCCTTTCCTGGC
CATCCGAGTACTGCAGCAGCTAGCAGCTGACGTAGAACTCAGCCATCCAAAAGCTAGCAA
CGTCATTCGAAATTTCATGTACGTGGACGACGTTCTAGCCGGAGCGGACTCCGCGGAAGA
AGCTCAGCTCATGGTGCGAGAGCTCCGAGACAGCCCTGAGTTCCGCCGGATTTCCGTTGA
GGAAGTGGACCTCCAACCAAAAGGAAGTTCTTAGCGGCCGTTCAGAGCGACCATCTTTTA
AATACCGATTTTCTCGAGATCGATGCAGAAAGCACTGCCAAGACCCTCGGTATTCGCTGG
AGGGCAACCTCCGACGAATTCTTCTTCGTCCCGCCAGAGTTGGCTATCGAAACGTCCTTT
ACAAAACGCCAAGTCCTGTCCCAAATCGCCAAATTGTTCGACCCTGCCGGCTGGCTAGCG
CCGTTTATCGTCCGAGCNAAAATTTTCATGCAGGAGATTTGGCTGCAGGAACTTGGGCTG
GGACGAAAACATTCCACGAAATGAGCTTTTTCAGCGGTGGCTAATCTTCTTCAAAGTTAT
TCGGNCTTAGAGCAGATNCGCGTTCCGCGCTGGCTATCGTTTCGTACCAGATTTCGAGGT
ACATAGAGCATCACGGCTTCTGCGACGCGTCNCAGAAGGCCTATGGGGCGGCNATATACG
TCCGCGTAGAGGTGGGCAGCACCATCNTGGCGCGNCTCCTNACCGCGAAAACNCGGGTAG
CNCCGGTCAAAACGGTTTCGCTCCCNAGGCTGGAGCTNTGCGGNGCCNTGCTGCTNNCCG
AAATGGCGGCAGCNATCNTTCCGCANATGCCCACCGCCAGTTCAGANNTCCGCTGCTGGA
CGGACTCCACGATNGTGCTTAGCNTGGTTANGNAAGCCNGCGTGCCAGTGGACCACATTT
GTGGCCAACAGGGTNGCGAAGATCGCGCAGGCNACGNNAGCNGAGNGTTGGNCNCACGTT
CGATCNGAGCANAACCCNGCNGACCTGGCNAGTNGAGGNGTNTCCCTCCANGANCTGGCN
GATAGCCANCTNTGGTGGCACGGACCGGNNTGGCTGCAAGGNCCACGCGAGCNATGGCCA
GCNCAGGGCGACGCTCTTCCGGTGACNGAGCTGGAGCAGCGCGCGGTCAAAGTGCATCTC
GCGAAGGCCCCGTCCGNCGACTTNCTCGAACGTTTCTCCAAGCTGGAGAAGGCCCTGCGA
GTTCTGGCCTATGTTCANCGCTTCNTTAAGCGCTGCCGCAAGCAGGCATCTCCGTTCTGA
TGCGCANTTCNCGGCCTACAAGTGAAGAGATCCGAGAGGCAGAGCGGNCCCTGACCTCCA
TCGCGCAGCGCAGAGAATTCCCTGTGGCCAANAGCTTCANCGCCTGACCGNGAAAAGGCC
TCGTCCAGTGCCAAGTTCAAGTGCCATCCTNNGCGTGAATTTGTTCCCGTTCCTNGACCC
GCAAGGACTGNTCAGGGCGTGCGGCCGTGTGGCGGCTTCCGAAAGCCTTCAATACGATGA
ACGNCATCCGGTGATTCTCCCGTATGACTGCCNGCTTTCTCGCCTCCTCGTCGAATTTCA
CTCACCGCATNACTCTCCATGGCGGTAGCCAGTTGATGGTGCGCCTCATCCGGTCGAAGT
ACTGGATTCCNAGAATCAAGAACCTGGTGAAGGCNGTGGTNAATCCGTGCAAGGTNTGCG
CGATCCACAAGAAGCGGCTGCAAAGNCAGCTGATGGGCGTCCTGCCCAAAGANAGAGCNT
CGTTCTCCCGGCCGTTCACGTACACNGGCATGGACTACGCCGGCCCNTTCGANATAAAGA
ACTATACGGGGAGAGCGTGTCTCATNACGAAGGGGTATGTNTTNGTTTTTGTNTGCTTCT
CCACCAAGGCCATCCATTTGGAGCCCACNTCCGACCTAACGACCGAGAAGTTTCTNGCCG
CCTTCGCTCGTTTCGTATCCAGAAGAGGGTGTCCNCGTCGGGTCCAGTCGGACAATGGCA
AAACCTTTGTTGGNGCTGCCACCCTGCTTTCCCGCGACTTCCTCCAAGCCGTNAAAGAGT
CGGTGACGGATGCCTATANCCATCAAGAGACGCGTATGGCGGTTCATCCCNCCGGGGGCN
CCCCATATGGGGGGCCTNTGGGAAGCAGGCGTGAAAAGCTTCAAGACGCTGTTCCNCAAA
TGCACGGCCGCACGAAAATACACGTTCGAGGAGCTCTCCACGCTCCTGGCNAAGATNGAG
GCGTGCCTCAACTCCAGGCCGCTCTCCCCTATGTCCGAAGATCCGNCAGATTTGCTGGCC
CTGACGCCAGGCCATTTCCTTGTCGGGGGGCCCCTTATGTCCACGGCGGAACCCGAGGTA
AAGGGNGAAGCGAAGTCCATNNTTAATCGGTGGCAGCACCTGAAGGCNCNNCATCAGCAG
TTCNGTGCGCGGTGGAAAGAGGAGTACCTCAAAGAACTCCACAAGCGNNCCAAATGGCAG
GCCCCGNCCAGGAATCTCCGCGCCGACGACATGGTCGTCGTCAAGGACGACAACCTACCN
CCNAACGAGTGGCGGCTCGGCAGAATCGNNTCTGCCTTCCCAGGAGCCGACGGCAGCGTC
CGNGTNGTNGANATCCGTACNGCNCGCGGCGCCGTNAAACGCCCNGTCGCACAAAGTNGT
TCTTCTGCCGACGGAGGACAAAGAGTCCTCCGAATCTCCACAGNGATTAGGGCGCTCCCC
CCGTTCCGGGGCCCNAGTNGTAGTCGGCTCATCACTAAGCATCCGTATTTTTCATTTCGT
TTTCGATCTCCTTTCGACATTCGACTACNCGCAGCATGGCTCCTCGTCAACAAAACGCAC
NCAGTGCTCGTGCCTTGGAGAGCAGACGTACCCGAGGTATTNAATCCTACCGNTGCCGAG
TCTGCCGCGGNATCCATCCTCTTCGGAAGTGCGCGAGGTTCCNAAAGCTCAGCGCTGAAA
AGCGTTTGCGAGCAGTNCTCATTAACAAGTACTGCGCCAACTGCCTCGCCCACGAGCACT
CCGCGGGAGACTGCCGNAGCGGNGANNGNTGCAAGAAGTGCGGAGGANNCCACCACACNC
TGCTCCACATGCACGAGAGGTCCTCCCCGCTCCGACCCCGGCAGCGCTACCGGCTCCGAC
GCGCAGACGGCGCCANCCCGCTAGCACCTCGTCCGGTCCGGATGTTCCCGCCGGCACAAT
CCGCCAACCCAGC
>Sman7#LINE/RTE-BovB
CCCGACCGTTGCTGCTACCTTGACGTGGTGGTCGGGCTTGCCTATCGTGATGAANCAATC
GAGCTATGCTGGCTGGAACAATCGTTCCTCGAGGTCCTACCATGCCAGACAGGTCGGTTG
AAGAGCGGTGAGACTAAAAGCAGCAAACCCAAGGTCCGAAGGCGAAGTCGTACTGCTGAC
TGTACAGAGGTGTGACGGCAGTAAGGTGTTTCCTTCAGACAACCAGCATGACAGCGATGC
TGCCTTCCCACAAGGAGGGGTGGGGTTAGAAAAGGTCGACCCTAAAAATGCACACCTCGC
CTTATCCCACGGATATCCGTCTCCGGCGGTAAGGTCCTTTGAAGAACGGAGCTAACACAA
AAACTACCCACAAAAAGGTCGTGCGTGACCGACCTCAAGCAGTTGTCCCTTGGGCACTGC
GGTCACGCTCTCAGGTCGTTAAGACCACTTCTAACCCAATTTCCTTTTCAGGTACCTCTA
GAAGAACCCTTCCACGGTGTGGGCAACCGGGAAGTGATAACTGCCCTCATACCTCTAACA
GCACTCAAGACCACTGTATTCATAATCAATCTCCTTCTTCAATTCCTACTATTCCTTCTA
CCTCGACTTTCAACACTAAACTTCCTCTTCCGGTTTCCTCCTCAAGTGTCACCATGGCCA
ACGATTCTAGTGCGCGAAACGCTGTCCCAGGTCTACTAAAACCTCGCTCCAAACTACACA
TTGGAGCCTTCAACGTACGTACCCTATGCCAAATCGGTCAACAGGCCTCCTTAGCTAAAA
CCCTAGAATCTCGTACCATTGATGTATGCTGTGTCTCCGAAACACGCATACAGGATCCCA
GTGTGGTCATTCACTTGACCTCACCTCGCCAAAATGGACAGCCAACGAAATACACCCTCC
GTGTATCTGGCGACCCGTTGGCTAGTTCTCGTGGACTCGCAGGTGTAGGCATAGCACTAA
GTACAAGGGCAGAACAGGCACTACTAGAATGGATCCCCGTTAACAGTCGCCTGTGTGCTG
TCCGGCTAAACGGCTCCGTAAGAACTCGGAAGGATAGGGACACACGTCGTTGCCTTTTCG
TCGTTTCTGCCTACGCTCCCACTGACTGCAGCCATGATGAAGTGAAAGATGACTTTTACA
GAAAGCTCTCTGAGCTTCTTCAGAAAGCTAAGCGCTCAGACGTAGTAGTCGTAGCGGGTG
ACTTTAATGCCCAGGTAGGCAGCTTAAATCAAACAGAAAGACATTTAGGTGGGTGTTTTA
GTATTCCGGCTCAACGAACCGATAATGGTGATCGTCTGTTGCAACTATGCTCAGACAATC
GTTTATTTTTAGCAAGCACTAATTTTAAGCATAAGGAGAGACATCGTCTAACATGGCGAC
CACCTGCACCAAACCAACGATGGACTCAAATAGACCATATTGTCATCAGTCATCGTTGGA
GAGGCTCGATAGAAGATTGTCGCTCGTATTGGAATACTTGTTTAGACTCTGATCACGCTT
TAATACGAGCGCGCATTTGTCTGCGCCTCAATGGACGCAGGAAAAGTACACTAAGAAGAC
CCATTAGGATTGAACTGGAGGACGAGAAAGCCAAATGCGAATTCCAGGAACAACTGAGTT
CACATCTAGGCAGTTCTGTAAACGAGACTGACCCAGATGCTGCTTGGAAAGACATACGAA
CAGCTGTGGAAACAGCAGTAACATCTATTAGTNATTTAAACCATAGGGCTCCAAAAAACC
AGTGGATTTCTTCTAAGTCTATTTCACTGATGGATTCGCGTAAACTCATCCCATCAGGCT
CTGAACACGACGAAGAGCGTAAACAAATTAGATCTAGGTTAACTAAAAGTCTAAGGAACG
ATCGTGAGCAGTGGTGGGCAACGAAAGCAAAAGAGATGGAAAAGGCAGCGGCTGTAGGCA
ACACCAGGCAACTATTCAGACTAATAAAAGAAACCGGAATTAAGAAGTCAAGTGTAAGTG
AGACAATCTCGGAAAAAGACGGAACCCTTATCTGCTCTCAACCCAAACGTTTAGAACGAT
GGGCGGAACACTTTAAGGAGCAGTTTAGCTGGCCTTCAGCTACTGCACAACTACCCACTA
TTCCCAGAAAACCTGAATGGAACATTGAAGTAGGCCCCCCGACCCTACTTGAAGTTCAAA
AGGCTATAGGTAATCTGAAACGAGGAAGAGCAGCTGGTCCNGATGGATTGGCTCCAGAGG
TCTTTAAATATGGTGGTCCAATTTTAGCGATTAGGTTGACTAATATTCTGGCTAAAATCT
GGGAGACGGACGTAATCCCATCCGACTGGTCACAATCACTGATTGTCCCAATATATAAGA
AGGGGCCAAAATCATCCTGCGATAACCATAGAGGGATTAGTCTGACTAACATAGCATCTA
AAATACTAGCCTCAATAATTATCGGGCGCCTAACTAAGACTCGTGAACTGCAAACACGAG
AAAATCAGGCTGGCTTCAGACCTGGTCGTGGCTGTATCGACCACATATTCACCATTCGTC
AAGTTTTAGAGCACAGACACGCTTATCGGCGTCCGACAATGATAGTTTTTCTTGACTTGA
AAGCAGCATTTGACTCTGTAGACCGAGAGGTTCTGTGGCAGTGTCTGTCATTGAAAGGTG
TACCTGAGAAGTACATAAACCTTGTGAAGGCTCTTTACTCGAACACTACCAGTCGAGTGA
GAGCTTATGGCGAACTGTCATATGATTTTACAACCTCAAGTGGTGTCCGTCAAGGCTGTC
CACTATCCCCATTTTTGTTTAACTTCATTATAGACCTGTTGCTGGAAATAACACTCTCGT
CGACTGAATTTNCAGGAATTGATCTCCTACCAGGGGGNCCACTNATCGACTTAGAATACG
CAGATGACATAGTCCTGTTTGGTGAAGACGCTGACAAAATGCAGAGTCTTCTGTTGGAAC
TNAGTAATAATGCCAGGATGTTTGGGATGCGTTTCTCCCCATCCAAATGTAAATTGTTAC
TCCAGGACTGGCCTGCGTCAACACCCGAACTAAGGATAGGGAGTGAAGTAGTCGAACGCG
TCGACAACTTCACTTATCTTGGAAGTCTGATCAGCCCTAATGGGTTGGTGTCTGACGAAA
TCTCAGCACGGATTCAAAAAGCTCGTTTGGCTTTTGCCAACTTACGTCACCTATGGCGAA
GACGAGATATCCGTCTATCAATTAAGGGACGAGTATACTGCGCAGCAGTTCGCTCTGTTC
TACTTTACGGCTGTGAAACATGGCCATTAAGAGTAGAAGATACTCGTAGGTTACTAGTAT
TTGACCACAGATGCCTTAGAAATATTGCTCGCATCTGCTGGGATCACCGGGTAAGTAATA
GTGAGGTTAGACGCAGGGTATTAGGGAACGATGGTAAATCAGTTGATGAGGTGATGAATC
TTCATCGACTGAGATGGTTGGGCCACGTGTTACGTATGCCTGAACACCGATTACCACGAC
GCGCNATGNTGACTAGTGTNGGGGACGGTTGGAAGAGAGTTAGGGGCGGCCAAACCAAAA
CGTGGCATCAGTGCTTGAAGTCACTAACTTCTAGTCTGAGCCATGTTGGCAGATGCAGAC
TACCTGGTTGGGGTCCGCGTGACTATCGTAACCAATGGTTGGAGACTCTGNGTGACATGG
CTCAGAATCGATCACAATGGCGTAGGTGTATACACTCTTTATCTTCCCTTAAACCTTGAG
ACTAAAATTGCTTCATATCTCTCTTCCTTCCTGTACTATATCCTTATATACAACCTATNN
TTTATATACTACCACCACACTAAATTAACTACTTCTATGAATCCGGTGTTGATCTTGTTG
TGCTAACGAGGTATGGCAACTTGGACCGATGCATATATGTGCCTGGTCCTACGTTGTAGC
TGACTGACTGACT
>Dmel8#LTR/Pao
TGTTCACACATGAACACGAATATATTTAAAGACTTACAATTTTGGGCTCCGTTCATATCT
TATGTAAATGAATCGAGAGCGATAAATTATATTTAGGATTTTGTTATCTAAGGCGACATG
GGTGCATTGCTCAAAAACATGTAATTTAAGTGCACACTACATGAGTCAGTCACTTGAGAT
CGTTCCCCGCCTCCTAAAATAGTCCCTTAGTGGGAGACCACAGATAAGGTCCTCGCCGCT
CAAGATAGGCAGATGTGCCCGAGCGTGGGACCTCGATAAGGCGGGGACTATTTACTTAGG
CCTCTGCGTAGGCCATTTACTTTAAGATGCGATTCTCATGTCACCTATTTAAACCGAAGA
TATTTCCAAATAAAATCAGTTTCTTACAAAAACTCAACGAGTAAAGTCTTCTTATTTGGG
ATTTTACATTTGGTCAATCGAGCCTTTAATCGACTCTGCAGTTTCCCCCTACCAAAGGTA
AGGAACTCAGAGAAAGGCCAGCTCCTTTAAGCATCTTACAGCTAAAGGTAGCAAAAATAA
GTGACTCTTGTTTCCCCCTACCAAAGGTAAGGAACAGAGTATAAATATAAAAAGCAAAAG
ATACAAAAGAATCTTTTATGTTTTAAAACAAGCACCTTATAGTCTATAGCTAAAGGTTGC
TTTGTGTACCATTATAAATTGTGGTAAGGCGTGCTTGAGGCCATACATCAGCAATTGTGA
AATTAAAAAGTGCATAACAAAAGTGCCTTATAAATGCTCTAATAGCATTAAATCAGCTCA
TAAATAGAGTGCAGTGTATATGCCATAAGAGCATAAATTAAATAAAAAGTGCCTGAAAAC
AGTGCCTTATAAATGCTCTAATAGCATTAAATCAGCTCATAAATAGAGTGCAGTGTATAT
GCCAAAAGAGCATAAATGCCGAAATAAATGGCTAAAAAACAAAAAATCTGACTGGACTAC
AAAAATAATAAAACGTGCCAAAAAAAAAAAAAAAAAAAAATCATCTTTAAACATCGACGG
AGCCTTAAAGAAGAGAAGGAAGTCAAATTCAAAGGAGCCTCTACCAGCAGCAGAAGCAGC
AACAACAGCAGCAGCAGAAGCAGCAACAGCAGTAGCAACAGCAGCAACAACAGCAGCAAC
AGCAGCAGCAACAACAACGACATCAGCTAAGTCAAAACAAGAATTTTCTGTTTATCCAAA
CACACATATATATATAAATACATATAAAATACATATACACGTACTATATATATTAAGAAA
TTACAAAAAATTTTCAAAATGATGTCAGAAAAGACTATTCAATTCCTTAAGAAGCAGTCC
GAAATTATTTTGGAAATTAGAAAGTTGGAAGTAAAACCAACATTAACAGATGTAGAAATT
CTAAAATTAAATGAGCTTCAAAAATGTTTCATTGCTAATCATAGCAATTTGTTAAAGATC
GGCGTTGTCGATCATGAATATTTTAACGCGAAGCAGTATGATTTAATAATGATGGTGTTA
GAAAAAATTAAAAATAAAAATGAAAAAATTAAGGGCGAGTCGGTAGAAAACACTTTCCCT
AAATCAAACACTGTCCCTAAATCAAACCCTCCCCCTACATTAAACCTTGAAATGCGTGGT
CACCCTGAAAAAGAGGGTATAGCACAAAACAACGCTTTAAAAGTAGAGCAGGCATTTCGT
AATAATGTTGGCCAATTTCGAGTATATCTAGAAGATACGTCTAAACTAATAGACAGTAGT
CCAGATTTCCTTAAAATAAGGAAAAATAAAATTGAATTTTTATGGCATAAAATAGATAAC
CTGATTGAACAGGTGAATAGTCATTTTGAGAGTTCGCTATTCGAAGAAGAAATTAGCGAA
CTTGAATTTGACAAACAAAATATTCTTACAGCCATTAATAGTCGACTCAGTGGCACAATA
AATAAAGCTGAAATGTCGACGGTTGTTAAGGCGGAGGAGTTACCAACCCTGCCTAAAATA
CAGATTCCCACCTTCTTTGGTGATTCCAAAGAATGGGATCTTTTTAATGAACTCTTTACA
GAGCTCATACATGTGAGAGAGGATCTCAGTCCTTCTCTCAAATTTAATTATCTAAAGTCA
GCATTAAAAGGAGAAGCCAGAAATGTGGTTACTCATTTACTGCTCGGCTCTGGAGAAAAT
TATGAAGCCACTTGGGAGTTTTTGACCAAGCGATATGAGAATAAAAGAAACATATTCTCA
GATCATATGAATAGGCTTATGGATATGCCAAATTTAAATTTAGAATCCAATAAGCAAATA
AAGACATTTATTGACACGATTAACGAGTCAATTTATATTATAAAATTAAAGGCACAATTA
CCAGAAGATGTGGATGCAATTTTCGCTCACATAATTCTTCGGAAATTCAATAAAGAATCA
CTCAATTTATATGAAAGCCATGTTAAAAAGACAAAAGAAATACAGGCACTTTCTGATGTC
ATGGACTTTTTAGAGCAAAGGCTCAATTCTATATCATCATTCTCACAGGAAGTAAAACCT
GTAAAGAAAATGATTAATAATAACAAGAATAAAAATTATAGTGACAATTGTGCATATTGC
AAACTACCAGGGCATTATTTAATTCAATGCCATAAATTTAAAATAATGAATCCAGCAGAA
CGGTCTGACTGGGTAAGAAAAAATGGGATTTGCCTAAGATGTCTGAGGCATCCGTTTGGT
AAAAAATGTATAAGCGAGCAGCTTTGTTCGACTTGTCGTAAACCTCACCACACGTTACTT
CACTTTGCAGGTCATAATCCAGAAAAAGTGAATACGTGTAGAACAACAGGTCAAGCCTTG
TTGGCCACGGCCTTGATTCAAGTAAAGTCGAGGTATGGAGGCTTTGAACAATTAAGAGCA
TTGATTGATAGTGGCTCTCAAAGCACAATTATTTCAGAAGAGTCTGCACAGATTCTAAAA
TTGAAAAAATTTCGGTCTCATACTGAAATAAGTGGAGTATCTTCCACAGGAACGTGCATC
TCCAAGCACAAAGCGGTTATTTCGATAAGAAATTCTCCGAAAAATTTAGAAATTGAAGCA
ATTATTCTCCCAAAACTTATGAAGGCACTTCCAGTCAACACGATTAATGTTGATCAGAAA
AAATGGAAGAACTTTAAATTAGCCGACCCCGATTTTAATAAACCGGGTCGCATTGATTTA
ATCATTGGAGCAGACGTATATACTCACATTCTGCAAAATGGAGTTATAAAAATAGACGGT
CTCCTTGGGCAAAAAACTGATTTCGGGTGGATAGTTTCTGGATGTAAAAAATCCAAAGGA
AAAGAAACCATTGTAGCCACAACAATAGAAATAAAAGAGTTAGATCGCTACTGGGAAGTG
GAAGAAGAAGAAAAAGATGATATCGAGTCTGAAATCTGTGAAAATAAATTTATCAAAACG
ACAAAAAAAGATTCAGATGGGCGATACATTGTGTCAATTCCATTCAAGGAGGATGTCACC
TTAGGAGATTCAAAGAAACAAGCGATAGCTCGTTACATGAATCTGGAGAAAAAACTAAAA
AGAAATGAAAAACTTAAGGTTGACTACACTAAATTCATGAATGAATACATGGATTTAGGA
CACATGATTGAAGTGAGTGATGAAGGCAAATATTTTTTACCGCACCAGGCAGTGATTAGA
GATTCAAGCCTTACGACCAAATTGAGAGTAGTTTTTGATGCTTCAGCAAAAACTACGAAT
AACAAAAGTTTGAACGACATAATGTGGGTTGGGCCACGAGTTCAAAAAGATATTTTTGAC
ATTATTATTAAATGGAGAAAATGGGAATTTGTTGTTTCGGCAGACATTGAAAAGATGTAC
CGACAAATTAAAATAGATAATAATGATCAAAAATATCAATATATTTTATGGAGAAATTCT
CCAAAAGAAAAAATTAAAACATATAAATTAACCACAGTCACTTACGGAACTGCATCTGCA
CCATATTTGGCTACCAGGGTTCTGGTAGATATTGCAGATAAATGTAAAAACCAAGTTATT
AGTGCAATAATTAGGAATGATTTCTATATGGATGACCTAATGACTGGAGCTGATTCGGTA
GAAGAAGCTAATAAATTAATAACATTAATTCCCCATGAATTGCAGAAAGTTGGATTCAAC
TTAAGGAAATGGATTTCCAACAATTCCAAAATATTAACCACTGTGGAGGACACAGGGGAC
AATAAGGTTCTCAATATTATCGAAAATGAATGTGTTAAAACTTTAGGACTAAAATGGGAA
CCTCAAAAGGATTTATTTAAGTTCAGCGTAAATTGTAATGATGAATCAAAAAATATAAAT
AAGCGCGTTGTGTTATCAACGCTAGCAAAAATATTTGATCCGTTAGGATGGTTGGCACCA
GTCACGGTTTCAGGAAAACTTTTTATTCAAAAACTTTGGATAAATAAAAGTGAATGGGAT
CAGGAATTATCCATAGAAGATAAAAATTATTGGGAAAAATATAAAGAAAATTTATTATTG
TTAGAGAATATTCGAATCCCAAGGTGGATTAATTCAAACAGTTCTTCAGTCATTCAGATT
CACGGATTTGCGGACGCCTCCGAAAAAGCATATGCTGCAGTAGTCTATGCTAAAGTAGGA
CCTCATGTTAATATAATAGCTAGCAAAAGTAGAGTCAACCCTATAAAAAATAGGAAGACA
ATTCCCAAACTCGAGCTGTGTGCAGCTCACCTGCTTAGTGAATTAATCCAAAGACTAAAA
GGATCAATTGACAATATAATGGAGATCTATGCTTGGAGTGATTCCACGATTACCTTAGCA
TGGATTAACAGTGGTCAAAGTAAGATCAAATTTATAAAAAGAAGAACGGATGACATTCGG
AAATTAAAAAATACTGAATGGAATCATGTTAAGTCAGAGGATAATCCAGCAGATTTAGCA
TCCAGGGGAGTGGATTCTAACCAGTTGATCAACTGTGATTTTTGGTGGAAAGGTCCGAAA
TGGCTAGCAGACCCAAAAGAACTTTGGCCTCGGCAGCAGTCTGTAGAAGAACCTGTCTTA
ATAAATACGGTATTAAATGACAAAATAGATGATCCTATTTACGAATTAATAGAAAGGTAT
TCCAGTATAGAAAAACTTATACGTATAATAGCATACATAAATAGATTCGTGCAGATGAAA
ACAAGAAATAAAGCCTATTCATCAATTATTTCAGTAAAGGAGATAAGAATAGCGGAAACA
GTTGTTATTAAGAAACAACAAGAATACCAGTTTAGGCAAGAGATAAAGTGCCTTAAAATC
AAAAAGGAAATCAAGACAAATAATAAAATATTGTCATTGAATCCATTTTTGGACAAGGAT
GGGGTTCTAAGAGTTGGAGGAAGATTGCAAAATTCCAATGCAGAATTTAATGTTAAACAT
CCAATCATTTTAGAAAAATGCCACCTAACAAGCTTATTAATAAAAAATGCTCATAAGGAA
ACATTGCATGGAGGGATAAACCTAATGCGAAACTATATCCAAAGAAAGTATTGGATTTTC
GGGTTGAAAAATTCGTTGAAAAAGTATTTAAGAGAATGTGTAACGTGTGCAAGGTATAAA
CAAAATACAGCTCAGCAAATAATGGGTAACTTGCCAAAATATAGAGTGACGATGACATTC
CCGTTTCTTAATACTGGAATAGATTACGCAGGTCCTTATTATGTTAAATGTTCAAAAAAT
CGTGGCCAAAAAACATTTAAAGGATACGTTGCTGTATTCGTTTGCATGGCCACCAAAGCC
ATACACTTAGAAATGGTAAGCGATCTAACTTCAGACGCATTTTTAGCAGCACTCAGAAGA
TTTATTGCTAGACGGGGAAAATGTTCCAATATCTATTCAGACAACGGAACAAATTTTGTA
GGAGCTGCAAGAAAATTAGATCAAGAGTTATTTAATGCAATACAAGAAAATATAACGATT
GCAGCGCAGCTTGAAAAGGACAGGATTGATTGGCATTTTATTCCCCCGGCAGGACCTCAC
TTCGGAGGTATTTGGGAAGCTGGAGTTAAGTCAATGAAATACCATTTAAAGCGTATAATC
GGCGACACTATTTTGACTTACGAAGAAATGTCAACTCTTTTATGTCAAATAGAAGCATGC
TTAAATTCAAGGCCATTATACACTATAGTTAGTGAGAAGGACCAACAAGAAGTTTTAACA
CCAGGTCATTTTTTAATTGGAAGACCACCTTTAGAAATAGTCGAACCAATGGAAGATGAA
AAAATCGGAAATTTGGATAGGTGGAGACTTATCCAAAAAATGAAGAAAGATTTCTGGGTT
AAGTGGAAAAGTGAATATTTGCATACGCTCCAGCAAAGGAATAAATGGAAAAAGGAAATT
CCTAATATAGAAGAAGGGCAAATAGTTTTATTAAAGGATGAGAATTGTCATCCTGCAAGA
TGGCCTTTAGGAAAGGTGGAAAAGGTGCATAAGGGGAATGATGATAAGGTCCGAGTGGCT
AAAGTAAAGATGCAGGAAGGATATATCACTAGACCCATTACTAAAATTTGTCCCTTGGAA
GGAATAAAGTCTGTTGACAAAAATGAGGCTGACCAAGAGCCAAAAAGACGAACTAGAGCG
ACATCGGGAATGTCCAAGATCGGAATCATTATGGCAATGTTGTTGTTTGTGTTAAGTTGT
CAAGTTTCTAGCGCATTACCTAAAGATATAGCACCAAGATATTCTATAGACAAAATAAAT
AAAACCTCAGCAATATATCTAGACCCGCTAGGAGATGTTGAGATTGTGAGTACTTCTTGG
AATTTGGTTATCTATTATAAAATGGATCCATATTTTAAAATGTTAACAAAGGGTAATGCG
CTTATACAAAGTATGAGGAAAGTTTGCGAAAGACTTCATAGCTTTGAAGAGCAATGTAGT
CTAGTCTTAGATAATATGCAAAGTCAGTTATCGGAACTTGAAGAAAACAATAAATTGTTT
ATGATACAGTCTAGATCTAGAAGCAAGCGTGCTCCTTTCGAATTTATGGGTTCCTTGTAT
CATATTTTATTTGGTATAATGGATGAAGATGATAGAGAGCAATTAGAAGAAAATATGAAG
AATTTGTTAGATAACCAGAACAACCTTGATAAACTAATTCAAAAACAAACATCTGTGGTT
GATTCAACTTCTAATCTATTAAAGAGAACAACAGAAGATGTTAACTCCAATTTTAGAAGT
ATGCAAATAAGAATTGAGAACATGACAGAAGTTCTTAAAGAAAATTATTATGTTTATAAG
GAATCAATAAAATTCTTTATGATTACGAAACAGCTACACTCATTGATTGAAGAAGGCGAA
AAAATTCAAGCAGGCATTATAAGCCTGTTGATTGATATTAATCACGGTAGGCTAAATACA
AATATTCTCAGGCCAAATCAGCTTAAAAAAGAAATTGCCAAAATTCAGCAGAGTCTTTCG
GAGAACCTAGTAATTCCAGGAAAACGGTCAGGTACGGAACTTAAGGAGGTGTATACACTG
TTAACAGCCAGGGGTTTATTCATCGACGATAAATTGATCATTAGTGCAAAAGTGCCTCTG
TTTTAGCAGGCATCCATCCAAATTGTTCAGGCTTATTCCGGTGCCAATTCGAAATGAAGA
TCGGATAATAATGGTGCATACAACGTCCGAATATTTAATTTATAATTTTGAGATAGATTC
CTATCACATAATGACGGAAGCCACATTAAATCAATGTCAGAAATGGCAACTAAATAAGAG
AATATGCAAAGGAAGTTGGCCCTGGAATTCAGCGAATGATAATGCATGTGAGATTCAGCC
TCTAAAGCCAGATAAAGCGGCGAACTGCATCTATAAAACAGTAGTCGACTCTAAAAGTTA
CTGGGTAGAGTTAGAAAAGAAAAGTAGTTGGTTGTTTAAGGTTCCTGCGAATTCAAAAGT
CCGTCTGCAATGTACTGGCTCTCAAATTGAATTGTTTGATTTGCCTCAGCAAGGAGTTTT
AAGCATTGCGCCATATTGTACGGCAAGAACCGACGATAAAATTCTAGTTGCCCACCATAA
CATTCAGTCCGAAAGTGAAGAATTATTATCAACACCTTATATAGGAGAAGTTAGTGAAGC
GCCGAAGATTATTTGGGATCCGCTGAAACTATCAATATTAAATCATACTGAGGAATTTGA
ACGATTGAATAATGAAATTAAATTTATGAAAGAGAACCATCAAAAATTGAAAGATTTACA
TTTCCATCATATTTCCGGACATGCTGGATTAATTATTGCTTTAATACTAATGATAGTATT
AATAATATATTTCATACGGAAATGTGCTGTGCAACAAAGAATGCAAGCAATAACCTTTGC
AGGTCCGTTGCCAGTACTATAAATATCAATAGTAAATAAACAATAAAATAATATAACAAA
TAAAAATATACAGTCCACTATATCGTTGTTTAATAGAAAATGTACTTCTACATAGAAAAA
GCAAAATGTTTAAAATAAGTTAATTGAGTACAAATTGTTGAATTAAAAATAATATAAACC
ATAATTGTAATCCAATAAAATTAAAAGCCAGAAAAACTAGGCCCATTGAAATCTTAGTTG
CAAAATAAATGAACATATATCAAATAAATACAGTCCACTACTGTTATAAATGCAACTAAT
ATACTAATGTACATCTCAGCTTGCTGGCCCTTTGGCAGAATGTTCACACATGAACACGAA
TATATTTAAAGACTTACAATTTTGGGCTCCGTTCATATCTTATGTAAATGAATCGAGAGC
GATAAATTATATTTAGGATTTTGTTATCTAAGGCGACATGGGTGCATTGCTCAAAAACAT
GTAATTTAAGTGCACACTACATGAGTCAGTCACTTGAGATCGTTCCCCGCCTCCTAAAAT
AGTCCCTTAGTGGGAGACCACAGATAAGGTCCTCGCCGCTCAAGATAGGCAGATGTGCCC
GAGCGTGGGACCTCGATAAGGCGGGGACTATTTACTTAGGCCTCTGCGTAGGCCATTTAC
TTTAAGATGCGATTCTCATGTCACCTATTTAAACCGAAGATATTTCCAAATAAAATCAGT
TTCTTACAAAAACTCAACGAGTAAAGTCTTCTTATTTGGGATTTTACA
>Sman9#LINE/RTE-BovB
TTGCCTATCGTGATGANCCAACCGAGCTATACTGGCTGGAACATATCGTTCCTNNAGGTC
CTATCATGCCAGGCAGGTCGGTTGGAGAGCGGTAAGACTAAAAGCAGCAACTCAAGGTCC
GAGGGCGAAGTCGTACTGCCGACTGTACAGAAGTGTGACAGCAGTAAGTGTTTCCCTCGG
ACGACCAGCATCTGCAGCGATGCTGCCTTCTCACAAGGAAGGAAGGGGTTAGAAAAGGTC
GACCCTAAAAATGTCACGCTTACCTTACCCCACGGATTTCCGTCTCCGGCGGTAAGGTCC
TTTNAAGAACGGAGCTAGCACGTCAAAAACCNCCCGCAAAAAGACCGTGCGCGACCGGCC
TNAAGCAGTTGTCCCTTGGGCTCTGCGGTCGCGCTCCCAGTCGTTAAGACCANCACTAAT
CCAACTTCCTTTTCAGGTCCCTCAAGAAATACCCTTCCGCGGTGTGGGCAGCCGGAAAGT
GATATCANCCCTCATACCCGTAACAGCACACGANACCAAGTTGGTCACNTTCGAATCCTT
CCTACACATCCTAGTAACTCTNTTATCTCCACGACTAACCCTTCNCACGTCCCTTTATCA
CCTCNCACCGCTAGGGCAAACGATTCGAGTACACGGAACNTTATTCCTGGTCTCCTGAAA
CCACGCTCCAAACTACATGTAGGAACTTCTAACGTCCGAACATTGTGCCAAATAGGANAA
CAGGCTTCCTTAGCTAGGACTTTAGAATCTCGCACCATCGATGTGTGCTGCGTCTCCGAA
ACGCGCATACAAGATCCGAGTAGCGTCATTCATTTGACCTCACCATGTCAAAATAAAGAA
CCAACTCGATTCACGCTTCGTGTATCTGGAAGCCCTGATGCTGCTTCCCGTGGCCTCGCT
GGAGTAGGTATAGCATTAAGTCCTAGGGTAGAACTAGCTCTTTTAGACTGGATCCCAGTA
GACAGTCGTCTATGCGCTGTCCGACTAAACGGATCAGTAAGGACTCGGAAAGATAAGGAA
ACTCGTCGTCGCCTCTTCGTCGTCTCTGACTACTCTCCCACTGACTGCAGCTCAGACGAT
ATAAAAGATGAGTTCTACAGGAAGCTNTCTGACNTTCTCCNAGNAGCTAGGCGCTCTNAT
GTAGTAATAGTGGCAGGTGACTTTAATGCTCAANTAGGTAAACTAANCGAAAGGGAANGA
CACCTGGGTGGATCTTATGGTGTCGTGGCTCAAAGAACATATAACGGCGACCGTCTGTTG
CAGCTTCGCTCAGATAACCGTCTGTTTCTTGCAAATACTAACTTTAAGCATAAGGGAAAA
CATTTTTTGACATGGCGACCCCCGAATTCGTCTCAACGTTGGACCCAANTANATTACGTC
GCTATCAGCCATCGATTGAGGGGCTCGATAGAAGACTGTCGCTCATTCTGGAGCACGTGT
TTACGCTCAGATCATGCTCTAGTGCGNGCGCGTATCTGTCTGCGTCCTACTGGACGTAGG
AAAGACGCTGCNGGGAAGCCTCTNAGGGTTCTACTTAATGATNGGCAAGCTAAGAATATA
TTTCAGGAACAACTGGAAAAGNAGTTAGGCAGCCATGTAAGTNGTGCCCACCCCGAGGCA
GCGTNGAATNACATCCGAGAAGCTNTGGGAACAGCAGTGATATCCGCTAGCANGGTAAAC
CATAAGGTCAGGGAGAAACANTGGATCTCGGCAGCATCTACCGCACTGATAGATGCTCGA
AAACTCATCCCANCTGGCTCTGAACATNACGAAGAGCGGAGTCANCTTGAGCNCAGGCTN
ATAAGAAGCCTACGCAATGATCGCGAACAGTGGTNGGTAGNGAAAGCAAGAGAGATNGAG
AAGGCAGCGGCAATAGNCAACAGCAGACAGCTGTTCAGACTTGTTAAGGAAACCGGTATT
AGGAACCCAANTANCAGNNAAACTATCTCAGATAAAGATGGGCATATTATTCATTCTCAN
TCCAGGAGATTGGATCGATNGGCAGAACACTTTAGGGATCAGTTCAACTGACCTTCAGCC
ACATTTCGGTTTCCCACGATCCCCAGTCGACCTGAATGGCAAGTTAATGTAAATCCTCCA
ACTCTTTACGATGTTGAAAAAGCTATAGGAAATCTGAAGCGAGGGAGAGCAGCAGGCCCT
GACANNNNNNNNNNNNNNNNNNNNNNNNNNNNNNNNNNNNNNNNNNNNNNNNNNNNNNNN
NNNNNNNNNNNNNNNNNNNNNNNNNNNNNNNNNNNNNNNNNNNNNNNNNNNNNNNNNNNN
NNNNNNNNNNNNNNNNNNNNNNNNNNNNNNNNNNNTGTGACAATCACAGAGGAATCAGTT
TGACTAATATAGTGTCTAAAATATTAGCTTCAATAATACTTGGACGCCTAACCAAAGCTC
GTGAAGAGCAGACTAGAGAAAACCAGGCTGATTTCCGACCTGGACGTGGTTGTTTATAGA
CCAGATATTCACTCTACGTCAGGTCCTAGAACATAGACACATATTCAGACGCCCCACAAT
CGTAGTATTCCTCGACCTTAAGGCGGCATTTGACTCCGTTGATCGTGAGGTTGAATGGCA
GTGTTTGTCACTAGAAGGGGTACCAAAGGAGTACATTAACCTCATAAAGGCTCTCTACTC
GAACACAACTGGTCGAGTCAGAGCCTATGGCGAACTGTCATCAGAATTGATTACCTCACG
TGGTGTTCGTCAGGGCTGTCCACTCTCCTCATTCTTGTTTAACTTTGTCATCGAGATGCT
TTTAGAGATAACACTCTCATCATCTAAATCTCCAGGAGTTGAACTTTTACCGGGAGACTC
ACTTGTTGACTTAGAATACGCCGACGACATAGTTTTATTTGGTGAAGACGCTGACAAAAT
GCAGAGTCTTCTGACCACTATAAGCAACTATGCAGGCATGTTCGGAATGCGATTCTCTCC
CTCGAAGTGCAAAATGTTACTTCAGGATTGGGTTGCATCGGTCCTCGAACTAATGATAGG
GAGTGAAGTTGAGCGTGTTGACTGCTTCACTTATCTTGGGAGTCCCATCAGCCCTTGCGG
TCCGGTATGTGACGAAATCTCAACACGGATACAGAATGCTCGTCTAGCTTTTGCCAACTT
GCGTCATTTGTGGCGTAGGCGAGATATCCGTCTAGCAACAAAAGGACGGGTTTACTATGC
AGTAGTTCGTTCCGTCCTACTTTATGGCAGTGAAACATGGCCGGTAAGAGTAGAGGATAT
TCGTAGGCTACTAGTGTTCGATCATAGATGTCTTCGAAGCATTGCTCGTATATCCTGGGA
CCACCGGGTAAGTAATGCAGTTGTTAGGAAACGGGTACTAGGTAAGGATGGCAAATCGAT
TGATGAAGTGGTGAAACTTCATCAGTTGAGATGGCTGGGACGCGTGTTACGTATGGCCAA
CCACCGACTGCCCAGACAAGCGATGTTTTATGGTGTAGGAGTAGGGTGGAAGAAAGCTAG
GGGCGGCCAGACCAAAACGTGGCACAAATCCATGAAGTCACTGACAAGTGGACTGAGCCA
TGTTGGTAGGTGTAGACTACCTGGTTGGGATTCGCGAGATGATAGCAACCGATGGTTAGA
GACCTTGAATGACATGGCTCAAAATCGTTTGCAATGGCGCAGGTGCATCCACTCTTTGTG
TTCTGCCAAATTCTAATCTTCTGAATTCTTCATGTCTATCTTTTTTCTCTCTCCGAATTT
ATTTCCTTGGATTATACTTCTTGAATAACATCTTCAAGCCCTANTCTTTCCGATTACTGC
TTATACTCTTACTACTTCTACCACTATGGGATTTGAATCGACAATCGTATCTCTGTGCTA
ATGTGGTATGGCAACTCGAACTGATGTACGTACGTACGAAGTTCTACGTTGTGACTGACT
GACTTACTTACTACTTACTTACGCCTGTTACCCCTCGTGGAGGAGCATAGGCCGCCCACC
AGCATTCTCCATCCAACTCTGTCCTGGGCNATCCTTTCCAGTTCTTTCCAGTTGCTATTC
ATCCTTTTCATGTCTGCCTCCATTTCCCGGCGTAATGTGTTCTTTGGCCTTCCTCTTTTC
CGTTTCCCTTCAGGATTCCAAGTTAGGGCTTGCCTCGTGACGCAGTTTGGTGATTTCCTC
AATGTATGTCCNATCCACTTCCAACGTCTTTTCCTAATTCCTCTTCAGCTGGAAGCTGGT
TTGTTCTCTCCCACAGTAGGCTGTTGCTGATAGTATCCGGCCAACGGACGTTGAGTATCT
TGCGTAGACAACTGTTTATAAATACTTGTACCTTCTTGATGATGGTTGTNGTAGTTCTCC
ACGTTTCAGCTCCGTACAGTAGAACTGTCTTGACGTTCGTATTGAAGATTCTGACTTTGA
TATTGGTTGACAGTTGTTTTGAGTTCCATATGTTCTTCAATTGTAGGAATGCTGCCCTTG
CTTTGCCAATCCTCGCCTTTACATCTGCATCNGATCCTCCTTGTTCATCGATGATGCTGC
CCAGGTACGTGAANGTTTCCACNTCTTCCAGAGCTTCTCCATCAAGTGTGATTGGGTTGG
TGTTCTCCGTGTTGTATTTGAGGATCTTGCTTTTTCCTTTGTGTATGTTGAGGCCTACTG
ATGCAGAGGCTGCTGCTACACTGGCCGTCTTCATCTGCATTTGTTGGTGTGTATGGGATA
GAAGGGCCAGGTCATCTGCGAAGTCTAATTGATTCTGAGCTGTCCACTGTATTCCGTGCT
TCCCCTCAGATGTCGAGGTCTTCATAATCCAGTCGACCACCAGAAGAAAGAGGAAGGGGG
AGAGTAAGCAGCCTTGTCTGACNCCGGTCCTCACTTGGAATGCATCTGTCAGCTGTCCTC
CATGCACGACTTTGCACTGTAGTCCGTCGTATGAGTTCCGTATGATGTTGACGATCTTCT
CAGGNACTCCGTAGTGTCGAAGAAGNTTCCATAATGTTCTCCTGTCCACGCTGTCAAACG
CCTTCTCATAGTCAATGAAGTTGACGTATAGTGACGAGTTCCACTCAATTGATTGTTCAA
CGATGATCCGTAGTGTCGCGATTTGGTCTGTGCACGACCGATCCTTACGGAATCCGGCCT
GTTGATCTCGAAGTTGGGCGTCTACTGCGTCTTTCATCCGGTTCAGCAACACTCTGTTGA
AAACTTTTCCTGGTACTGATAGCAGNGTGATGCCTCTGTAGTTCTCACATTTGCTCAGAT
CTCCTTTCTTTGGTATCTTGATGAGGTATCCTTCTTTCCAGTCCGTTGGCACTTGTTCCT
CCTCCCAAATCTTCTTGAATAGAAGGTGAAGCATGTTTGCAGTTACTTCAATGTCTGACT
TCAGTGCTTCNGCTGGTATATTGTCAGGTCCTGCCGCCTTCCCACTCTTGATTTGTCTGA
TGGCCATCTTGACTTCTTCGATCGTTGGTGGAGTGACATCTATAGGAAGGTCTGTGTGTG
CTGCTTCGATGTTCGGTGGATTCAATGGGGCTGGTCTATTCAGCAGTTCCTCGAAGTATT
CTGCCCATCTTTTCCTCTGTTCTTGAATCTCAGTGATTGTCTTTCCTTCTTTGTCCTTGA
CTGGTCTCTCTGGTTTACTATATCTCCCTGCCAGTTTCTTCGTTGTATCATATAGTTGTT
TCATATTCCCTTCTCTTGCAGCTTTTCCGCCGCCGTTGCTAGTTCTCCCATGTATTTCTG
CTTGTCGGCTTTAATGCTTTTCTTCACTTCCCTGTTTGCTTCTGCGTAGTCTGCTTGCGC
TTTGACTTTCTCTGCTCGTGTTCGGCTGTTGTTAATTGCTANTTTCTTGTTCTTCCTTTC
TTGAATCTTGTCCAGGGTTCCCATAGAGATCCATTCCTTGTGATGATGCTTCTTGCGACC
GAGAACCTCCTGACACGTTGAAGTTAGTGCTTCTTTTATCCCTTTCCAGTTGTCCTCCAT
AGTAGTTTCTTCTTCTTTCAGTAGATCCTGTAGGGCTTGGAACCTGTTGTTGAGAGTTAT
CTTGAA
>Sman10#LINE/RTE-BovB
TGATGAATTCTACTGACGACACTGCTCTCGCTCCTANTAGAAGCAAGACAATTTACATTT
ATCATTATTACTATTATTATTATTATTATTTACCATATCGCTAACTCACCGTCGCTTTTT
CACTCCCNTTTATCCCCAANTTGTGTATCCTTNCTTTCCAACTTATGCAGCAGCTCGCCC
ATGGCGGAAACTCTGTTCTATCTAAACGATCTCCAGTCACTGTCTGGTTGAAAGTGAATG
CTTCCACCGATTACGAATACTGAAGCAGTCTTTCTGAAACCACGTACGCCGTTCAAGCTG
GCTTCCTTCAACGTTCGCACACTAATGCAGATCGGACAACAGATGGGGCTGGCTATGTCT
TTAGAAAGTCTTAATGTTGATGTTTGCTGTCTATCCGAGACCCGTATTCAAGACTCTAGT
GAAGTACTACAAATTCGCTCTCCATCTGTCGCCTCGAAAAGCTTGTTTCACGTGCGCTTA
TCCGGGGACCCTGTGGCATCTTCGTCTGGTCTTGCTGGCGTTGGTGTCGCACTAAGCGCT
AGGGCTGAGGCAGCACTAATCGATTGGATCCCCATTAACAGTCGGTTATGTGCTGTTAGA
TTAGAAAGCTCCATCAAAGTGAGAAGAAACCGGCGTGAGAAACGGTGTCTTTTCGTCATC
TCCGCCTATGCCCCGACAGATTGCAGCCCGGATGCGATCAAGGATGAGTTTTACCACCAG
TTAACAGTTCTTCTCCAGAAAGCGCGTTCGACAGATATTGTAGTATTAGCCGGAGACTTG
AATGCTCAGGTCGGGCGTCTAGGCACAGAAGAGAGTCGTTTAGGTGGCCGATGGGGACTT
GTTGGTCGCAGGACAGATAACGGGGACCGTTTGCTGCAACTGTGCACAGACCACAACCTG
TTTCTGGCTAGCACTAACTTCCGGCACAGTCATCGCCGGTGTGCCACCTGGCGTCCTCCC
TCTGCATCTCAAGCCTGGACTCAGATTGATCACATCGCGATCAGCTACCGCTGGCGTGGT
TGTGTACAAGACTGCCGCTCCTTTTGGAGTACCTATCTGGAGTCTGACCATGCCCTGGTC
TGCGCCAATCTCACCTTACTTTTCGAGTGGCCGAGGGATTGACCACCANCGACGGATCGA
TGTGTAGTGAAACCGGCTGCAAAGCTTCTGTTGCAAGTAAGTATCGAGCGGAGCTAGCTT
CTAGGCTAGCTACCACCCCACCGAAAAGTATAGATGAGCATTGGTTGCATCTTCACGACG
CCATGAAAATGGCGAGTAAAGCCGCTTGCGGCTTCGCGAAACGTCCCGCTTACAAGCACT
GGGTTTCTTCTGGCTCCTTACAACTGATGGAAGCCCGTCGGTCTACTCCGGGTGACCGTG
AGTTTGACCACAAACGAAGGCTGTTACGTAGTGAAATCGGGCAAAGCTTGCGTAAGGACC
GAGAAGCCTGGTGGTCGGAGCGTGCTAATGAGATGGAAGCAGCAGCTGCATCTGGTAACT
GCCGGAAGCTCTTCCAACTCATCCGAGCCACTGGCAGCAAGAAGTCTGGTGTGAGTGAAA
CAATCTACGAGGATGACGGGATGCCAATCACTAACATCTCTCGACGTCTTGGACGATGGG
CGGAATTTTTCGAAGGGCAGTTCAACTGGCCTGCTGCTCCGGCAACATCGACCAGTTTGT
CCTGCCCCCCATGGCCGGTGACGACTGATCCACCAAACGAGGCGGAAGTCCGCAAGGAAC
TCCAACTCTTGAAGCGCTACAAATCACCGGGCCCAGATGACTTACCTCCGGCTCTTTTTA
AAGATGGTGGTGACTTTCTGGCTAAGGAACTGACTGTGTTGTTTGCAAAGGTTTGGGAGC
AAGAAAGTGTTCCAACATCATGGAATGAGTCGATAGTCGTCCCTATCTTTAAAAAGGGTT
CACGTCGTTCCTGCAACAACTATCGGGGGATAAGTCTACTTCCGATTGCGTCCAAACTAT
TGGCTTCTGTCATTCTTCGTAGGTTGTTTAAAACCCGAGAACGATTGACTCGCGAGGAGC
AGGCTGGTTTTCGTTCTGGTCGAGGATGCATTGATCACATCTTCACCCTCCGCCAAATGT
TAGAACACCGTCATACTTATCGCAGGCCAACAATCGTAGTGTTTCTTGATATCAGGGCTG
CCTTCGATTCGTTGGACAGGACTGTTCTCTGGGATTGTCTATTGAAGAAGGGTGTGCCTG
AGAAGTTCATTAACATCTTAAAGGCCCTGTATACGAACACCTCAGGCAGAGTGAGGGCAT
ACAACCACCTTTCTCCCTTGTTCCATTCGAGCAGTGGGGTTAGGCAGGGTTGCCCGATCT
CACCATTCCTCTTCAACTTTGCCATCGACGACGTCCTGGAAACAGCTCTGATGGATGTAA
GTAATGGCGGTGTGGATNTGTTGCCTGGAGAACGACTTCTCGACCTCGAGTATGCGGATG
ATATTGTCTTACTGTGCGATAATGCCCAAGGCATGCAATCCGCACTTAATCAGTTGGCAA
TCAGTGTCCGCAGGTACGGCATGTGCTTTGCACCCTCCAAGTGCAAAGTACTCCTACAAG
ACTGGCAGGATTCTCATCCTGTACTCACCCTGGATGGTGAGCAGATCGAAGTAGTTGAGA
AGTTCGTGTATCTAGGTAGCTACATAAGTGCTGGTGGTGGCGTGAGTGATGAGATCGATG
CACGTATAGTGAAAGCCAGAGCGGCTTATGCCAATCTGGGCCATCTTTGGCGCCTTCGTG
ATGTTAGTCTGGCTGTAAAAGGTCGGATCTACAACGCGTCGGTGAGAGCAGTTTTGCTCT
ATGCTTGTGAAACCTGGCCTCTCCGAGTTGAGGATGTTAGACGACTCTCTGTGTTCGATC
ATCGTTGTCTCCGAAGGATTGCTGACATCCAGTGGCAACACCATGTTAGTAATGCAGAGG
TTCGGCATCGTGTGTTCGGGCGCAGAGACGATAATTCAATTGGTGTCACCATCTTGAAAC
ACCGACTTCGGTGGCTTGGACATGTTCTACGAATGTCGTCCCAGAGACTTCCACGTCGTG
CATTATTTGCCGACTCTGGGACTGGTTGGAAAAAGCGGAGAGGNGGTCAGTGTATGACAT
GGTGTCGTGGTATGAAAGAAAGCTGCAAAGGGCTGGCTTCTGTTGGTCCTTCACGACTCC
CTGGTTGGGGTCCGAGAGATGGTGCAACACAGTGGCTAGAGACGTTATCAGATATGGCTC
AGAATAGAAGCCAGTGGCGATCCTGCTGTAACCTTCTTTTACTTTCTTCATAAAGAGTGG
TTNTAACTTTCTTAACTGAAAGAGTCTTCTGGTTGTACATTTCAGTCCGCCTTATCTTTT
CATCCCTTCTCTTCCCANTCTCATTATTTTGTGTGGCGCATATGTATCTGGTGCCCCTTT
GTACCAATATTTATGTGTTTAAATAAATAAATAATAAATAATGCGCCACACGAATCTCAT
TTCATTTGTGTGNGGGCTGTGATACTGCCCGGGTGCCCAAACCGAAGCAGGTGGTTTTCT
TAGGGGGCCACACCCCGAGCCTTTGACCTAAAGGTCTGATCCACAAGGCAGTGGAGCATC
GTGAGGAGATGCAGTCCCATGGTAGCCGGTGACCAACGACNGGTTCATNCGCCATTCGTT
CCCTCAGGATACTGGAGCCCATGTGCACCATTGGTTTGGAATCAGGGTTTTCCAACTCCC
CTAGGTGGACCCNCCGTGTCCACCAACCCGGTTAAAGCGCCGGACATTCGCTTTTCGTCC
TCTCACTTTCGTAAACAACANCGGTGCCACGAGAAGGCAGTGAGTAGGACTTCCCTGGCA
GAGGCTATATATTCGCGTGGCCATGTGAGAGCATTTCGAGAGGGAGAGCGGACTCTCCCC
ACTCTCGGCCGTACCAGGGCATTTGGGGGCAGGACTTANTAANAAGTTCATTGTGAGAAT
GGAATTATATGGCGCTACCTTCAACTCCTATCGAAANGGATTCTGGGNTAGCTATGAGTN
TNTGAGTGTCGATTGCTTCTTNTNNATACTTAGTTCNCCTGTCTTCCAACAGNTATATAG
CGGTATATAGTTTGAATTACCGTGTTTAGAATGACTTTTCAGT
>Clat11#SINE/tRNA-Core-L2
AACTTGCTCGTCAAATCCTGCGCATTGTCCGCAACCACCGCCACGTCATATCCCACCATT
CCTCCCGCTCCCCGAGGTGTCGCTCCCGCCGCTCCCCGCTTTCTTATACGCCCTCCCGGC
CGTCTCTCCCGCGTCCTCGGTGGTCTAGTGGTTAGGATTCGCGNCTGTCACNCGCGAGGC
CCGGGTTCGATTCCCGGCCGGGGAGAAATCTTTTTTCTTTTTTTGA
>Csin12#SINE/tRNA
NNNNNNNNNNNNNNNNNNNNNNCTAGCAGATACGATAAGTAGCCAAGTTAGGCGACATCG
AGTACGGTTACGAGTAGGACAGGCGAGATGGCTCAGTGGTTAGAGCGCGAATTTACTGAC
CGGAAGGTCCGTGGTTCGAACCCGACCTCTGCCTCTCGACTTCCCCTGTCTAGGCTTGGG
CAACCTGGCAGTATCCCAGCCCTCGTGCTTCCTTCGGGTGGCATGGCAGCTAGGCACCGA
AAGGGTGCTACAGCTGAACTTTTATGACAGGCCGTCGGATTAGGCTATCACGCATAGTTN
AGGCCTTATTTTCACCGGCCCGCATAGATACTGGCCTGGTGTTTACTATAGGTAGCNAAG
ATAAGCGACATCGCGTACAGTTATGAGTATGAGAGGCAGTCNTTGCTCATCGGATTAGGT
TACTGCGCATAGGTGAGGCCTCGTAANCAGCGTCGCACATAGACACGGGCCTAGCAGTTA
CGATAAGTAGCCAAGGTAGNCGANATCGAGTACGGTTATGAGTATGACAGGCCGTCGTTA
GCCGTTGGATTAGGTTGCCGTGTACAGGTGAGGCCTCATAATCAGCGTCGCACATTGACA
CGGGCCTAGCAGTTACGATAAGTAGTCAACGTGAGCGACGACGNCTACCGTTATCACGAT
GACCGCTTTATGACGTATTCCACGTATGCTGAGTCATATTCCTAATAGAAATGATACCAT
TGTGTTGGTAATTTCTGAGGTTACCTCCTGACGCTGTATTATCCACAGGCTAGTTATGCG
TAGCTGGGAAAGGCAATCATCCACAGAGATGGCNCTCGCATCTCCACTGCACAATTCGCT
GCTGTTTTCTGACAGTNTTGTACTTAATGGAAGCTGAGCTCCNCAAGAAAATGTGTTGTG
ACGAAGTTCGCTGAACAAAATCATCTCGTTTGTTAAGTCTGGGGAGTATAAAGCAAACAA
ACGTCAATGACCGANTTTCCTGGGTGGAATTTGCATTGGATATTCCGTAGATGTTATTCT
CATTCTTAAAGAACGCCANAANACGGTAAAGTGNGATTTCGTGTTTTATCNCTCGTAAAC
CGGTAACAAAATGCAAATCGGTGGTGGTCCGCGACCTTGAAATTTCGCTCACTTAAACAA
AATGCTATGAGCAACATATCACCTACAAGTGCAAACGGATTAGACTAACTCCCCGTAAAA
GTCNCAACTTCGAAAACCCTATAGTTTCGGCGAAAATAATTTGGGTGTGCTTCTAGTGAG
CGG
>Hcon13#LINE/RTE-BovB
GGATAGCCGAGTGGNTAAGAGCGTAGGCTCACGTCTGCACTTAGAGGAAGTGCGAGTTCG
ATCCCTGCCGAGGCAAATCCATGCCTTGCAAAAATTGCAAAAATGGTGTCGGTACCAGCG
TCAGGCCAGGTTNACAGGCCGGCTGATGGAGAANCCCGGTCACAACAAACATGNCTGAAG
TCTCANAGAGAACCAGTNATAAAGCTAGGACGTCACCCGAAAGTGGCGCACAGGACCNCC
GCCCGAGTTCTGTGGACAGTGTGCGAGGGCTACCGAGGAGTGAACGACCTCNGCCAAAGA
AGTTAGTTCGAATNGGGACTCTGAACGTGGGATCGCTTACTGGGAAGTCNCGAGAGGTCG
CTGATCTNATGAAGCGCAGGAACATCCAAGTCCTATGCCTTCAGGAGACGCGCTGGAAGG
GAGCAAAGGCCAGAGAAATTGGAGAGGGTGTCAAGCTCTTCTACAACGGAGAAGACACCA
AACGAAACGGTGTGGCCGTAGCAGTGGCGGAGTCCCTNAAAGACTCTGTCTCCGCCGTCA
ACAGGATCAGCGGTCGAATCATGCGGTGAGGATAGACACGAAGGAGGGGTACTGGACAAT
AATATCNGTGTACGCACCGCAAGCCGGCTGCCCCGNCTACGAAAAAGATGAGTTCTATCT
GAGCCTTGACGAGACCATCCGATCAGTTCCGGAGGGGGACTATCTCACCATAGCGGGTGA
TCTGAATGGGCACGTCGGCAGTGAAAGGAGGGGCCTGGAAAGGGTNCACGGAGGTAGAGG
AGTAGGAGTCAGAAACGAAGAGGGAGAGAGGGTCCTCGNCCTGGCTACAGCTCACGACCT
GGCAGTCTGCAGCGCCTTCTTCGCGAAAAGGAAGTCCCAGAAGGTAACCTACAGCAGTGG
AGGGAAAGAAACGGAAATCGATCATGTGCTNGTAAGAAGATCGTCCCTCAAAACTGTAAA
AGACATCAAGGTACTGCCCGGAGAAGACTTGGCGNCACAGCACAGACCTCTACTAGCAGA
CATAGCCATCGATCTTCCCAAGAAATCGAGGACAAGAACGGAACGGAGGATCCGGTGGTG
GAAGCTGCACCGANCCGAAAGAGAACACCTCGAAGAGAAGATACTGGAAGCTGGACTTCC
GAATCCCGAAGGGCCGATCCAGCAGACTTGGAGCAACGCTGTGGAGGTCATCCTGCGATG
TGCGAGGGAAACGCTGGGGGAAACTCGAGGTGGTTTCCGAGGGGACAAGGAAGCATGGTT
CTGGAATGATGAAGTCCAACGAGTTGTGAGGCAGAAGAAATCGGCTTACAAGCGCTGGCA
AAAGACGCGAGCTCCAGAGGACCTAGCTGCCTACAGAACTTCCAAGAGGCTCGCCAAGGC
TGCTGTAGCGAAGGCGAAGAACACGGAAATGGACGCCTTGTATGAGAAACTCGACAGTCG
AGAAGGAGAGAAGTTCGTCTTCCGNCTGGCGAAAGCNCGNCACCGCGCCACTCAGGACAT
CGGGGTAGTGAAGTCCGTNAGGAACAGCGAGGGTGCCATNCCGAGGAAGCCTGGCGAGGT
CAGGCGCAGGTGGAAAGAATACTTCGACGGGCTCCTCAACGAAGAATTCGCCCGCGAGAA
CAGCTCCCAATTAGAGGCAACGGCTGGCCCNATCAATCTCTGGACGGAGAATGAGGTGCG
TAGAGCAATGGGAAAGATGAAGGTTGGGAAGGCAACTGGCCCGGATGGAGTACCGATCGA
GGCATGGAAGGCGCTCGGAGAGCACGGGGTNAAGTGGCTCACCCGATTCCTGAACACTGT
CACCGCTGAAGGAAGAATCCCAGATGCATGGAGGAGNAGTACCATCGTTCCNATCTTCAA
GCAGAAGGGGGACGCGATGGAGTGTTCCAACTACCGGGGAATCAGGTTGACTGCTCACAC
GATGAAGCCGTACGAGCGGCTGGTCGACTCAAGATCGAGAGAACTGGTCCCAATCTCACA
GAAGCAGTTCGGCTTCATGCCTGAAAGGTCTACAACGGACGCCATCTTCATAGCTAGACA
AGTNATGGAGAAGTATCGAGAAAAGCGTAGACCCTGCTACATAGCCTTCCTCGATCTGGA
GAAGGCTTTCGACCGTCTCCCGCGACAAGTCCTCCGGAGAGCGCTCCGAAAACGAAACGT
TCCAGAACACCTGATCTCTCTGGTNAAGGACATGTACGATGGNTCCACGACAACAATACG
CACCCCACACGGCCAAACCGGAGCAATAGACGTCACGGTTGGGGTACACCAGGGATCAGC
TCTAAGCCCGTTCCTCTTCCTGNTNACGATGGACGTCATCACAGAAGAACTCATGGATGG
ACCACTGAAGACCATCCTCTACGCTGATGACATCGCTCTGATAGCGGAGAGCAAGGANGA
ACTCCAGGACAAGCTGCAGAANTGGCAGAGGGTACTGGCGGAGAATGGGCTCCGGCTGAA
CGTGAAGAAGACCGAGTTCCTCAGCTCCGAGGAGGGCGCGGAGCCAATCGTCGACNGCCN
CGGGGAAGCCATCGAAAAGGTCCAGGACTTCCGATACCCGGGGAGTGACCTAGCCGCTGA
CGGTAGCGTGGACCAAGCCGTAAAATCCCGAGTAAACGCGGCGTGGATGAAGTGGAGAGA
GTCCACCGGTATCCTCTGCGACCGNCGGTGCTCCAGGACCCTCAAAGGAAAGGTGTATCG
GGCAGTGGTGAGGCCCACGATGCTCTACGGCAGCGAGTGCTGGCCCGTGAGTAAATTCCA
CGAAGGGCAACTTCACTCCGCTGAGATGAGGACGCTCAGATGGGCCTGCGGTTGGACGCG
ANTGGACCGGGTCAGAAACGAAGACGTCAGGACGGTCGTGCAAACAGCCCCTGTCCAGCT
GAAGATGAGAGAGCAGCGCCTGCGATGGTTCGGGCACGTGCTGAGAAGGCCACAGAGCCA
TCCGATAAGGGAAGCAATGGAATTCGAGGCTCGAGGNAAGCGACCACGAGGAGCCCCAAA
GAAGAGATGGCGGGACGTGATCAAGAAGGACCTCGCCGAAACCAAGGTGACGGCAGAAGA
TGCCGTAGATAGAAGGAAGTGGAGACGGCTGACAAGAACAGCGGACCCTGCGACGGCGCG
GGATTAACGCTAGGGAGAAGAAGAAGA
>Ovol14#RC/Helitron
CAGAAGATCAAACTTAGGTCGTCGTACTCGCANAGCGGAAGCATTGCGACGATTAATTGC
AAATCAAACNGAGGAAGAACGGGCATCAGCGAACGAGCGAAGAAGACAAAGAATGGCTCA
AATGCGAGCAGAGCGACGTGCAGCCAGACTTGAGGATGCACGGTTGCGAGCGACAGGCTG
AGAGTGGCTGAAAGACGTCAACGAGAAACAGGAGATCAGCGTCAAACACGANTCCGTGTT
CAGCAATCACGCGATTACAATCGCCTTGCATTCCGGTACAACCAGCTGATGATTATAGTT
TGAGCCCGCATGTTCTCATCGGCACTATGACTGAAGTGTGTCCTTATTGCAAGGCTCTGA
AATTTAATGGAGAAACGAAAGGAATGTGTTGCGCCGCCGGAAAAATTAAACTACCTCAAC
TTGGAGAACCGCCAGAGCCATTAAAAACTTTGCTTGCCGGATATACCGCCGAATCAAAGC
GTTTCCTATCTAAAATCAGAAAATACAACTCGTGCTTCCAAATGACGTCGTTCGGCGCAG
AAATCGTAACAACACAATTCATGCCAACTTTCAAAGTGAAAGGACAAATTTATCATAAAG
CCGGCTCCCTGTTCCGTTGCCAGATGGTCAGCATAAATTCCTACAAATGTATTTCATCGG
TGATAGCAATGATGAATTGAATGCACGCTGCGGAATTCATACCGACATAGAAAGATCCGT
CGTTTCCCAATTGCAACAGCTTTTTCACGAAAAAACAATTTAGTGCGTTTGTTCAAAACA
GCAATTGATATGATGCCATCTGATACACACAAGATTGTTATTCATGCTGACAAAAAACCT
GCTGGAGAACATGCGCGAAGATTCAATGCTCCAACGATAGACGAAGTGGCAATTGTTATA
GTCGGAGATCAATTCCAACCTAGAGATATTGTTCTTCACNGGAGAAACGATCAATTGACA
AAAATTGCAGAAACTCATCGATGCTACGATGCTCTGCAATATCCAATCATTTTTTGGGGT
GGTGCCGATGGATATCACTTCAACGTTAAGATGATAAATCCAATCAGTGGCGAAGAAACA
AATAAGAAATGCAGCGCAATGAACTATTATTCATACCGATTAATGATTCGAGAGAATGAA
GACAATCACATTTTGAAATGCCGTCAGTTGTTTCACCAATATATCGTAGATATGTATGCA
AAAATCGAAACAGAACGTTTGATATTCATCCGTTTGAATCAGACCAAGCTTCGCTCTGAA
GAATACATTCATTTGCGAGATGCAGTTGTAAATGACGGTAATACAACTAACGTTGGAAGA
CTAACGATTTTGCCATCTTCATATGCAGGCAGTCCACGTCATATGCATGAGTACGCTCAA
GATGCAATTGCATATGTTCGCCACTACGGGCGTCCAGACCTATTCATTACATTCACATGC
AATCCAGCTCGGGATGATATACAAAATCTCTTACTTCCTGGGCAATCGCCGATGGATAGG
CATGACATCACAGCACGTGTTTTCAGACAGAAGCTGAAATCGCTGATGGATTTCATGGTA
AAACATGAAGTATTTGGGTCTNTGCGCTGCTGGATGTACTCAGTGGGAATGGCAAAAGAG
AGGATTGCCANATGCACATATACTAATNTGGCTTTATGACAAAATCACTTCAAACGAAAT
CGACGATGTAATATGCGCTGAAATACCCGATGCCGACGTCGATAAGGATTTGTATGAAGT
TGTGACGAAAAATATGATACATGGACCTTGCGGTACACTGAATCCAAATTCACCATGCAT
GATAGACGGAAAATGCTCTAAGCGATATCCTCGAGCATTAATATCCAACACAGTTACAGG
AAACGATGGATATCCTTTATACAGAAGAAGATCAGCAGAAGATGGCGGTAAATTAGCAAC
CATACAAATGCGGAACGGTGACATCGAAGTAGATAACCGGTGGGTTGTTCCATATTCGCC
TTTGCTATTAAAAACATGCAAAGCGCACATAAACGTGGAATACTGTAACTCCGTTAAATC
GATCAAATACATTCGTAATTACGTGAATAAAGGCAGCGACACGGCAGNTTTTGGCGTGCA
GCCGGAAAGAAGTGATAGGAATGCGGTATTACATATCGATGAAATCGCACAGTATCAGGC
TGGAAGATACATAAGCAGCAATGAAGCTNTATGGCGAATTCTTTCATTTCCCATACATGA
ACGAAGTCCAGCTGTTGTTCACTTAGCAGTACATCTAGAAAATGGACAACGCGTTTATTT
CACAGCTGCAAATGTGCAACAAATAGCCCTGAATCCACCGGCTACAACGTTAACTGCTTT
CTTCACATTATGTCAAAATGACGCGTTCGCGAAAACATGCTGTATTCGGAAGTNCCTATG
TATTACACATGAAATGCGAGTAGAAAATCATTTGAACGACGCAAACGAGGAGAACNAGTC
GACGGACAACCTGGCATATTCAAAGAAACTACGATAGGCAGATTGTACACCGTGCATCCT
AATCAAGACGAATGCTTCTTCCTTCGCATGTTGCTAGTAAATGTGCCCGGTCCAACCTCC
TTCCAGCAATTGAAAATTGTCAACGGCGTTACACATGCCACTTTCCGCAGTGCATGTCAA
GCTTTGAATTTATTGGAGAACGACCGACACTGGGATGTATGCATTAATGACGCATGCAAC
ACGTCACATCCAAATCAAATTCGTACATTGTTTGCAATCATATTGACCGCCTGCTCTCCT
TCATCTCCAACAGAGTTATGGGAGAAATATAAATCGCATATGGCTGAAGATATTCTCCAT
CGAATACGCAGCGAAAATTCAAATATGAACATGGATTTCACAGCAGAAATCTACAACGAA
GCGTCGATAATGATTGAANACTTGTGCTTACAAATCGCGAACAAAGTTCTCAATCAATTG
GGAATGCCATCACCGAATCGATCTGCTGCTGCTTCGTTCGATGTAGAATTGCGTCGCGAA
CAAAATTACAACACGGCTGATCTTTTGTCATATGTGCAATCAAATATTCCTAAGCTAACG
TTTGAGCAAAAAGGCATTTACGATCAAATAATGCAAACTGTCAATAAGGGGGTTGGAGAA
ATCTTCTTTTTAGATGCGCCAGGAGGAACTGGTAAAACGTTCCTAATTAGATTGATTCTG
GCAGCAATTCGATCCCAAAATGACATAGCCTTAGCTCTTGCATCGTCCGGAATAGCTGCA
ACATTGCTACCAGGTGGAAGAACTGCTCATTCCGCTTTGAAATTGCCATTGACATGCAAT
TCATTGAAACTCCCACATGCAACATTTCCAAAACATCCGGCATGGGAAAAGTATTGCAAA
ATGCAAACTTATTGTTTGGGATGAATGTACAATGGCGCACAAAAAATCGGTCGAGGCTCT
TGATCGATCATTGCAAGATTTGCGTGGAAATATCAGACCATTTGGGAACGCATTAATATT
GCTTGCAGGAGATTTCAGGCAAACATTACCTGTAATTCCTCGATCGACACCAACGAACGA
AATAAATGCTTGCCTGAAATATTCTACTTTGTGGCGACACGTAAAGACGTTGAAATTAAC
TACGAATATGCGTGTCCAGCTGCAAAACGATCGATCAGCTGGGATATTCTCACATCAATT
GCTGGAAATTGGGAACGGAAAGGTGCCGGTTGATTTGACCTCAGGACGAATTTCATTGCC
TCATAACTTCTGCAATTTGGTAACGTCAAAAGAAGAGTTGTTTGAAAAAGCATTTCCCGA
TNTTCAAACCAATTGTAAGAATCACGATTGGCTGAGTAAACGAACTATTCTTGCGGCCAG
GAACAAAGACGTTCGACGAACTTAACAATATTATTCAGCCTAACATTCAAAGCGAGGCAG
TCACATACAAGTCCGTCGACACTGTTGTGGAAGCAGATGAAGCGGTTAATTATCCAACAG
AATTTTTGAATTCACTCGATCTGCCAGGGATGCCACCGCACGTACTGCAATTGAAAATTG
GCGTACCAATTATCATGTTGCGAAATATCAATCAGCCAAAACTTTGCAACGGCACGCGGC
TTGCAGTAAAAAAATTAATGAGCAATGTCGTAGAGGCAACAATCTTGACAGGACCTTTCA
AAGGTGAAGATGTCCTTATTCCTCGCATTCCTACGATTCCAACGGATACGCCATTTCAGT
TTAAGAGATTGCAATTCCCAATTCGATTGGCGTTTGCANTCACCATCAACAAAGCTCAGG
GCCAATCTTTAGAATTGTGCGGTTTAGATCTAGAGACNGATTGCTTCTCACATGGACAAT
TATATGTTGCGTGTTCTAGAGTCGGCAAACCAGACAATCTCTATATCTACGCAGACAATG
GAACAACAAAAAATATTGTATACCCACAAGTATTGTGAAATTAACGATGTACGAAATAGC
GCCACGACAATTATTGTAAACAAGAAATACTAAAGGTCAAGTGGCGCGACATAGTTTCAA
AGGGACGACAAACATGTTTACCGCCAAAACGCTCCGATTCACAGATAAACGANAAAGATC
GACGCAGCAACAGCAACAGTTCGGAGTTCCGAAGATTCCAGTTCGACAGTTCAAAGCGAC
GCAACAGTAGCAACAATCCGACAATTCAGTTGAATAGTATTCTTTTCTANNAGCGACGAA
GGAAAGAATACCCAGTGATCAATTTGCCTGGATATTCTCCGATAATTGTTTGTTACGAAG
AATCACTCTTCATCAATCAATAAAACCTTTCTCAACAGNATTCGTCTCTGTCACACAAGA
CACAAAAAACCTTCTCACACTTATTGCTGA
>Dere15#LTR/Gypsy
AGTAACATATCCATTATTACACCCACAACTCCCCATAAGATAATTATAAGCAACATACAC
TAGTATAAGCTCATATACACACATTAATGTATAAACACAAAATATCTAAGTCTAAGCACA
AAATGTAATCAAAGAACGAGAGCCCTTCGATTAACCTTGGACACAGCGTCATGTTCCAAA
GCCACCCTTTCTCACAGATCGCAAATCATAAACATAGACACTTGTCGCCTTATCATAAAC
ATAGACACTTGCCGCCTTTATAAACACAGACTCTCGTCCCCTAATCATTTGCATTCGACC
ACTTGGCGAGCCAACTGAAATAATAAACTTTCGCGATCGGCGCCTACGCCTACGCACTTG
TCCCAGGATTCTCCAATTACCCCTATTCTTCAGAAGACTCTCTTCCAACAGGAAAATAGA
GGTTTACAACCCAACTCTCTTAAACTTCGCTCTTTGGCTTCCCCAAATTGCCTATAAAAC
AGCAAGCATGCCTCCATGCAGCAGTTCAGTACTGAGTACGTTATCAACCGCGATAACACC
GCTTAAGCCAATTTAACTTTCCAATTTCGTGATAATCAAATGGCTCTAGTTCTTTCCATA
AATGGAATTAATAAAAAGGTTTAATAAAATATAAAACTCAATCGTGTGTTTTTTTTTATC
AAACCCTCGGTCTGAATTCGTAAATGGCGCAGTCGGTAGGATAAAAAGAAAAAGTTGTAC
GACTCGTTTACAAATATCAATCTAGTGACAAAAGATCCTTGTACGACCAAGCGTATCTTT
TAATGATTGAACCACGCGAATCGGCGCTAAGTGAACGTAAATCGTAATACAATAAAACTC
TATTTATCCGCAAAAGAACTACGTATAATCGGTGGTTGTCACACAATAGTCAACCTACTG
CATACGATTAATAAAAGTGTAAAAACAAAAAACCAAGACTCTACAGAAACAAAAATCAAC
CATGGCAACCGAACAAATCCAACTATTATCAGAATCCCACTTGAATCAAGCCTTAAATCA
AATTAGGCAAATACCTTCATTCAGTGGAGACACCCAAGAGCTCAGTGCCTTTATACGAAG
GATAGAGTTCATACTCCAACTGTATCCAACAACGGACCCCAGACAAAAACATGTATTCTT
CAGCGCAATAGAGATGCAGCTTGCAGGAGATGCCCAACGAGTGTCACAATTATCTGGAGC
AACAACCTGGCCCACTCTAATGAACGCACTCATCAGCGAATATAAAACACAAACACCATG
TGAAGAATTACTCCGTCGCCTCTACAATACACCCTTCAACGGAAGTATCCGTAAGTTCGT
CGAAGAATTAGAAACCAAATCATTCACAATATCAAATAAGCTTATGTTAGAAAATAACGT
TAACAACACCTTATTATACACAAATGCATTAAACAACACAGTTAAAGATGTGATCATGAG
AAAATTGCCCGATAGGTTATTTATGACCCTTGCTAGACATGACATAACGACAGTATCTAA
GCTCAAACAAATAGCACAACAAGAAGGTGTATACGAAATAACCTTCAATGACCGAACGAA
ACACCAAAATAACTCCAATCCTAACACAAATCCACCCCAAACTTCTAAGAATAAAGGAAA
TTATCAAAATTTCGCGAATTATGTTATGCACAACACAAATAAATCAAATCCCAACAATAA
TTCAAAACCTATTGTATCAAACCAGCAGGTTATGCATGAATTTAAGCAAAAGCTAAATCA
GGGTAGAGCCCAGAACCCTTTAAATTACCCACAACAAAATAGTAAGGCACCAAACCCTCC
CGTCAAACGGCAGAGAGAAAGTGCTAGTGACCAATACAAAATGGACACAAGCGAAAATTT
TCTTCAACCAGCCTCGGAATCAGAAAGCGATCCAGAGGAGTAGGTAATCCATTCCTAAAA
ATTAAACTAAATAATATTACTCTCAAATGCCTAGTAGACACTGGTTCGTCTATCAATATT
ATGAAACAAAATTTCTTTAATTTCCCAATAAAATTCTCTAAAATGAAAGTCCACACTATA
AATGGCACTATAGTATTGAACCAAAGCGTTTCATTGCATTCAAGCAAACTTTGTCCGACT
AAACAAACATTCTTTATTCACAATTTCTCAGAAAAATATGATCTACTATTAGGCAGAAAC
TATTTAGAGTCAACCAACACTCAAATTAACTATTCAACACAAACAGTCAACATAAATGGC
TACCCATTTAAAATGTGGTACGATCACATCCAAAAAGATGAGTCAAAAGTTACCAATGAG
TACCCCAAGTCATCTAACCTAGAGGAAACCCCTCTACATACCCCAAAAAAGGAAAAATCC
CTCCGTAAAATTAAGCGGAAACCCCACTTAAAACCAGATGAGCCAAAGCCATCCAATCCA
GAAGAATCCAAGACTACCAATGAGTGTCCCAAATCTTCTGAATCTGAGGAAAACCCTCTT
ATTACCCCTTACATAGAAGAAGCCCTTCTAGTAACATCCTCTAACTACGCCTTAAACGAC
GAGTTAAGAGAATCCAACGTATTCAGATTAGAACATCTAAATACGGAAGAAAGGGAACAA
CTTTCACACGTTTTGCTCGAATATAGTGATATTCAGTACAAAGAAGGTGAAAATTTGACC
TTCACAAGTACGATTAAACACTTCATACAAAGCACGAAGACCCNATCTATAGAAAACCAT
ATAAATACCCCCAAGCATTCGACCAAGAAGTCGATAAACAAATCAACGAAATGATAGAAC
AAGGAATAATTAGGAAATCGAAATCCCCCTATTGTTCTCCGATTTGGATNGTCCCAAAGA
AAAGCGATGCTTCTGGCAAACCAAAATTTCGATTAGTCATNGACTATCGCAGCCTCAACG
AAATAACCATTGACGACAAATNCCCNATTCCTGTAATGGACGAAATATTAGACAAGCTTG
GACGCTGTCAATACTTCACAACCATTGATCTAGCNAAAGGTTTCCATCAAATTCAAATGG
ACCAACAGTCAATACCCAAAACCGCNTTCTCAACAAAACATGGACATTACGAATATACTC
GNATGCCNTTCGGTTTGAAAAATGCACCAGCAACCTTTCAACGTTGCATGAATAACCTTC
TAGAAGATTTAATCTACAAGGATTGTTTAGTCTACNTGGATGATATNATCGTTTACTCCA
CTTCACTGGAGGAACACATAATGTCNTTGNAAAGGGTATTTGATAAGCTACGATCAGCAA
ATCTAAAATTGCAACTTGATAAATGTGAATTTCTGAAGAAAGAAACAGAATTCCTCGGNC
ACATTATCACGACAGACGGTATAAAACCAAACCCTAACAAAATAAANGCAATCGTNAACT
TTCCTATCCCAAAAACTACNAAAGGAATAAAATCNTTCCTTGGACTCTGCGGNTTCTACC
GTAAGTTCATTCCCAACTTTGCAAAAATAGCAAAACCCATGACACTTAAACTGAAAAAAG
GAGCAACAATTAACACNAAAGATAATGACTACATGTCCGCCTTCGAGAAACTNAAAGTAC
TCATTACGTCCGATCCAATCCTAATATACCCNAACTTCGAAAAGAAATTCTCATTAACGA
CAGACGCAAGTAATATNGCTATAGGCGCTGTATTATCNCAAGAACACAAACCTATTTGTT
ATGCGAGCAGAACTCTAAACGAACACGAACTTAACTATTCAGCAATAGAAAAAGAACTNT
TAGCTATNGTNTGGGCAACNAAATATTTCAGGTCCTACCTATTCGGTAGAAAATTCGACA
TATTAAGCGATCATAGGCCACTTGTNTGGCTNGACAATATNAAAGACCCNAACATGAAGC
TNCAGAGATGGAAGATNAAACTNAACGAATNCGATTACNATATCNAATACCTACCTGGTA
AAGAAAACCATGTCGCGGATGCTCTATCCAGAATNCAAATTCAAGAAAACTTCCTAGGAG
AAGATGATCCAATCTCCCTTCCCACAGCAGCTACTATACATAGTGCATCAGAAGATAACC
AAAATCACATTCCAATAACGGAAAGGCCCCTTAATTATTATAACAGACAATTCGAATTCA
TAAAAGACGATTTTGACGACGTCCAGATAATAAAATATTTCCACAAAACTAGAATAAAAA
TCAGTTATAAAGAAATGACCGACGCCCTTGCTAAAGACTTAATTAAAGAATACTTCTGTA
ATAAGAAAAGCGTTATTTACTTCCCTAATGAAATCGACTTCCAGATATTTCAAAACGCTT
ATATTCAAATCGTAAGTCCCGACAATTTCACTAAAACCATGAAAACCAGTAACAAACTAA
TAGACATTCAAACATATGCCCAATTCAAAGAAATCATTCTTAAAACACATAAAGAATATT
TACACCCTGGCATAGAAAAACTAACACTTCAGTTCAAAGAACTTTATTATTACCCCGATT
ACCAAAAGCTTATCCAAAACATCATAAACGAATGTGAAATCTGTAACATCGCTAAAACCG
AACACAGAAACACAAAATTAACTATCGAAACAACCCCAGAAACCTTTAACCCCAGAGACA
AATATGTCATGGATTTCTACTTAATAAACAATAAACAATTCCTATCATGTATTGACATTT
ATTCTAAAATACGCCTCCCTGATAGAAGTAAATAGTAGAGACTGGCTTGAAGCTAAAAGA
GCTATTTTACGTATATTCAACGACATGGGTAAACCCATAGAAATAAAAGCCGACAAAGAC
TCCGCTTTCATGTGCGTCGCACTTAAACTCTGGTTAGATTCAGAAGGAGTAACCTTAAAT
ATAACGACAAGTAAAAATGGAATTTCTGACATCGAGAGATTTCATAAAACCGTTAATGAA
AAATTAAGAATAATATCAAGCGAAAATGAACCCGAAAACCAATTCACAAAATTCGAAAAA
ATACTTTACGTATACAATCACAAAACAAAACACAACACAACTGGTCGAACACCAGCAGAC
ATTTTTATTTTTGCAGGAACCCCTTGCTATAACACACAAGAAAATAAAGTGAACAAAATT
AACAAACTCAATGAAACTAGACAAGACTTTAGTATAGACACCAATTTCAGAGAATCCCCT
CTAGTTAGATCAAAAACGACTAACCCATTCAAAAAGACAGGAAATTTAAGACAAATAGAC
GAAAAACATTTTGAAGAAACAAATAGAGGTAGAAAAATAATACACTATAAATCTAAGTTT
AAAAAGAAAAAGAAAATTAATAAAAGTAAATATAATAACGATAATTCCAGGCCTACTCCC
GAGCATGATACTCATGTTATGCCTCCTATCGACAATTAACACACAATACTTAGAAGTAAC
ACCTATCCAGGCCAAAAACGGTTACCTAATCTTTCAAACCGGATCATTAGATTTACCAAT
AAACTATGAATATCACTACTTATCTGTTAATTTAACTAAAACCGAAAACACTTATGAAGA
ACTTATCAAGCAAGCTCAAATCTTTGAAACTCTACCACAAATTCAGTATCTAACAGAAAA
ACTTAACAGAGAAATGAACGGTATAAGAATTGCAAAACGTAGTAAACGCGGTCTCGCTAA
TTTTATAGGAACAATGTACAAATACTTATTCGGCACCTTAGATCAAGAAGATAAAGAAGA
ATTACAACAACAAATAGGTGACATCTCTAAAAATAATGTACAAGTAAGCGAACTCAACCA
CGTAATAGAAGCCATTAATAAAGGAATTGAATTGACCAATCATCTAAATAGTAACTTTGA
AGGAGAACAAATGTTAGCCTTAGTAATTTTCAACCTACAACAATTCACTGAATACATAGA
AGACATAGAACTTGGTTTGCAACTGACACGCTTAGGTATCTTTAACCCAAAACTTTTGAA
ACACGATTCATTAACACACGTCAATTCTGAAAAAATTCTTAATATCAAAACTTCTGCTTG
GCTTAAATCTGATACGAACGAAATTCTGATAATATCCCACATTCCGAGAGAAATAATTAA
AACACCAGTTTTTGAAATAATACCATACCCAGACGAAAACAGTAACATACTGACTGAAAC
AATACATGACAAATATTTTTTACACAATAATCAAACTTACACAGCAAGTTCCCAAAGCTT
GGTCATAAATAAATGTATAACAGGCATACTAAACCAACTCTCAACACAATGTAGATACAG
TAAAACACATTCTGATTTTGAAATAAAATATGTAGAACCTAATATAATTACAACTTGGAA
CCTTCCCAAGACTATTTTAAACCAAAATTGTATTAATAGAGAAATTATAATAGAAGGTAA
CAATATGATAAAAACATTTAATTGTTCCGTTCAATTAGAA
>Acey16#LINE/RTE-BovB
CTCCCCGTCANTCGATCCGGCGNCAGGCCGTCGCGACAGGCCGGCCGAGGAACACCCCAC
GTCGCGTCCGATATGATCAGTGACGTCAAATGGTTTTCGGANAAAGGCTACGGCGTCCAC
GGGAGTCGACGCGCACCTNCGGAGCCCGGTTGGTGCGAAAAATATGCGAGGGTCCTCGGT
GCTTCGCGAACGGCGGCATCGGGGGGCGAGCACGCGAGTCGTTGAGGATCNCAACGTGGC
CAAGACGCGCATTGCGACTTTGAACGTCGGCACGTTGACGGGCCGCTCGTGTGAACTGGC
AGCAGCACTNGAGCGTCGTCGAATCGACCTGTGCGCTGTGCAAGAGACGAGATGGTCCGG
NAGCAAGTCAAAGGACATCGGNCGCGGCTTCAAGGTCGTCTACAACGGCAGCCCAAAGAC
CAGAAACGGCGTCGGCATAGTCGTCTCTGAACGNTTCCGAGACTCCGTCGCCGGCGTGCA
GCGTTTCGACGACCGTCTNATGAAGGTCGTCGTCGTCACCGCAGAGCGACGTCTTCACTT
CTTCTCNGCATACGCCCCGCAGANNGGNTGCTCCGACGACGTNAAGGANGACTTCTGGAC
GCTGCTTGACGAGAAGACCGCGGCAGTACCTATGGAAGACGCGATCGTCGTCGCNGGAGA
CTTGAACGGCCACGTAGGAGCGGCGAAAGACGGNTACAGATGCCATGGAGGCTTTGGGTA
CGGGGCGCGNAACGACGATGGCGAGCGCATTCTGGAATACGCCGANTCTCACGACCTCGT
CATCGCGAACACGAAATTCCGGAAGCGNCCTTCNCACCTCGTCTCNTTCTACAGTGGCAA
CGCGCAAACNCAGATCGACTNCGTCCTCGTACGACATCGCGATCAAAAGCTAGTNACCGA
CGCGAAGGTCGTACCCTACGAGACCGTCGCNNCGCAACACCGTCCGCTTATCTGCACCAT
GAAAATCACGCCGCCAAAGAGGANGCACGACGAGCGATGCGGACCGGCCCGAATNAAGTG
GTGGCGACTGAAAGAGAAAGAAGAGANCGTNACTTCCCGCATCAAGTTGCCACCGGTNAC
GACCGTCGACGAAACCTGGNAGAACGCAACCCGAGCAATCGTNGAAGTAGCACGTTCCGA
ACTCGGTACGACCAAACCAGGTCGGCGGAAAATCGACAGGCAGACNTGGCTGTGGACGGA
CGAAGTGAAAATTAAAGTNCGCGAAAAGAAACGTCTGTACCACGTNTTCCTCGGCGACAA
AACGGNCGACAACTGGCGGNAGTACNCGAAGCGAAGAAAGCAGCGAAGAAGGCCGTGGCC
GCGGCGAAGGCGGCNCATTACGACGAAATCAGCAAGNAGTTGGACGCGAAAGATGGCGGC
GAACGCCTCATCTACCGGCTCGCGAGGTCCCGCCAGCGGCAGGCGGAAGACGTCGAAAAG
TTCCACGGAGTCAACGACGAACACGGTCAGCTCNTGATGGACCGCAGGAAGGCGACGGAA
CGGTGGCGCGACTACTTCGAGAAGGTCTCAACNGAAGAGTTCGCCCATCCGCCCATCCCA
CAACTNCCGCCGACGCGTGGNCCTGTCCAGCCGATCACCGTGGAAGAAACCGTGGCCGCG
CTGAAGCGAATGAAACCNGGTAAAGCGACNGGTCCNGACGATGTNGCGGCGGAGCTGTGG
AAGTCAAGGCGCTGGAGCTCCGCTGAATGGCTGACGAAGTTCTTCAACCGGGTCGTNGCG
GAGAAAAAGACNCCCGTGGATTGGCAGCGAAGCACCACGATCCCGATCTGGAAGGGNAAA
GGCAACCCCGCNGACTGCGCGAACTACCGACCGATNCGTCTNCTGTCNCACAGCATGAAG
ATNTTCGAACGCATCATCGACCGCCGAATTCGCGACATCGTCCGAGTTTCCACGAATCAG
TGCGGNTTCGTAGCCGGNTGCGGCACGACGGATGCNATCCATGCNGCACGTCTGCTGATC
GAGAAGCATCGCGAGAAGCAGAAGCCGCTGCACCTAGCCTTCCTCGATCTGGAGAAGGCC
TTCGACCGCGTCCCACACGAAGTNATCTGGTACGCGCTGCGTTGGCACGGCGTCCCCGAG
GAGCTCGTCGAGTGGGTCAGGATNCTCTACGCCGACCCGAGGAGTCGAGTGCAGGCGGCC
GCGGGCACGTCGGCGGAATTCCCNATCNCCGTNGGCGTGCACCAAGGCTCAGCCCTCTCN
CCGCTCCTCTTCATCCTCGTCATGGACGCCGTCACGAGAGACCTNCAGAGGCCGGCACCA
TGGACGCTGCTGTACGCGGACGACGTCATGCTCGCGTCAGAACANAAGGAGGANCTTGAG
CGGCAGACGCAAGCTTGGAGCGANCGNCTNGCNCGGTTCGGCCTTCGGCTNAACGTCAAG
AAGACCGAGTATNTGACGACCGACGTNGACGAGCTCGGCACCATCNAAGTCGATGGCANC
GACCTTCCGAGAACCGACTACTTCAAGTACCTCGGCTCAACGNTCTCANCCGACGGCAGC
CTNGCCCACGAAGTCGTCGCNCGCGTCAACGCTGCGTGGTTGAAGTGGCGCTCGATGACN
GGNGTGCTGTGCGACAAGAACATCCCGGATCGNCTCAAGTCAAAGGTNTACCGAACNGTC
GTNCGACCCGTCGCGCTGTATGGTGCNGAGTGCTGGCCNGCCACCAAGGAAGTAGAACGC
CGACTNAGCGTNATGGAGACGAAGATGTTGCGNTGGACGGCCGGCGTCACGCGNNCNGAC
CGCATCCGCAACGAGGANATCCGGCAGCGGTTCGGCGTCGCTCCGATNGCCGACAAGCTT
CGCGAGGCTCGCCTNCGATGGTACGGCCACGTTCTGCGCGCCGACGACGACANCGTCTGC
AAAGTCGGCCTCGATCTCGAAGTACCGGGAAAGCGACCAAAAGGGCGACCGAAGCAACGG
TGGCTNGACACNCTGCACGCCGACCTGAAGCATGTGGGCGTCCACCCNGACCAGGCGCAC
GACAGGGCAAAATGGCGTCAAAGGATCAGNAAAGCGGACCCCGCCACCAAACGGGACAAA
CGCTGAGGAAGAAGAAGAA
>Msca17#Unknown
GGTTTTGCTTCACCCTTACTCCATCTCCAAGGCAGGGATGGGCACTGTCTGTAATTTACG
TAATTTACAAGCGTAATTTACACGTAAATTACGTAAGTAATTAACTACTTCCATACAAAA
CTTCAGTTATTTACGTAAATTACGTAATTTACGGACGTTAATTACATGTAAATTACGTAA
GTAATTAACTAAATACTTCGCTTTGCCCATCCATGTT
>Csin18#LINE/RTE-BovB
TCACTCTTCGGGTATCTGGTGATCCTGATGCAATGGCTCGCGGTATCTACGGTGTGGGAG
TTGCACTCGGCCCCAAGGCTGAAAGCGCTTTACTGGACTGGGTCCCAGTAAACAGTCGTC
TTTGCGCCGTNCGGTTGTCTGGCTCGATTAAGATCAATGCAGNTCGACGCGGTAAACGGC
GTTTGTTTGTCGCGTCAGCGTACGCCCCGACAGACTGNAGTTCTGAAGCTGAGAAAGACG
GGTTTTATCGAGATCTGTCGCGACTNCTTCGGTCAGCAAGAAGGACGGATATTGTCGTCC
TGGCGGGTGATATGAATGCCCAAGTTGGACGACTAAGCCCGGAAGAAGCACANTTGGGTG
GTNGATTCGGAGTCGATGCTCGTACGGATAATGGAGAGCGACTTCCGCANTTGTGCGCGG
ANCATCGTCTGTTCCTGGTCAGTACGAACTTCCAGCACAAGCGCCCGCACCGNGTTACTC
GGAGGCCACCAACCGCAAGNCAGTCGTGGACTCAGTTGGACCATGTGGNTATCAGTTACC
GGTGGAGAGCNTCAATTAAAGATTGTCGTTCCTTCTGGGGTACGCAGCTTGACTCCGATC
ATGCCATTGTGCGGGCTCGNTTATCAGTTCGCTTCCCGTCAGGACTACGCGTGCCGGAAG
AGGGCAGCTCCGTTCATCAACTCCGACAAGTTTCAGTAGCTGAGTATCGAGCTGATCTGG
CTGGAAAGCTACTGGAAACGCACGGTCACGCGGACGACGAAGACTGCTTGGAGGATGNAC
GGAAGCGAGTGAAAGAAGCCGTGCTCTCAGCTTTCAGAACTGTCTGTCCAGCCCATCCGA
CTCGACCAAATGAACACTGGATATCGTCGAGATCGGCAGATCTTATTGNTGCCAGAAAGG
CCATACCAGCAACTAGCGACTACGATGGCGCACGCAGATCCCTCAAACGCCGGATAATCA
GGAGCNTGAAGAATGACAGAGAACGCTGGTGGATTGCGAAGGCCCAGGAGATGGAGAAGG
CTTTCGCTGCAGGAAACAGCCGCGCCCTATTTCAGCTGATTCGATCAACCGGCCAAAAGA
AGGCAGGTGTCAGCGAAACGATCTGCGAAAAAGACGGAACGGCAATTCATTCACAGAATC
GTCGTCTCGAGCGATGGGCTGAACACTTTAAAGAACAGTTCAGCTGGCCCCCTTCAACGC
AACCTCTGGAAGAACCNAACGGGCCCGAATGGAACGTCGACACCAGCCCGCCGTCGGCAA
CGGAAATCCAGCGCGAGATATCATTCTTCAGCGCGACAAGGCACCTGGCCCGGACGGTCT
GCACCCCGCACTCTTCAAAGAAGGTGGCGAGNCCCTGGTGAACAGTCTGACGACCNTACT
GCAGAAGATTTGGAACGAAAACAGAATACCGGCGGAATGGAGCTCCTCGACCGTNATCCC
AGTCTTCAAAAAGGGCGCAAGAACGTCGTGCGAAAACCATCGTGGCATCAGCCTGGTAGC
CGTNGCATCCAAGGTGCTCTCTGGCATTATTCTGCGCAGGTTGATCGATCATCGGGAGAG
ACAGATTCGTGAGAATCAAGCTGGGTTTCGCCCTGGCCGAGGATGCATCGACCATATCTT
CGCCTTGAGACAAGTTCTTGAACAGCGCCACTCCTTCAGACGTCCAACGNTGGTCGTTTT
TCTTGATCTGAAAGCTGCTTTTGACTCCGTCGATCGTCAGAAACTNTGGCAGTGTCTGGC
GATCAAAGGTGTCCCTTCCAAATTTNTGTCCCTTATAAGGGCACCGTATGCGAACTCCTG
TGGGCGCGTACGNGTATACGGNAAGCTCTCGCCTGAGTTCACCACGTCCAGTGGTGTNAG
ACAAGGCTGTCCTCTCTCGCCTTTCCTCTTCAACTTCGTTACTGATATGCTGCTTGAAAT
TTCTCTGCCTGCCTCTGAAACCTCGGGAGTCGAAATGCTCCCGGGACGTTCGCTCACAGA
CATTGAGTATGCGGACGATATTGCTCTCCTTGGTTCAGATCCTTCNNAAATGCAAACGAT
TTTAAATAACCTAAATAATTCTGCCGCACGGTTTGGCATGCGCTTCACACCTGCAAAGTG
TAAAGTGCTGCTACAAGACTGGGTGGGATCAAACCCANACCTCATGCTTGCAGGCGAGCC
AATCGACGTGGTAGATAAATTTGTTTACCTGGGCAGCTGTATAAGTTCCGGTGGACTGGC
TGGAGATGAGATTACTTCTCGAATCGGGAAGGCCAGGGCAGCTTTTGCCAACCTCCGACA
CCTATGGCGCCGACGCGACGTCAGCTTGTCTGCGATCCATACTGCTTTATGGATCAGAGA
CGTGGCCNCTGCGCGCAGAGGACGTACGGAAGATGTCAGTGTTTGACCATCGGTGTCTCC
GAAGCATTGGTCGGGTCTGGTGGGAACATCGGATCAGCAATGCTGAGGTACGCCGGATGG
TTTTAGGAAGAAGGAACTCTCCCGCGATAGATGAGCTACTCACGCTTCATAGGTTGCGCT
GGTTGGGACACGTACTCCGCATGCCAGAAGACCGTCTGCCTCGCAGAGCTCTTTTCGCCC
AGCCCTGTGCTGAGTGGAAGCGACCGAGAGGTGGACAGTGTATGACCTGGCAACGAAGTA
CGAAAGCGCTAACCAGTAAACTCAGTCGGGCNGGCAACTGCCGCCTCCCTGGATGGGGAC
CCCGGGACTCAACTCACCAATGGTTAGTGACACTGGCAGANATGGCCCAGTCGCGCAGTC
AGTGGCGCTCGTGCATCAAAGCTATCGCCTTCAATGCGTAGCTACCCAATTTCCGAACAA
ACTGAACATGCCATCGCCTCCAANGCTTGGCTGTACGTCCCACATTCCCGTTTTCCGGTG
ANCGAAACTGTAGCAGCTGGAACCAACGTACCTATGGTACACGGTTTATAGCTGATAAAT
TGATTG
>Smed19#LINE/Penelope
ACTGTATTAAGAATCGCTTGGATGAAACAAAATTGTGTGCAAAAATTGAAAGTTTATATT
TTCATATAGCCCGATCGATGAAAGGCATTAATGGTAATTATGTGAAGAGCTCGTTAAGTG
CAAGTACGATGGAGTATATCGATAAAAACAAAAAGCAGAATATTAGGGATTTTATGACTT
TAAAAAACTTAGCTAAAAAAAATATAAATATCTGTAAGTTTGACAAAGGAAATGGGATAG
TTATTCTTGACCATGATGTGTATGTAAATAAGTTGAATGATTTGTTAAATTCTCCTCAGT
TTGTGAAATTGCCAAAGGGTCGGAAGAATGGAAAATTGCCTCCTCTTAAGGATGAAGAGT
TTGTGCAAAAAATGTTAAATGGTTTTATTGAGAAGAAGCTTATTGATGAAGAGGTAGGTA
AGTCTATTCGTCCAATAGGATCGCAGCCAGCNAAACTATATGGGCTNCCAAAAATCCATA
AAGATGGTGTACCTATGAGACCAGTTTTGTCGATGGTTGGTACTGCCCAGTATAAAATAG
CAAAGTTTTTAGATGGATTATTAAAACCGTTAATGCGATCAGAGTTTGAATGTAAGGATA
GCTTTGAGTTTGTTTCTTGTATTGCAAAGCTACAAAAACGAAGTATGAATGATGTTATGG
TTTCGTTTGATGTTTGTAGTTTGTTTACGAATGTGCCACTGGTTGAGACAATTGACTTAT
GCTGTGCGTTGTGGAATGAAAATGATTCGGAACATCACATTTTGGATAGAAGGGCATTTC
GNAAACTTCTTGAATTTGCTACTTCAAATGTCAATTTTCTTTTCAATGATGAATGGTATC
AACAAATAGATGGAGTCGCTATGGGTTCCCCTTTAGCACCAACGATGGCATCAATATTTT
TGGCTAGTTTGGAAAAGAAAATTGCTTCTTTCCAATTTGAAAAACCTTTTGTTTATAAAA
GGTATGTGGATGATATTTTTCTTGTATTTGAAAACCAGAAACATGTAGAACCGTTTTTGC
ATTTTATGAACAGTTTACATAAAAACATTGTATTCACATGTGAAACGGAGAGAAAGTCAT
CGATTGCGTTTTTGGATTTGTTAATTCAACGCAAAGATAAACAGTATGAGACAGAGATTT
ATAGAAAACCAACTGATACTGGTCTTTATACTTCTCCAGAAAGCTTTTGTGAATTTAAGT
ATAAGAGAAATATGGTGAAAGGATTGATTTATCGTTCATGGNCTTTATCTTCTACTTTTG
CTAATTCGGTAAAAAGTGTTGATAAATTGGTTGAGTTGTTGATAAAGAATGGATATTCTA
AATCATTTTTATTGTTGATGATAAAAGAGACTGTTGATAAATTGATTAAAAATCCTAAGG
ATCCATGTTGTGGAAAGTCTGAGTGTAATTTGTCGGATGGGTGTGAATTGAGTGTTGATC
TGGGTGATGGTAAAAATGGATATAAAAAAATTGAGCCTAAATATGTGTTAGTATTGCCGT
ACTCTGAAGGCTTTACAAATTATAAGAGGAAGTTGGGTAAACNGATGGGAAATTTAGAGT
ATAAGATCGTCTCTAATTCGTGTAAGGTACGCAATATGTTTATTAATAAATCAAAAACTC
CGGTTGGATTGTGTTCTGATCTCGTTTATCAATTTACATGTAATGGGTGTAATGCCACAT
ACATTGGAGAGACTTCCCGTCATCTCTGTACTCGAGTTCTAGAGCATTGTCGATTGAAGG
GTTTGACCAATATTAGTGAACACAATAGAGGCTGTAAAAGTGANATAGGAATGTCTGATT
TTAGAATTTTGTTGAGAAGTTTTAATAGTTATTGGGAACGAGTGATATGTGAAGCATTGC
TGATAAGGTCATTGGATCCAAAGATTAATGTGCAGAGTGCTGTGACTACGAATGTTTTGA
ATGTTTTTAAATAGTTTACGTATGTTAAATCATGTTTGTTTTTTTAATATTATTAAAATA
ATTGAAAATTTTAAATTACATTAATTTTTAAAAAATTAGAATATAAGTAAAAAATTTAAA
ATTTAAAATTAATTTAAAATATATTTTTAAAAATATTTATTTATTAAAAAATTAAATTAA
TAAAAAATAATTTGTTTAAATTAAATGTTAATTCATAATATTTTTAGTTGGTTTTGAGTA
CCTGAAGATGATAGCTGTGCTATCGAAATATATCGTACGAAAGGTTTTTTATTGGCGTTA
TCTTTTAATTATTAATATAATTATTATTATTTAATTATTTATT
>Dmel20#LTR/Gypsy
TAAGTTAACAACTAAGAGCACACACTATTAAGAGCACACATATAACAAATTAATTAATAT
AAACAATGCTGACGCGCCCAAACTGAGTTCAGCGCTCTGCGCCACGAACGGTCAGCAACA
GCAATCGGACACCCCTTATCCGGGGTACCGAGCTATGTTGCATAAATGCTGAGTCGGCTT
GCCGACCATGGCTTTATGGCGTGATGCATTGGAGCCACGGTAGATTTACATTTTCATATT
CTTTTGTATTCAGTCTTAAGCCAGAGCTTTAATAAAGAGCAGCTATTCACTCCGGCTCGC
AGCCGTAAAATATCATTTTATTATTTGAACATTCTCGCTGAGCCAAAAGGCCAGCGATCG
ACAAAGAGGGCAAAGTCACGCCCTCCGACATAAACTTCATAAGAAGATATTATCCTATTG
TCCCTGGTAGCAGCCAGCACCAGATCTCCACCGCCTGGAGACCACCGGACACATCCCGAA
GGAGGAACACATTAATTGGCGCCCAACGTGCATTTGAACCCGCACCTAGTTATATCTTAA
CATAACACTTAGTTGAGAATACAAGCCATGTAAGTTTGATTAATGAAGTCACTCGGCAAC
CTTAAGAATTTAGTGTGGAATATTAAATAAATAAAAAAAGCTAACAGCCATTTCTTTGCA
TGCTTTTAGGGAGCATTATTTTCCGCAGCATACTTTTACCAAGTTACAATTCTGTAGCAT
ACCCCAAGTTACCCGCTCGTTTCAATTGCATACTTTTACCAAGCGTAAATTCTACAGCAT
ACCCTAGGTTACTTTGAACTACTGCCCAAACGAATTAATAAGAAATAATTATTTCTTCTG
CGCATACTTTTTCCTTGTTTGTTTGTAGGGATTTCCTTTTCCTTTGTGTCGCCTTCTATT
TCTCGCGTGTGCAAATATCGCGCCTCGTATGGCCGATCAACCGTGTTCGGAAAGAATTAA
ATTGCGTGGTGTCAACCAATAAATGAGTTGGACGGCATATAGAGACATAAAAGTCGAGCG
CAATAGCGACGGCGAGTTTGATTTAGAGCCCGTAGGTTTTTGTCCGAATACTACAAATAG
CACTGCAGCCATGGACGCCGCACAGCTTCAAGCTATTATAGCGGGAGCCGTTAACCAGGC
TTTGACTGAGCAGGAAAACAGACTCAAGAGGGATTTCCAGGCGCAATTAGATGAGGTAAA
ACAACAGATGCAACGCTTGCGTGTGGAAGCACCGCAAGTAGAGACATACCAAAAAATAAC
CGCAGGCCCGGANGTNCGGTGCGACATCAAGCTTGACATCGTGAAGACNATGCCAGANTT
TTCGGGNGCGCAGGACGACTATGTGTCATGGCGGCAGTCGGCCGTGGACGCNTACGAGAT
CTTCAAACCGTATAATGGTAGCGAGGCGCATTACCAGGCCGTCGCGATTATCAGAAACAA
AATTAGGGGGNCAGCNGGAGGGCTGCTAGTCGCCCACAACACAGTCCTGAATTTCGATGC
CATTATNGCTCGACTAGACTGCACGTACGCGGACAAAACGTCGCTGCGCGTACTNAGGCA
AGGACTNGACACGGTTAGGCAAGGGGAGCNTAGCCTNATGCAATACTACGACGANGTNGA
GAAAAAGCTGACGTTNNTNACNAACAAGATCGTNATGACNCACGAACCGGACGGTGCTGN
CCTGTTTAACGATGAAGTTAGAGANGATGCCCTNCACGCGTTCATTTCGGGNCTCAGGAA
GCCCCTNAGGGCCGTGGTCTTCCCGGCGCAACCNAAGGACTTGCCNTCAGCTCTGGCTTT
GGCTAGGGAATCCGAGGCNACCATAGAACGCACTGCTTCGCCGCTACNTACGCNAAGGCC
NTAGAGGACGAGGCAATCACCTATGAGCACCGAAANGGTCGGAGCCGCTCAAGGGAACCG
CACGGGAGAATAGCAGGGCCGAGGACAGCCAAGGGAAGAACCCNCACTTTTACAAGAAAC
AGGGTAGACAAAATAATTCCGCCCAGAACAATAACGGCTACCGGAANCAGTCACCCGAGC
CNATGGAGTTAGGCTCCGCTGTAACCCAACATAGGCAACCGACCTCCTTCGGAAGCGGTC
AGCCTGCTAGCGTCAAGGCCGAGGGTGCTCGTGGCCAGGAGAGATTCGGCTCCGCACGCN
CGACAGGTCAAAGGCGNCAGAGGGTGCAGAACACCGTCCAACAGGCTGACGATAGAAANG
ACAGCGAATATGACGNCGCGGCCGCAGCGGCGGTTANCGAGATAGACGACGAGTCTGACG
AANACGATCACGTCAATTTTTTAGGGGNCGCTCCCTGCTGCCGTTCATCGAACGAACGGT
AGCGGGGGAGGACATTGAAAATTTTAATCGACACNGGNGCGTCGAAAAATTACATCAAGC
CCGTAAAGGAGCTGAAAAACGTNGTGCCGGTCGACNCCCCNTTCGCGGTNAANTCAATNC
ACGGCTCCACCANAGTCGAACAGAAATGCTTNATTAACGTTTTCGGGAAAACAGCNNATT
TTTTCCTTTTAGACNCNTTAACGCNTTTCGACGGNATNATCGGNCTNGACCTNCTAACAC
AGGCCGGNGCGAAGCTTGACCTAGNANAAGACNCNATCGANTATGGTCGCGTCGNTGAAG
AGCTACAGTTTCANAGATGCGNCGACGTAAACTTCACTAACGTGGACGACGTTGCGGTGC
CNGAATCNGTAAAGANGANTTTACAGACATGATCGNAAACAGAANAAGGCCTTTGCGGAC
CCNAACGAGGCNCTGCCNTNCAATACNTCNGTNGTTGCCACAATNCGNACGAGTGACGAN
GAGCCCGTNTACTCNAAACTNTACCCGTACCCCATGGGCGTATCCGANTTCGTCAAGCGA
GAAATCGAAGANCTGCTGAAGAACGGCATNATNAGACCGTCGAGGTCNCCCTACAACAAC
CCGATNTGGGTTGTCGACAAAAAGGGNACCGACGANNCGGGNAACAAAAANAAGCGNTTG
GTCATNGACTTTAGGAAACTNAACGAAAAAACNATCGCCGACAAGTACCCCATGCCAAAC
ATCCCCACGATACTGGCGAATTTGGGCAAGGCCAAGTNCTTCACGACNCTNGACCTNAAG
TCGGGGTATCACCAAATCGACTTNGCGGAACGCGACCGNGAAAAGACNTCNTTCTCGGTA
AACGGNGGAAAGTACGAGTTCTGNAGACTNCCGTTCGGCTTGAAAAATGCNGCAAGCATC
TTCCAAAGAGCCATCGACGACGTCCTNAGAGAGCAAATCGGNAAGNCNTGCTACGTCTAC
GTCGACGACGTAATNATCTTCTCNGAAAACGAAAANGACCACGTCAAGCACGTNGATTGG
GTNCTAAAAAGCCTGTNCGACGCNAACATGAGGGTGTCCAGGAAAAGTCGAGNTTCTTTA
AGGAAAGCGTNGAGTACCTNGGNTTCATNGTCACCAGCGGCGGNACNANAACCGACCCAG
AAAAGGTNAAGGCCATAAAGGAATTCCCNGAACCNAAAANCGTGTTTGAGCTNAGGTCGT
TTCTGGGNCTAGCNAGCTATTACAGATGCTTCATNAAGGACTTCGCNGCCATNGCNAGGC
CNNTNACGGACATCCTGAAAGGCGAAAACGGNANNGTNAGCAGGCACANGTCNAGGAANA
TNCNNGTCGAGTTCGACGAGCGCAGCGAAANGCNTTCGAGAAGCTGAGAAACGTNCTGGC
NTCCGAGGACGTNATNCTCAGATACCCNGATTNCAAGAAGCCATTCGATCTAACGACGGA
CGCTTCGGCNNACGGTATNGGNGCAGTNCTGTCNCAGGANGGNCGNCCNATCACNATGAT
CTCNAGGACNCTNAAGGACAGCGAGNTNAACTACGCNACAAACGAAAGGGAACTNTTGGC
CATCGTNTGGGCCCTAGNCAAGCTGCGGNACTACCTGTATGGCGTNAAGGANATAAACAT
CTTCACCGACCACCAACCGTTGACGTTCGCNGTGTCGGATAGGAACCCGAACGCGAAGAT
NAAGAGGTGGAAAGCGTNCATCGACGAGCACAACGCNAANATNTTCTACAAGCCNGGNAA
AGAGAACTTCGTNGCNGACGCCCTNTCCAGGCAGAACGTNAATGCCTTACAAAGCGAGCC
CCAGTCNGACGCTGCGACNATTCACAGCGAGNTNTCNCTGACCTACACNATCGAAACNAC
GGACAAGCCNGTAAACTGCTTCAGGAACCAGATCGTNNTGGAAGAAGCACGTTTCCGCTA
AAGCGAANCTTGTNTTGTTTCGAAGCAAAACNCGNCACNCGATCAACTTCGCCGACAAAA
GCACCATTTTGGAAGCGCTNGAAGACGTCGTNAACCCCGACGTCGTGAACGCNATNCACT
GCGATCTGCCCACNCTGGCAAGTTATNCAACACGACCTAATTGTNCGTTTCCCGGCCACG
AATTCCGACACTGCAAAAACGTCGTGACGGACATTNTCGATCGAANCGAGCAGNGGGAAA
TCGTCACCGCGGAGCACAACNGNGCGCACAGGGCGGCGCAGGAAAACGTNAAGCAAGTNC
TCCGNGACTACTATTTCCCNAAAATGGGCAGNCTGGCNANNGAAATNGTCGCAAACTGCA
AGGTNTGCGCNAAAGCNAAATACGACAGGCACCCGAANAAGCAAGAGCTCGGNGAAACNC
CNATNCCNTCNCATGCNGGNGAAATGTTGCACATCGACATTTTCTCGACCGACAGGAAGC
ANTTCCTNACNTGCGTCGACAAATTTTCNAAGTTCGCNATNGTGCAACCAGTGCTGTCNA
GAACAATNGTGGACGTNAAAGCGCCCCTGCTNCAGCTCGTGAACTTNTTCCCCAAAGTCA
AGACGATNTATTGCGACAACGAAGCCGCCTTNAATTCGGAAACNATCACGNCNATGCTCG
AAAACAGCTTCGGCGTCGACATCGCGAACGCGCCNCCACTNCACAGCGCCTCNAACGGNC
AAGTGGAACGGTTCCACAGCACCCTNNCAGAGATNGCCAGGTGCCTAAAANTNGACAAAG
ANATNAACGACACGGCGGANNTAATCCTGNNGGCGACGATAGAATATAACAAGNCNATNC
ACTCGGTCACCGACGAGAAACCGGTCGANATCGTNCACNCGGNCCCCGACGATCGCTGCC
TAGACATCAGGGACAAGATCGTAAAGGCCCAGAAAAACAACATCGAAAGATGCAACCCGG
CNAGACAGAACCGGTTTCGAGGTGGGCGAAAAAGTNTTGGTTAAAANCAACAGAAGGTTG
GGNAATAAACTNACNCCACTGTGCGCGGAAGAAANAGTGCAAGCAGACCTGGGGACGACG
GTCCTCATTAAAGGGAGGGTGGTCCACAAGGACAACCTCAAGTAAANCGTTCCCACTTTT
ANTTTCTTATTCCTAATTGTAAGCCACGTTNAGGNAAATCCGAGCACCGTGGTCTCAACC
TGCGTTTAGTTTCCAGGTTCGCCCTCGTGACGTTCATCACCCTGGCAGTAGCGAATGCNC
GGATCACCGACTTTTCGCACGCCAANTACATTCCCGTNNTAGATGGGGATGTGCTGGTGT
TTGAACAGCGTGACCTCTTGAGGCATTCGAGCAACCTNTCCGAGTACGCTANCATGATAG
ACGAAACANAGAAACTGTCCGAGTCCTTTCCNCAGTCGCATATGCGTAAGTTGCTAGAGG
TCGATACAGATCACCTGAGAACCTTGTTGTCCGTCCTNAAAGTNCACCACAGGATCGCTA
GGAGCTTAGACTTCCTAGGTACAGCCCTNAAGGTAGTNGCGGGNACTCCCGACGCCTCGG
ATTTCCTAAAGATCAAGATNACGGAGGCTCAGCTAGTAGANTCCAACTCCAGGCAGATAA
CCATAAATTCCGAAACCCAGAAACAGATNAACAAGTTAACCGACACCGTCAATAAGGTGA
TCAATGCCCGNAAAAACGACTTGGTTGACACCCCACATTTATACGAAGCACTACTGGCAA
GAAATAGGATGCTTTTTACAGAAATCCAAAATTTAATTCTTACTATTACNTTGGCCAAAT
CAAACATNGTAAATCCCACNATTCTTGATCATGCCGACTTGAAGTCNCTTGTNGAACAGG
ACACCCCNATNGTCAGCTTAATAGAAGCATCTAAGATNAGGGTCCTCCAGTCCGAGAACA
GCATTCATATTCTAATTGCCTATCCCAGAGTCAAGTTCGGTTGCAAGAAAGTCGCCGTCT
ACCCNGTATCTCACCAACACATCATCTTACGCCTCGACGAGGACACGCTGGCCGAATGCG
AGCATGACACCTTTGCGGTCACCGAATGCACGGATACCACGCACTACACGTTCTGCGAGC
GGTCCCGGCGCGAACCTGCGCGCGCTCGCTCCACGCGGGAAACGCNGCCCAATGCCACAC
TCAACCCAGCCACTTGCGAGNAGTAACNCCCGTAGATGACGGCGTTGTGATTATCAACGA
AGCAGCAGCCCGCGTTAGCACCGATGGCGGCCCAGAGATACTNGTCGAGGGAACCCACCT
GGTGACCTTCGAGCGAACGGCAACCATCAACGGCNCCGAGTTCGTAAACCTNCGAAAGGC
ACTAAGCAAGCAGCCAGGCGTCGCGCGNTCCCCACTACTTAACATCGTCGGCCACGACCC
TGTACTCAGCATCCCTCTGCTTCACCGGATGAATAACGAGAACCTACNCTCCATCCAAAG
CTTTAAGGACGACGTGGAATCTGAAGGTTCGCCCAAACTCTGGTTCGTGGCTGGTGTGGT
CCTAAACGTTGGGTTGATTGGCTCCTTCGCACTTTATCTGGCATTAAGGAGAAGACGAGC
CTCCGGGGAGATACAGCGGACCATCGACACTTTCAACATGACCGAGGACGGTCATAAGCC
TGAGGGGGGAGTAGTTAACAACTGANAATGTAATACTTCGCAGCNACTAAGAAGCTTTGT
ATAAACAATGCTGACGCGCCAGAATTGGGTTCAGCGCTCCGCGCNAAGAACGCCCGGCAG
CGGAAANCTGACACTTCCTATCGGGAGTGTCGCTTCACGCTGCAAGAAATGCTGAGTCGG
CTTGCCGACTCGTGGCGGCGCGATGCATTGCTCGAGGGTAGACTTAGTTTCAATATTGTC
TTNTACTCAGTTCAAANCTTGTGACGAAATAAACCGCAGCTCGCTCCGGCTCGCNGCCGT
NAAACATCATTGTTCTTATTTACANTCAAATCGCTATNGCCACAAGGCTAGCGATAATAA
CTAAGGGGGCGAAGTCAAGCCCTCCGACATAATCTCCATAAGAAGATATTATCCTATTGT
CCCTGGTAGCAGCCAGCACCAGATCTCCACCGCCTGGAGACCACCGGACACATCCCGAAG
GAGGAACACATTAATT
>Dmel21#LTR/Gypsy
CTTACAACTTTATCAGTTAAGCATAACAAGATCGTCAAAAGACGTTATATGAATAGGGCA
AATCGTTTAGACCAGATTTAAAAAAAAAATAATATGGATTAGAAGAAAGCTTAATAAANA
CTTTTTTTTCACGACAAGAATGGAATGGAGCGAAATAGCGATACGAATAGACGAATTTCG
CTTCAGGTTCGATAAGTCTTATAAATGTATCAATAGAGACGCGGTAATAAAATCCGAAAC
TTTGAAAAATCATATAGAGATATTAGTAGGAGAATATAATAATATAGTTACAAAACTTAG
TAGTAATAAATATAAGCAAATAGGCTCACTGAATCTGAACATAATAACAAATGTTTGAGG
GTTATAAAATCCCTAAACACAAGATTAAATAACATCAGAAAAAGAAGGCATATTCTGATA
GATGTACCAGAAAGTCTAAGTCAANTGGTTGAATTCGACGCAGACCAGTTCAAAGAACTA
GACGAATCTGTTCAATCGTTAGCGGCGCTGAGTACCGATAGCGACATCGAAACGCTAGAA
GGAAGCGACCGAATTGAATTTAAATACCGAACCAAATATAAGAATTTCTGANATGGCACA
GACATTAGAGCTCAGAGAGAATACGTTANACAGGATCTNGCCACATCTCTGATACCNGAG
TTTGACGGTAAANCGGAAAATTTAAANAGNTTTNTGANNGCTCTANGTCTANTAGATAGC
TNAAAGAGCACATCANGAAACGNTAGCGGTAGAGGTAATAAAGACCAAACTTAAAGGCCA
TGTAAGAAACCTTATAAGTAATGAGCAGACGATTGCCGCAATNATTACCCAACTGTCAAG
CGCAGTNAAAGGCGAATCGCCNGANGTNATANCGGCCAAGCTNCTNAATNCACAACAGAG
AGGCAAAACNGCAACCAATATACCNCAGAGGTGGAGAANCTGACGNAGGCCGCTCGAAGC
NGCCTATATCGGTGANGGTNTCAGCCAGCCNNTAGCAGACAAATACAGCGCTACAACGAG
CCGTANNAGCAATGACCAAGAATTGCGCCATTGATAAGGTAAAACTTATCATGCAAGCAG
GCACATTCACANACATGAATGACGCGATNNNNAAATNCGTAAACAGTTGCACAGAGATAA
CCGGCAATTCAAAGTAACACTGTACTCTATTATCGACGAGGTGCAAATAATTATAATAGA
GGCGCCCGAGGTNATAATCGCGGAAGAAATAACTACCACAACAATTACGACCGAGGCAGC
TATAACAACAATAATAATAACTATAGTNACCGTGGAGGCAGGCGAGGCCAAAACCAAGGG
AGAGGCCGCGGAAACTACAACCATGGTAACAATAATAATAGCAGTGCGAGAATCGCGCAA
NATACGATCGGAAAACTAACAGACCCCCTTAGGAAACAATCAACAAATGTAAAAGTTCAT
TCCATCAATTATAGTCTCAATATATTCGTAACTTCTATAATCATTCAACTGAAAATAAGT
ACTAACATTTCTNATAGATACNGGTGCAGATATCTCACTTTTAAAAGCAAANNCTGATAA
CTTCATAATTCAAANTGAAAAAATAATAAACATCNAAGGCATAGGCCAAGGTGTGATAAA
GTCTCNAGGNACAACCTTAATAGAACTCCANTCAGNAAAATGTATTATNCCACATGAATT
TCATTTGGTAAACCCGAAATTTTCCAATACCATGCGATGGAATAATNGGCATNGATTTTA
TAAAGAAATNCAATTGTCAACTAGATTTCAAACCAAGCGAAGACTGGTTCACAATTAGAC
CCNAAAATTTAAGTNATCCAATATACGTTCCGATNACACATAGCGCTGGCAACAATACAG
TTCTTCTGCCAGCCAGATCACAAGTTATTCGGAAAATAGACATTAACGNCGTAAATGATC
GCATATTCGTTCCNAATCAGGAAATACACAATGGNATTTATGTTGCAAGTACAATNGCAG
CATCCAAACACGTATNCGTTCGAATTNTAAATACAACTAATTTCGACCAAGNNGCCANAG
TAAATAGCGCAAATACAATATGCGAATCATGAAAGATTATGACGTTCACAATACCGACAC
NGAAAATAGAAGCGAACAAATACTTTCAAAACTAAAGAAAAATTTTCCAGANCAATTCAA
AAGTCAATTAACAGAATTATGCACCGAGTATAGCGATGTNTTCGGNCTGGAAACNGAACC
NATATCAGCNAATAATTTTTACAAACAAACATTGAGACTTAAAGATGACGAACCCATCTA
TATAAAAAACTATAGAATGCCCGCATAGCCANATTGACCAGAAATTCAAAGACAAGTAGG
GAAATTAATAAACGACGGAATCGTCGAACCGTCTGTNTCTGAATATAACAGCCCACTCTT
GTTGGTTCCNAAGAAATCACTNCCGAATTCGGAGGAAAAGAGATGGCGATTAGTAGTCGA
CTATCGTCAAATAAACAAGAAACTNCTNTCNGACAAATTTCCACTCCCNAGAATNGATGA
CATTTTNGATCAACTAGGTCGAGCNAAATACTTTTCGTGCCTTGACTTGATGTCAGGTTT
CCATCAAATAGAACTNGAGGAAAGCTCNAGAAATATAACATCNTTTTCAACGAGCAATGG
CTCATATCGCTTCACGCGATTACCATTTGGTCTNAAAATAGCACCAAATTCATTCCAGAG
GATGATGACTATNNCATTCTCGGGNTTAGAACCCTCTCAGGCATTCCTTTATATGGATGA
CTTAATGGTGATAGGNTGTTCCGAAAAACACATGATTAAAAACTTAACTGACGTTTTTAA
TGTATGTAGGAAATATAACCTAAAGTTGCATCCAGAAAAATGTTCATTTTTCATGCACGA
AGTGACATTCCTAGGTCACAAATGCACAGACAAAGGAGTATTGCCAGATGACAANAAATA
TGACGTCATCAAAAATTATCCCGTCCCTCATGATGCGGACAGCGCNAGACGATTCGTAGC
ATTCTGCAACTATTACNGNCGATTTATNAGGAACTTCGCCGACTATTCACGGCACATAAC
TAGATTATGTAAAAAGAATGTCCCNTTTGAATGGNCAAGCGAATGCCANAACGCATTCGA
ATACCTAAAAGAAAATCTNATGNACCCCACACTATTACAGTACCCNGATTTCCGCAAAGA
ATTTTGCATNACAACGGATGCTAGTAAACAAGCNTGCGGAGCGGTTCTAACTCAGAACCG
TAACGGGATCAACAGCTCCCAGTGGCTTACGCATCACGTTCATTTACAAAAGGNGAAAGC
AATAAGAGTACAACGGAACAAGAGCTAGCGGCAATTCATTGGGCAATNACCCATTTTAGA
CCATACATTTATGGCAAACATTTCACCATTAAAACGGACCACAGACCATTAACGTACCTA
TTTTCTATGACNAATCCCAGTTCNAAATTAACTCGCATGNGGCTAGANCTNGAAGAATAC
GACTTCACAGTAGAATACCTAAAGGGGAAAGATAATCNTGTNGCAGACGCACTGTCNCGN
ATAACNATAAAAGAACTNAAAGACATGCAACAGAAAGTACTGAAAGTCACTACCAGACAA
CAAAGTAGACAGGAAAATCCTGCGCAGTAACAAACAAGGAACTATTGCCTAGGCAAAGTA
TCCAAAATGTATCTAAGCCCAACGTACACGAAGTCATAACAAATGATGAAGTACGAAAAG
TAGTGACCTTGCGAATAACTGAATCTANNTGTTTATTAAAACGAGGAAANAAAGTTATTG
CAAGANTTGATGTTGACGATTTNTATACCAATGGAATTNTCGATTTAGGTCAGTTCTTCC
AAAGGCTTGAAATGCAAGCCGGTATACTAAAAATCAGCCAACTCAAATTGGCACCGAGCG
AAAAAATCTTCGAANCCGTTTCAATAGATAATTTCAAAAATATGGGCAATAAAANATTGA
AAACATTAAGAGTAGCGCTACTCCAGCCGGTGACCANTATAGAAAAAATGAAAAAGTCAG
ATANAAGCGATACTGTCTACATATCATGACGATCCAATTCAAGGAGGCCATACAGGCATT
NCAAGAACGCTAGCGAAAATAAAAAGACATTATTATTGGAAAAATATGACTCGTCATATA
AAAGAGTACATACGTAGATGTCANAAATGCCAACANGCCAAAAACAACGACACATACGAA
GACCCCGTTGACNNTNACGGAAACGCCAGCAAANGCTTTCGATATAGTNNTAGTGGACAC
CGTTGGTCCACTACCGAAATCAGAANACGGNAACGAGTACGCCGTCACNCTCATATGCGA
TTTAACGAAGTATTTAGTAACCATACCNATTCCGAATAAAAGCGCAAATACAGTCGCAAA
GGCTATATTCGAAAATTTTATNCTAAAGTACGGTCCAATGAAGACGTTCATTACGGACAT
GGGNACGGAGTATAAAAACAATGTAATTATAGACGACCTGTGCAAATATATGAAGATAGA
AAATCTTACATCNACNGCACACCACCACCAGACNTTAGGGACAATAGAACGAAGTCACAG
AACNTTCAACGAGTACGTTCGTTCATACATATCTGCNGACAAAACCGATTGGGACGTNTG
GATACAATATTTTACNTATTGTTTCAACACAACACCATCGGTAGTGCATGATTACTGTCC
ATATGAACTAGTNTTTGGAAGATTACCAAGGCAGTTCGCAGATTTTAATAAGATAGACAG
AATAGANCCAATNTACAACATAGANGACTACTCNAAGGAAGTTAAATTTAGATTAGAAAT
AGCGTATAAAAGAGCTAGAANTATGTTAGAAAAAGCAAAGNCCGATAGAAAACAANTTAT
GATAAGAAAANTTCAGATTTTGAATTAAAAATAGGAGATAAAGTTTTACTAAGAAACGAA
ACGGGTCATAAGTTAGATCCAATATATNTAGGNCCNTATACCGTAGAAACCATAGGAGAT
AANGACAACATAGTAATTAGAAATAAAAACAAAAGAAACAGANAGTACATAAGGATAGGC
TAAAAATATATAATCAATGAAACGTTTCGTTTCACTTAAGAAAAGGTCTGATCAACCCAA
AACAAAAAAAAAAACACAAAAAAAAATTTAATTATTATTTTTCCTTCTAAGAAAGTTAAA
CATAAATCCAAAAACATCGTAATTCAACATACATTTTTTGTATTATTCTGTCATTATACA
AAAATGCTTTGAGACAAAACATTGCTAATAATTAATAAGAAAAATCAATTTCAAAAAAAA
TTTTTCCTTTCAAACACAATATTAATATTGAGAACTCAATGACTNCATATATTACGTCAT
TTCTTTAAAAAGGGAGGTGTAGTATAT
>Dcor22#LTR/Gypsy
ATAAATAAATCGTTCTATCAAGTTTATCAAATTGCTACTTTTCAGCGAAAATCAAAGAAT
GCTTAGCCTCGAACGATAGAGGTCATTCCGAACTTTTTAATCACAAAATTGCATGTCAAT
CAAACATTTTCAGCTTTTCAAATGAAAAATTTTCTATCAATTTTTGTCTAAACCATAAAG
CCATTAAAATTCTGAATGTTGAATNAAATTATTATTATTATTATATGAAAAGCTCCACGG
TGATCCTTTCCACGAATATTCCAGGTGTTTTCCCTGGCTATACTTTAGCACGTGAATAGC
GGCTTCTTTCTCCGTATTGTATTCTTTGCACTTTGCCAGTCTGCGTTNTTAGCCAATAGC
AGATTTCTTCTCGCTTCTCTAAACTCCTCAATTTTCGCTATGTTTCGCCATTTTGATGCC
CATTACCCGCCTTTCGCTGTTATCGAAACGTTTCATTTTTAATTATTAGCAATTTTTGTT
AGAATTCNAGAGTTATATTATCCTTGCAGGATTCTTNAAAAATAAGTCGATTTCGGCTCG
AATACGAGGAATTCCTTTGAAAAACTTGGATTTTCGTCAAAATGTAGGTTTTTTTTTCAA
AATTTGCAAACTTCACTGATCAATTTTGACGCATCTGCACTTTTCTAGGTTTTGAAATAT
TCATGTTTTGCACAAATTTTTAGACAAAAGCTTAGAATTTTNGAATTTTCTTATTTCTCT
ATTTTCAGGACGACTAAAATGGCGGAACCGTTCAAAAGAAGCCCCTACGTTCAGAACACG
GCTGAGAAGTCGATTTGGTAAAAATTCNAATTTCTTNTTTTGTTTTTAATTTTTTTTCGG
CAACCCCGAAAGTTTGAACCANGCATANTCACCCTCGCGTGATAAAACTGATAAGAAATC
ATTTCTCTGATAGCTCAAAGTACAGGTGCTTCTCTGACAAGGAAAAAGAAGAACTATGAG
TCATTGTCTGAAATAAGAGAANTTACAAAAAAAAAAAAAAAAACAAAATAAATAACCTCG
AAGAACTGACTAAGAAGATAAATAAAATAGCCAAGCTTACGGGGAAATAANTTTTAAAAT
TATTATGCAAAAATGTTTACCTAAAAATGAATACTTGTAGAAAAAAAAACGAAATTATTT
CTTCAAAAATAGTTNTCCAGAAAATTTAGGTACGTCCAGCTTCTGACCCATTTGGCGTCG
TATGTCTCTTTATTCGGAGCGATTCTCGCAGAGTGGCTGGTCAAGTATCGCATCGTTTCC
AGCAACATTTCCAAGGATGATCCCAGGAATAAGGTAGAGTTTAAAAGGAAAAAAGATGTT
TTTCGATATTTATAAGATTTCCTTTATTTANAGTTTTTTTTATGAAAGAACGNCCATAGT
TTAAAAATGAGTTTATTGAAAAACGCACTCGTCTTTGTACCTTTAAAAGTAAAAATAATC
GAAGTTCTATTTTCGACAACTTCTATTTGAAATTTTTAAGCTGCCTTGTATTCTATAATT
GTCGCAAATAAGATCCTTTCTAAAATGTTTAAATTCCAGGGTTTCGCCTCCTTGAACGAT
AGATTTGAGGGCTACTACACGAATTACCCCTACCGGCTGGCTTCGGATGTGATGAATCGC
CCGATTTGCGGCGTTCCTGGGGCGATCGTCGATGTTTCGAATCGACAAACCTCAGATGAG
GGATGGGCTTATACGTGGGANTCTTTNNTTATNTTTTGTAAAATCAATATTTAGTTTTTA
TATGNANTAAAAAAAGTTTTCTCCTTCTAATTTTNATTTTAAAAAATGTAGNAATAACTT
CTCATGCTTTTGTTTTCTATATTTTTGAAAATTCAGTCAATAAGGGGTGGGAGTTGAGAA
ATAAANTTAANTTTTTTTTTAAATATTCAATCCCAAGGCAGTTCTATTTTCAGGCAGGAC
GGCAGCAAAAGAACAATTGTGAATTTGGGCTCCTACAATTATTTGGGATTCTCTCACAAT
GATGGACCCTGTGCACAGAGAGCCGCGGATTACATCGACAAATACGGGCTGCATATGGGA
GGAACTAGGCATGAAGGAGGTGGGAACTTTTTTCTTATGTAAATGTAAAAACGGCACATT
TGACCGAAAACTATCATTTTAATACCACTCTGTCGACACCATACTGATGTCATTTTTGGT
ATTTCCAGGAAACCATGTGACCCAGAAGCATCTGGAAGAGTGCATCGCCAACTACCTGAA
AGTGGAATCCGCAATCGCCTTTCCGATGGGATTTTCTACAAACGCTATGAACGTTCCCGC
GCTGGTGGATAAAGGATCCCTAATTCTGAGTGATAAGGTGGAATTTTATAGACCCATTTT
CAGATAGAGAAGGATCTCATATACCTGTTTTAAAGACAAATTTCATCGATCTTTTCATTT
CCAGTTCAACCACGCTTCCTTNGTNCTGGGNTGTCGATTGAGTGGAGCCACCATCAAGGT
TTTCAAGCATAATAGTAAACTTTTATAAACTTATCGAAATTCAAAATATATATTTCAGAC
CCACGAGACCGCGAGCGACTTCTGAGAAATGCTCTTCGTGAGCTGAGTCCCAAAACCGGA
AAGGCCCTACAACAAGGTTCTGATCGTTCTGGAGGGNATCTACAGGTAAAGGATTTTTTN
AAAAAATTTGTTCTTCTTCAATTAAAATTTTAGCATGGAAGGCACAATCATTAATCTCCC
CGCGTTTATCGAGATCAAGAAAAAGTACAAGTCCTATCTCTTTCTGGACGAAGCACACTC
TATTGGTTAGGGGATTTAGTATATTCATATATNCCTTTTTTTTTTTTAGATAAAAGGGAT
TTCATATGTTCACTTTTATCCAGATTTTATGCCCCTTTTCAGGAGCTTTGGGTCCGACTG
GCAGAGGCGTCGTGGAATACTGGGGCTGCGACCCGAAAGACGTGGACGTTATGATGGGAA
CTTTGACGAAAAGCTTCGCTGCGGCTGGAGGCTATATGGGCGGAAGCAAAGCGGTTATCG
ATCATATCNGAGCCCAGTCCCATGGATCGTGCTACGGAGCCCCCATTTCACCGCCTTTGG
TGGCTCAGGTACTAAATTTAAATTCGCATTCATCTCAGATTTGAGTAGCCCTGGGTTTAA
AAGAGAAAAAAAGCTGAACCTTTTTTTTCAGGTAGCCGAGTCCATGAAAATCATGACAGG
GGAAGACGGAACGGACATCGGGAACCAAAAAGCGGTCCGACTTCTGAAGAACTCGCGATA
CTTCAGAAGAAGACTGATNGAGCTCGGATTTATGGTCTATGGCCACGAAGACAGTCCAGT
CGTGCCGTTGATGACGTTCTGGATCACCAAAGTCGTGTAAGATTTCATTTTTTCCAGAAA
TATGANATTNNAAAATTTTCGGAGGTTTANAAAATTCCATTGTGCTAATTTCCAGGCACA
CTTCTCGAAGGATGTTCGATTNTAACAATCGGAATAGTGGCTGTTGGATACCCGGCGACT
TCCCTTTCGACGGCCAGAGTCNGATTCTGTCTGAGTGCCGACCACACCAAGGAACAGTTG
GATTATGTAGGGCTTCATATATTCGGATTTTGGAATGTCGCTTTAAAAGAGAATTCCATA
TATCCCCTTTAAAGGGGTTTTATATATCTTTTATTTTAAGAAAAAGAATTTGATATANCC
NATNTTTGCTTNATTTCAGGTCCTGAAGATGATGGATATTGTGGGTGATGAGACCGGATC
GAAATATATGAAGGCCATAAAACCGAACCCTGCATATTCTAGTAGTGATGAGGAAAAGNC
TAGATAATTTGTGACTATTCGTTGTTAGTTACTTGTTGANTTTTTGACATTTCGGAAGAC
GTACCACACTTTGCGATGTTGCTATAAGTTTTCATAGAAAAATAAGCGGTTGAAATTTTT
CGAAGATTCATCGCCTTTAAAAAATTATTCCTTGCCAAATTCAATTATTCAAAACGAGTA
ATTTGATNGATTGTTCTTTTTTAGGATTTTTTCATAATAATTTATGCCAGGGGAAAATTA
AAGGTCTAAAGATATTTTGTTTGAANTTTGAAAAAATCTTCAGGCCCAAAATTAAATATG
AGATTTTTTAAAATAACAATATTTCTATGTTAAAAGAATAAATAAATTGCTTGGTAATGA
TATAGATAAGTTAAGTTGACATACAGGAAAATACAGAATTTACAATTTTAAAATTAATTA
ATTTNAAAAAATAAAGTACTCTGCTAATTAGTATTTCCGAATAAATNAAATGATTTTAGA
AATTCCAAAATGAATTAACTCATTTGTAAAATGATAAATACTCGGCTTTAGGTTAGTGAT
ATCACAAAGATCTGATAAAATAATAANATAGAAATAGTATTCTTCTCTTTTATGGCTGTT
CCTTCAGCTTTGCAATGGACTCGTTGAGAAGTTGGATTTCAGTCTGAAATATATTATCGT
TTCCGAGACAACGAATGACAATATTTGGCATCAATGTCAAACCAAAAACCAACCTTGCAG
TGCTTGATCTGCAAGTCCGCCAGATCGATCATGTTCTTCTTGAAGGCGTGAATTCGGCGC
TTGTTGAGATCCTGAAGCGAAAAGATACAGTGATTCTTATTTTAATTTGAAAAAATCACA
GTAATTCAAACTNAAAAGACCACAATAACCCCAAATAAAAATTTGAAAGGCTACANGATT
TTTTCCCTAAAATGACAGTACCTTCAACTCAGTCTTAGCCAGAGCGCTGATATCCTCGAA
CTTCTTAGAACATTCGACTTGCTCGGCTTCGCATTTCCGAAACGATGACATTATCTTTCG
GCACAAANATAGAAGAGCTGAATATTATACCTGAATTTCCCGATTCTTTCCTCTCGCTCT
CTCCAAATTCTTGTTGGCGGCTTCAAAGTTGGCCAAACAGCGCATACGTCTGTAGAGGAG
GTCCTGAATTTAGCACGTAATTTGAGTAAATGATGTTGGAATTAAATTTGCTCCGTAATT
TTTATAAATGACGTTGAATTTAGTTCTCTGCCGTACCTTTGCAGCTTGAGTCTCCCTGGA
GAAGTAAGACAAGGTGTCAACAAGTTTAAGCTCTTCGTCATTGGNGGCACGGGCTTCGAC
CTGGAAATAGGAGCGTAATTATGAATAAAGGCGTTGNATTTATTTTTAAATAGCGCAATA
GTTGAACTTCAAAGGGGCGTTATCATGATAGAAGGCGTCAGTTTTTTTCCTATTTTACCT
TTTTGATTTTCAAATTGGCGTCGGCNCCCCTCGCCAAGGTTCTGGCCAACATTTTGTCTG
GCTCGGAGCGCGCCAAACGCTCCAGACAGGTCAGCAATTTTGGCGGTTCGTTTCAGCGAC
ATCTGAAAATTCAAAATATTCTCAAAAATAGTTTTTTTTTTTCATTTTTCAGNGACNAAA
TTTTAGAAAGTAAAAATAAAATCCCACTTTTCCTGAACCGAATCATCTTCTCGCCCTTCT
GATGGGTCTCTTTAATGTGGAGATGATATTCTACGAGGTGGTTCCGCTCACGCTCAAAGA
AGTCGTCTACGTCTTTCTGGAAAATCAAAATCGTATCTGCTTGTAGCGCAAAACAATTAC
AAAATGCATTTTTTTTATTAATATTAGATTTTTAGAACAAAAATTATCCGCATGATCTTA
CTTGAAAANTTAGGGTCTGGGACGACTTGTNATNNNNNNNNNNNNNNNNNNNNNNNNNNN
NNNNNNNNNNNNNNNNNNNNNNNNNNNNNNNNNNNNNNNNNNNNNNNNNNNNNNNNNNNN
NNNNNNNNNNNNNNNNNNNNNNNNNNNNNNNNNNNNNNNNNTTTGTTAAAAAATTTGATG
GTGATTCATCGTAATTTTTTTCTTTTAAGTCGACCCAGACCCTAAANATGTAGACCAGAA
AATACCGAACCTGCCCAGAAAGCAGCACTTCGTCAGCGGATTGAGTGAACCGCTTCCAGA
ACGACCCCACCTTCTCCTTGCTGTTCTTGCCGCGGACGGATAGCTGGAAAAGAAAACTTT
GAAAAATTGGANAAGTCCAAGGATAAATCTAAATTTGGGCGAATTATTAGCCTGGTTTCT
TCTCCAAAATAGATATATCCCTTACATCGTTCTCATACTGCAGGAAAATGCGGAAGTTTG
TGTCGTGCCGGAAGACGGGGTGAGCGGCGATTCTTTGAAGAAACACCTCGTGCATCGCCA
CNGTCTTCTTGAATTGCGCTAGGTAGTCCCTGGAATTTTTATTTATTTGAAAAAAACCTA
ATTTTTCTTCTATNTTTGTTTTTTAGAAAAAGAAAATGATTCTATCACTCAAAATTAGTC
CNTTTCCATAGAAAAGTGATCTATTTCTAAATTATTATTTTTTTCTATGAAAAAATATTN
CCTTTAAAAAAATTTGTTTCTTTTCATAGAAAATGATCGTTTTTCAAAGTTTGCCTTTCC
CATGAAAAATAGCTNCCTTTTCTAGGAANTTGGCCGATTTTTGAAAAATGAAAAAANAAA
CAAACANAACAAAAACGAACTGTTCAAGTTCCTGCTTCATTTTGTTGAATTCTTCCTTGG
TCAGAGTGGACTCAGACTCGCCCAATTTTTGGAGCTTTTCGCGAGAAGCGTCAAAGTCGG
GACGAGGCGGTGCTGGGGGGATCTGTAATTTCCCTTAAATGTTTTTTTTTAGATNAGAAT
TTTCGATTTTTCATNAACCTCATAAGTTTATTCGTGGGCCATTATTTTCAATAGCTGAAT
GCACTCGACGGGGATACTTTGAAAAATTCGNTNTTTGGCGTTAGGGGCTACTTCCGAAAA
AAAAAACTCACGATAAACCCAGCGTAGTTCTCATTTTCGTCGAGGACCGAGTGGAGCCAG
AGAAATTCCTCGTGATCGCGAATCACCGACGTCTCAGGCTTCATGTCCGACATACGCGTT
TTCGTGTGGACNGTGTATTTTACCTGAACATTTGTGATTTTNTTGAAAATATCATTTCTT
CTAGAAGANATCAGGCTTTCAAAACGAAAAATAAGAAATGAAGAGAAGGAACAAATTTTC
TAAAGGATNGAGAATTTTTTNNAAGAAATAAATAATTCTTCTTGAAGGGATTTTTTTAAG
AAAAGAGATCCAACCTTCTCCCTCTCGGAAAGCGCGTCGGAAATGTCGACGACGATCGCG
CTGTCCGCGTTCAGATCCACGATCTCCTCGGTGCGGTGCTGAAAAAATCTTCNGAATGCT
TTCAAGAGTAATTCTAAGAAAAGGAAGCAATTTTCAGAAATATTTTAAAAGTCGACCTTG
TCATTGGAGGACTCGCCATTGTAGTCGTGCGTGGGCGAATTTTGCTGGGGCGAGCCGTCA
CCGGGGAACGATATTCCTTCGTCGGACATTTCCTGAGAATTTGTAAATTTTAGAAAGTTT
AAAAATGAGAATTTNAGAAAAATGAAATTCGAGAAAATTACAAATTATAAATTTCTAAAA
ATTAGAATTTAGAAGTTTCGNATTCTCGGTCCCTTGTAGTTCCCATTTTCCTCCACCCCN
ACCCTTTTGCAGCTTCCATTTGTTTCTTTTCCCATGCTATTCTCCAGAAATCANGGTGAG
AAATTACAAGAAACCTAATTTTCTGGTGAATGAATGAAGTATACAAGAATCTAATAAACA
AAACCCTTTGACCACCTTTCTTTGCAAAAAGAAAAGGCTGGGCCACGCCCACTTTGGCGA
AAAATTGATTTTAGCCGTTTTACGGATTTTATTGATTTACNGGTTTTTCNTGTTTTTAAA
AACTCTTGGATAGTTCGCCCAGCCTATCGCACACTGACTAGGAAAACTCACCACTTCAGA
AAGAAATACGGTGAACTTTTTTGGAGCTCTTTTTATTATATTATCTTTTCTACTTTTCCG
AACTATTNATTGTTTTTTTTTAAATTTTCAGGCNAATGATCCGGTTTATCCTCATCCAGA
ACCGAGCGGGCAAGACGCGGCTGGCTAAGTGGTATATGCATTTCGACGACGATGAGAAGC
AGGTTCGAGTTCAGGGCCAATTTTGGCCAAAAATCTTTTNTTTTCTTTCTGAATGTTGGC
AAAATTCATTTCTCTNCTGTTGAGTTTTTGTAAAAANCATTTTAGGGTGACTTTTGTTGA
AAAAACTCCATTTTTCAGAAACTAATAGAAGAAGTCCACGCCTGCGTTACAGTCCGAGAC
GCCAAACACACTAATTTCGTCGAAGTGGGTTTTTTCAGAAAAATTTCTGATAAGAAAATA
AGGATTTGTATCTTTTGGAAGGTTCACCAGGTTTGAAAAAGAAGTAGTCTTATTGNNNNN
NNNNNNNNNNNNNNNNNNNNNNNNNNNNNNNNNNNNNNNNNNNNNNNNNNNNNNNNNNNN
NNNNNNNNNNNNNNNNNNNNNNNNNNNNNNNNNNNNNNNNNNNNNNNNNNNNNNNNNNNN
NNNNNNNNNNNNNNNNNNCCCTGTTGAAGGAAGAAAACTNGGTGATTCTAGAGAATTTTT
CNGGAACCCAAGATAGAAGTCTTACAAATTGAATTCTTTTTGAAAAATAAANAAGTTTCA
GTTCCGTAACTTCAAAATCGTTTACCGGCGTTACGCAGGCCTCTATTTCTGCATTTGCGT
CGACATTTTGGACAACAATCTGTACTACCTGGAAGCAATTCATAATTTCGTTGAGGTCGG
GGTTTTCTACTCCTTTTGTTTACTTTTATTTCCAGGTGCTGAACGAATATTTCCACAACG
TATGCGAGCTGGATCTCGTCTTCAATTTTTATAAGGTCGGTCATTTTCTTTTTTTTATTT
TATTTCTTTAAAGGCCACAATGCCAATTTTCTCGTTTTTTTCACAGAAATCTTCTGGCAA
GAATATCCNATACAAAATTTTCTAGAAAATCTTGAAACTTNAATATAAAATATCTTGAAA
GTTAATTTGGGAAAAACCTAACAACCAAGAGAAAAACTTGAAAATAGAATTATATCATCC
GGTTTTCCAGGTCTATACGGTAGTGGACGAAATGTTTCTGGCCGGGGAGATTCGGGAGAC
GAGTCAGACGAAAGTGCTCAAGCAGCTCCTCATGCTCACCTCCCTCGAATAGATNAAAGA
AGAAAACCACCTGCTGAAACGAGCAGAGCCCCATTGCCATACAAAATAAGCAAGGATTTT
AGTGACTCCGCTATAGAATAATCAGATTGAGTTATCCTTGGTGATTTACCATCTATCTTT
CAGCATGGAATAAGAGAAGTGGTATTTTATAGTGCGGTTACTAACGTCCAAATTAAGCGC
GGACGGAGTATTCGAAAAGGATTTCTAGAAGATATAACAGATGGGTTTGCAANGACTTGT
ATGCTTCAACATTCAATATTGAGAAGTGTCCCAAGTGGACTTACAAACTTTTCTTATTCT
ATGCTGGAGGATAGAAATTGAACTTCTATCAGAGGCTTTGCAGATCCATTTTCTTTATCA
TTTAGATAGTGTTTGACACTTCTTGAAGTCCTTTCTATTTNAGTTGATTTTGTAGGCTTT
ATTTNTCTTTTTANTTTGACAAGCTTGNAAGATAAAGCCTACGTTTTCAGCAAAGACATT
CCGAAAGTATACTCTGTAAGCCGAACCGAGCTCCCAAATTCACTTATTTATTCACATAAT
TTATTGATTTCTTTCCCTGCTTAAGTATTTTTGAGATTTTATTTTTTATGTAAAAATCGT
CCGTAGAAAGATCTTGACGTGATATATCCCCAAATGTCATTAATTTATTTTTCGTGTCCT
AGCCCTGTAGTTTTCGAATTTTTAAAAAGTTCTCTCAAATTTTATCTTTCGTTTTTTTTT
AAANTTTTCTTACAAAGCCGTCAAATCATTGTATTCTTTTACGCAATTTGCCCGAATGAT
AAACTTATAGGCATTTTTGAAAATTTTACTTATTTGTCTCTAGATTTTCAGGATCTGAAA
ATGGACACTGAAATTTTTACTTATGTCAGATTTAGTAATAAAGTCTGGAGAAGATCGTCT
ATTATTTATTTTNGGTCGAAGTGAGGTTCGAAGCTTCATGAATATCGGATTTTTATCCTT
CGTGTTTTTTTTCCGCTTTTCGTCAAGTTTTCTGTAGCAAATGTCGTATTCTTCCAAAAA
CGTTAAATTTCACTATTTTTCTCGGAAGAAAATCTTCATCTTCAATAATTCCGAAAAGTC
GTAATTTTTCGTCAATTGTGCGCATCGATCGCGCGAATTGCGTACCACCCTCCCTTCTCC
GTGCGCCGCTCGGCCACTAGGCTAGGCTGCTTTTCTCGTTTCGCACGCGCTTCACGCTAT
TTCTCGCTTTTTCTGCCCTTTCCTCTCAGTTTCTTCGCTATTTCTTTCGTTTATTTTTCT
CTAGCCTCCACTATTTCCCACCGATCTTTTATCTCTGCAAAAGTATCATCGCGCTGCGTT
ATGAAATTCCGCTCTTTTTTAACGAATTTTAACTTATGATTTCCGATGTTAGGTTTGTCA
TCCGATGTCGAAATCAATACGACGACGACGACAAAGTCTGTTGCCGGGCTTAATGCCCGG
GATTTCGATATTCGTTTTTATCAAAGCGCTTTTTTTTATTTTCATCCGACGTCGGGTTTT
TATTTCGTTGCCGGAGTTTGGAAATGNCGATGTCAGATGACAANGTTTATTGTCGGGTTA
AATCCCCCTAAATTTGATTNTCATATTATCATTGTCCAAAGCGAGTTATGTAAATGTCCT
GTGATAAATGCCGATTCTAACCGTCTGCGCTCTCTCGTGGCTAACTATTATTTCTCTAAC
TATCGGTCTTCCCTCTTTTTGATGCTATCATTGATATTTCTTGCGATGGGAATTCACTGA
ATATTTTTGAGTATCGACTGATTTTTCTTTTTGACGAATTTCTGAATATTTTTTNAATAT
CGGCTGATANTTTTTANTTTTGAANATTTCAGAAATTTTTTAAATTTCGGTTGAAAGTTA
GTTAGGGGTTTCAAGAAATTTTGAATGACATCATCTCTTTCCNACTCCTTTCTTAAACAA
GATTTTCTACTTTTTTCCGTTTCCATTTTGGTGGTTTATGGTTGGTCGTTCAGAATTCTC
GCTCGCTCGCGTAATTTCCGGTTTTCGATTCTGATAAAACTGATAATATTNGTTGTTTTT
TCCTAAACAAATTTTCGTAAATATTATTCTTTTCCTTCTTGGAGAAAATATATTCTATTT
CACAACGAGGATCTTTTATTTTCGAAAAGGAATCTTTCATTATCGAAGAAATATTATTTT
ATATTACCAAGAAGAGATCAAGTTTTCGAAAAGATCTTTTATTTATATTCGAAGGGNCAC
TNTTTTATTGCCAAGAAGTAGATCTTTTANNTTTCCGAAAAAAANACAATNTATTTCAGC
CTGCAATGGCTTTCCGAAGGAGGCACGAGCCACGAGACCCAGGCTTCGTGGCCAAACAAG
AAGGAGGCCTACACGCTGGACGATCCGATTGGTGTGGGAGCAACCGCAACGGTCTACAAG
GTATTTNTGAAATTGGAATAAGGGCTACTNTGGTTTGATATATTCCGTTTTTACCTTCTG
TGAGTTANCATTAAAATATTCTCTTCGGAAAATTAGACTAAAGATTATTGCAGCTTTCCC
TTTGGAATTCTATAAAAATTANAATATTTGGATTTTTAAACGTTTGACTTTCCAGGCGAT
GTGCGTTCCGCGGAACGAGCGCTGCGCGATAAAGTGCATCAATCTTGAGAAATGCCAGAC
CTCGGTCGATGAGCTGAGTCATGAAATACAGGTACGAGAGGAAATTTTCAAAATATGACC
CATTTGAAAAGCTCTCATGCTAAAGAAGAGGTACAAAGCTAGGGAAAGATGGAGAACTTT
TCAAACGCATGATAATGAAACTGTGGGAGCATTTGATNAAGTTTACTGACTCGGGGAAGT
TTTTAATTTNGAAAATTCCATCTATCTCAGCCCTAGTAAAATGATTTGGCTCAAAGTGTT
TGAATTAAAAAAGATTATTTTTATAGGCAATGTCGATGTGCGCACATCCGAACGTGGTGA
ACTACTACACCTCGTTTGTGGTGGGTGAGGAGCTGTGGGTGGTGATGCGTCTGCTCTCCT
GTGGGTCCATGCTTGACATTTTGAAAAGGAAAATCAAGGTAAGGCTTGGAAANAAGNTTT
TTAGCGCNATAGTAGAAAATCGGGGATACTTAAGGAAAATGTGAGAGAATCTTAGGCAAC
TTTGCAACCTGTTTGAGATACTTGACTACGAAGCTCCTTCGTAAAATATGCTAAATTCCT
AGAGAAAATTATCAGAATAAACGATCAGCTTAACAAATTNCAATTTTCAGGCGATCGGCA
AAGAGCAGGCGATGTACGGCGTGCTGGACGAGTCGGTCATCGCCACCGTGTTGAGGGAGG
TCCTCAAAGGACTCGACTATTTCCACACGAGTGGACAGATTCATCGGGATATCAAGTAAA
TCACTTTCGTCTTTCAAAAATATTTTTATCTCTAATTTTCACGAAAAAACTAAANATCGA
AAGTATCTGTATNATTTTTCCCANGGTTTTTCTTATTTTAAGATTCGTATATGTGGGGTG
ATTTCTTTCCAAGAAACATTTTTTTTAAATTCAGAGCCGGGAACATCCTTCTCGCAGACG
ACGGCACAGTACAGATCGCCGACTTTGGTGTCTCGGGTTGGCTGGCCGCGTCGGGCGGAG
ATTTGAGTCGNCAGGTAGAGCCTTCTTTTTCTAGAATACCTTATTTTTCGTTGGATATTT
GAAAGTTTCGTAACCTGATGAAATNNTGTANGGCTAGGNGAGTAGGAAAACGCCCTTCCN
CCTTTTACANNTTNTTCAAGNTGCGAGATCACACAACATTCACTAATAAAACCCATTTTG
ACTATTTTAGCTATTTTATTCTAATTTTTTTCAAAATTTCAGAAGGTGAGGCACACATTC
GTGGGCACCCCGTGTTGGATGGCTCCTGAGGTTGGTTTCTTTAAAAAAGCGAAGTCTTTA
AAAAATNAAAATCTTTAAAAAAAAAGCCANACTATAAAAGGTTCTTATAAAAAAAATATT
TGAAGGTGATGGAACAAGTGTCCGGCTACGACTTCAAGGCCGATATCTGGAGTCTGGGAA
TTCTAGCGATTGAGTTGGCAACCGGCACGGCGCCCTACCACAAATTCCCACCTATGAAGG
TAGAGTGTGTCTTATTCTTTTTAGGAAAAAGCNAAAGAAACGTTTTGTATCTTTGAAGGA
AAATTCATTTTACTGCAGCTTTTATTGGGTTCTTTTGAAAGAAAAAACAANGGAATAATC
CATTTTTATCTAGTTTTTCTTGTGAAACCTTGAAAATAGAAGAATGTGAACGAAATTTTT
CTTCCAAAATGAGCTTACCTGTTGAACACTTATAAGAGGGGTCTAACGTTTTTGAAAAAT
GCGCTTATTTTAATTTGGCCTTTATTGAATTCGTTGGGTTCATCGAAAATTAAAAGGGGA
TCCTATGTTTTCAATTAAGGGCNCTTCTATTTTCAGGTCCTTATGCTGACTCTGCAAAAC
GACCCGCCCACGTTGGAGACGAACGCCGAGCGAAAAGACCAATACAAGGCCTACGGCAAG
TCCTTCAGGACGCTCATCAAGGAATGTCTTCAGGTTCGTTTATTTGCCTTATTCTTAAAG
GGGTCTTGTATTTCCAATTGGAAAAATAGAAGACCCCGTCGATAGAAAAAATAAGACTTT
ATTAAAAGAGGAATATTTTTGGGGCTTTCTAGTTTTGAAAGAATTATTTTTGGAGGGTAT
TGTTTTTTTATTAGGGGATCCTTTTTTCAGAAGGACCCCACAAAGCGGCCTACTGCTGCG
GAACTACTGAAATATTCGTTCTTCAGAAAGGCGAAAGATAAAAAGTAAGGATTTTTTTTT
TTTAAANTTCAAAAAACAGGTAAAAATGAAGAATCTTAGGTACCTGGTTCGCTCGCTCAT
TGAAAATCTCGCCGCCGTCCCGGTNATCAACCACAATAGCGCAAAAAAAGTAGGAAGAAG
TTTTGGAGCGCTTCTAAGGTNACTTATTTGCAGGTAGCCTCCGGCAAGTTGCGCAAAGAC
AAGGACGGCAACTGGGAGTTCGAATACGACTCGCCTGAAGACTCGGAGGAGGATGAGGAA
GGCGCCGAAGGGGAGGAGAAGCCTGCCTCCTCGAAAGAAAGTGCTCCGGCGGCGGCGACG
GCGACTGGTCCATCCGAGGCACAGCAAAGTAGCCCCCCAACCGGCGCGGAGTCGCCAATG
CACACGGCAGCCGACACANCGGGCGAGACGCTGAATTTGGTAAAAAAAAAATTCAAATTT
GAGATGAAAATTTAGATTTAGGGCGCGTTTCGACTTTGTTCGTTCNAGAACGAACATTAC
GAAATAACGTTGTTACGNGAAGAGAGCGCGAGGAACATGGCTTCTCTGCGCTCCTCGCGA
ACAACGCTATTTCTCAATGTTCGCTCTAGGACGAACGGAGTCTGAACGCGCCCTTCGGAA
AACAATAATAACTGAGAAATNTCAGGTGCTTCGCGTCCGAAACCACCAGCGCGAGCTCAA
CGACATCAAATTCGACTACACAAAGTCGCAAGACACAGGTAAATTCAGGACANAAANTTN
NAAATAGATAAATTTCTGTCGATTTNNNNNNNNNNNNNNNNNNNNNNNNNNNNNNNNNNN
NNNNNNNNNNNNNNNNNNNNNNNNNNNNNNNNNNNNNNNNNNNNNNNNNNNNNNNNNNNN
NNNNNNNNNNNNNNNNNNNNNNNNNNNNNNNNNNNNNNNNNNNNNNNNNNNNNNNNNNNN
NNNAGTTGATTTTTTNNTATGAANAAACTTTTAAAGCGAGNNTTTTTTTTTTTTTAAATT
GCGAATTTTAAGTGGAAGGCATCGCTCACGAGTTGGTGATGGCTGAACTCATCGACTCCC
ATGATCTGGTCATCGTAGCCGCTAATCTTCAGGTGCGAAAATNAAATAATATTCTGNTTT
AGGGTCGAAATNAGATAAAAGTTAAAAAAAAAAAAAGCTGGANTAGTTTAAGTCGGACCT
AAAATGAGTTTCCAGAAGCTGATCGACTACGCGGAGGCCAAGTCGGACAAGAAGAGCGTC
ACGTTCGCCCTCAATTCCCAAGTCGCGCCAAATGAGGTCGGAACCTAAGANTTGTGACTT
TCNTAGAAATTGGATTTTTAGATTATATATAGAAGTAAANGGTTTTTTTTTATGGAAANC
TTNAATTTTTTTCTGAAAAATGCATTGCTTGTTTCAATTCNGACATNTTTCCCACCGANA
AAATTGATTCTTTTCATTNAAATTTTTNNNTCTTTTGTATAGGAAATTTGAGGTTTCGAA
GAAGATGCAAATTTCCGAGGTCAATTTTTTTTTTTCATTTTCAGATCCCGGACGAGCGAA
CGCTGACCGGGTTCGCTCAAATTTCCCTCCTCCCCCCGACAGACGCCGGCGCGACTCGTT
ACTAGCAAATCACTACAGGGGGACTACTCGTAGTGAANANATTTCAAACCACTGGCTCAT
CCTCGCACCACTCAAATGGGCGTGCGCGCAACCACAGACACACATGCAGGCTGAAACGAG
TGACTTTCATTTTCGATATATCGAGACTTTTNCNGAAAAATAATATTTTCTTTCTTCAAA
CTTCTATAATTGAATCAATCCGACTTCTTTCGTAAAAATGATTATATTTTGTCTTCGAAA
TGAGACGTATCAGTGATTATTTTTCGCCGCTGGTTTTAATAAGATTTTNANACACGTATT
TCAACATCTTTAGATTTTCGCTGGTATTTCTAGGCTGTCTTCTAAAAAATAAAAGACTTA
TTTTTGAGAATTAAAGGATGCGGCCCTTTTTAAAAAAAATTTCTTATGGTGTTTCTTCGT
CCCTTGTCAAAATTGTGATACGATATTTTGCACAGCGGAATCAGAATAATTTTCTTNANA
TGTAAAATTTGGGGGTATTTTGAAAGTTTTGATGATCGAACATTACAAAAATTNNATCTT
TTCAAAAATCACCCCCAAAAAGTAACTTTAGAGTGCTCGTGTGTATAAGAAGGAATAAAG
AAAGTTTTAGCAGCTTGTTGTTTTTTATTTTGCGAGTGGTTCGAGCCACTGATTTATCTG
ATTTTTTTATCGATTTGATTTTGAAGGTGGCTAATTTTTATTCTTTCAGATTTCTCGACN
TATAAAAGTGGCTGTTTTGTNAATTCTACCTTCTACAAGTCCAGAANTACTATTTTATCA
TAATTTTTCTTCTAATAATTACCAAGTGCCGAAATTTACAATATCATTTTAGAAATTTTN
AAATGACGNGATGACGTGAGGACGTGCGCTATAGTTANGGGTAGGAAGGGTGAACANGTA
GGAAGAGATAGNTTNCGTCCTCACGTCATCNCGTCATTTCTCAGTTTCCTACCATTTCCC
AAGCTACCGTAATTCTGAGGATCCCCACTCGTCTCTTCTTTTCAGCGAGTTCACCCAGCA
CTCCCTTACTCTTTTTGGGGCTCCATTTTTCTTTTCGTCTCTCGAAATTCGGCGCTATTT
TTCTTTCCTTCGTTTCTTCGGGCTCTCTCGACTTAGTGTTATTTCGTACTTTAACAGTCT
CGGCTTTCTCAATTTTNAATACTCTCTAAACGCGCTACGCACCGCTCTCTGCGAGCGGCT
TATCGATTTACTCTGCGCCTCTCCCCTCCCATCTCTCAACGCTATTTCGATCACTTGTAT
TGACGCTCGTTTTTCACAAGTTGCACTCTTTTTCACCGCTTTTTCGTACCTAAATTTTGA
AATTTTCGCGAGTTTTTCACCGGCGATTTTACACTATTTCGCTGTAAGAAACTTGATATG
CTGGAAGAGGGAAAAGCAGGATCTTGCACCGCTTGGAAGTGCATTTCTTGTTTTGAATAT
TCGAGCCATTTTTCTATCCCATTCTCTACCTTACATNCCCTTTTCAAGAAAGCCCTAGTT
TTTTCCGGCTCTATAATATTTTTTTTCCGCAACANATNATCTATTTATCATCGTTTTTCC
TTAAGATTTNNGATTTTTACAATATTTTTCAGTAACTCAACTTTCTGTGGACTATTCAAA
AATGGCTGACGACGGAAACGGCGTTGAGAATCAGCAGGTAAAATCGAAANAAGATTTGAT
TCGTCATCCCCTGAAGTTANGAGAAAAAAAGCAGGAGCAGCNCTTAAAAAATCANAATAA
AATGAACGGCTTCATTTGTTACCCCCTGTAATTTGTGCACATTTGCAGGAGCAGCATAGC
GAGGAGAAGGTGGCCACCATCGGCACTGGAACCAAGAGGGCGGTCGACAGCACGGATGGC
CCCGCCAGCAAGAAGGCCCACATCGATAATGATGAGGGTGAGAGTGGGGGCGGAAAACAA
AANTAGAAAAAAAAAAACGCAATTTTGAGACATTTTTCTGCAAAATTCGAAAAATNATAC
TTATATCGGGGTTTGATTTTGAAAACTTCNAACAANATAGGTCATTNTCGTTCTCGGTGA
ACCCGCTNTGCAACTCACCTGATAAAGAATGCGGCGANGAGCGTGGGTAGANAAGTCGAA
AAAGTGTCAAGGGTACCCCCTTGAAAAATTCGGGANCAGCTTTGACTTTTAAATATTTTT
TTTGTCTCAGAGACGCTGGCGATCAAGATCCTAATCCCANNGNCGGCGGTCGGAACGATC
ATCGGCAAGGGCGGCGAGACGATCAAACGACTCGCCCAGGAGACCGGCACCAGTGCCGCG
TCCAAATGTCCAAGAACACCGAGACTTATCCGGGTACGTTGAGCGAAGAAGACGAAGAAC
TTCTGGAAANGAGACATTCTGGAAGTTCCTAGGTGTTTTCGTGAGAATTTTCCGAAGCCG
CATAATGTTCTAAGAAAAAATGACCTTCTAGAACANNNTAAGCAGGTTTAAANAATCCTG
AGANTTCTAGCAAACATTTGTTCCCAGAACATGTTGAACTTCTAGAAAAAAATCAATGGC
ATTTTTCAGGAACTTCGGAGCGCATCTGTCTGGTGAAGGGCCGTCTGTCGAACGTGTTGG
CGGTGATCGAGAAGATCATGGANACAATCCGCGAGAAGTGCGAGGGGGTCACTGGCACAG
ACGCCTTTGACCACAAGAACACCCCCAGGGCGAACGAGGTGAGGAAGCTGATNAGCGAAG
AAAATATGCGGAACGTAGNAAGTTGTTAGTGAGGCGATCGAGAACGAGGAAACTAGATAA
GAACAATGTCAGGGTTATGTGAACCTAGTCTTGAGCAGGGTCGGAATAAAGTATGAACAT
CCTACTTTTTCAGATCAAAATCGTCATGCCGAACACGTCCGCGGGCATGGTGATCGGCAA
GAGCGGCGCCAACATCAAGGACATTCGCGAGACATATGGATGCCAAATTCAGGTGCGGAA
GCTGGAAAATGATCTTTCAGAAAATCGGATCTCTTCCTTAAAATTCGTCTATAATTTGAA
TTCTTTCCAGGTGTTCCCCAAAGCGGGATCGCCCGAGGCTAAAAACAGCCAGGAGCGAAT
CGTTACTCTGGCCCATGAGGATGCGAGTCAGCTGATGCAGGCGTCTGCCCGCGTGCTCGA
GAAGGTCGTCGCCGACCCGCACCACGCCAGCGAGATCTCNAAGGAGGACTTCGGCGGCAA
GTCCAGCNNNNNNNNNNNNNNNNNNNNNNNNNNNNNNGTTCAAGTAAGAAAAAATNAAGT
ATTTTGGAAAATTAGCGCAAAACTACTGTAGCTATTCTATAAACGGAACTGAAAACTGTT
GAGAGACGTGAAAAATAGGATATTTGGGAGGAATTGCGAAAGTTGNCTGTATCTTCCAGC
TGAAAATATGAAATTGAAAAAGAAAGAAAANAATGTAACAAGTTTTCTGCAACTTTTGAA
TGGAGAGTTGGGATTTCGAACAAAAATATNAAAACTGATAGTAGTAGCTCNANAATTTCT
GTCGGAGAAAGAACGATTTTTCCAGCGCCCCCAACTCGTATTCGGGCGGCGGCAACCAGG
GAGGCAACTCTGCCCCATCCTATGGAGGCTCCTCCTCGAACTTCAACAACTCCTCCTACG
GATACGGAAATGGCTCCCCATTCAAGTACAATCCCATGTCCGGACTCGGCAATAGTGAGG
TTAGATAAATCGAATTTNTTGATCGGGAGCATTCCCTCGAAAAAATTGAAAGGGGTACCC
CTTCAATGTTTTTTTCGAAGTTGAAAATTTTTANTGTTCAGCTGCTCTCATTCCTCGACA
ACCTGCAGTCCACCCTCCGAACCTCCGGCTTCAATGAGTCCAGCGTCTCCGAAGTCATGC
AGGCTATGCAGGTAAGAANTTGACCAAAGTGCCATACTTATCCTCGAAATGAGAAAATAA
GCGCTCTTCTTGAGAAAGGAATGAACAGACTACAGAAAATTAGTTTATTTTGAATNTTTN
TTAAACGAAACATTTGAAGTCTTTCTAATTNAGGGAAAAGTCGAATTTCGCAGGTGCTGG
CGAAGTACAACATCATGGGCCTCGGGCTGGGTCTGGGCGTGGCTGCGATGGCGCAGATGC
GTGCCGGCAACGGCAACGAACTGCCTCCTAACCACGGGGCTGCAGGATTCGGAGAGGGAT
ACAGCATGGGNGGATCGGAGGTAGTTGCAAATTCAAAAAACAAAAANGTCAATTGGTGAC
AAATTTTGCGANATGATACATTTTNGNAAGTTTTTGGACAAAAAAAAACGCCGATTGATG
ACAAATTCCGAAATAATGCATTTTTGTATTTTGAACAAAAAAAAACAGATTGAACTTGAA
CGTAGAAAATATTCCGACGCCAATTGGCGTATTTTTGANTTNTTTGAGGAGTAAAAAATA
CGCCAGCTCATGGCTTATCTTTTCAGCGGAGAATGGTCTGGAAGAGGCAGAATTGGAATT
CATGCATGTTTCCACAATTTCAGTACGTGAAAAGGTCCATAAAGGAAGATGCGCGCCGCG
AAATTGTAACTCGCAAAAATTAACCNCGCCTCCCAAATTATCGACCTTCTCGCTCCCAAN
AAATCTCCTCAGCTACTTGTAAATTCTCTTCCAACAGNAAACGAACGAGCAAATGCTTCT
CGATCAAAACGGATAGCGCTCCGTTTCGAGCTGAATAAATCNGGTTGAAAAATAAAATCG
ATTTTTGCCAACTTGATAGAGAAAAACTACGCGTACGACGGCTAGATACAATGGCTAGAT
TATTGATTTTTAACAACTTTTTCCNACGGCTTTTGCCAAAATTACGCTCNAAACAACAGG
CGGATATCTACAACGCGAGTGGGGGCGCTAGCAACACGTCGAATATTCACTCGAATAACG
CGACGATACTCAACGAGGTGCTGCGCACCGGCTCTTCGGCCTGTTCCGGCGTGAAAGACG
GAGAGAACTTCGCAGTCACTCAGATCGTCGCCAAACACGTCGCCAACGACCACATCGACC
TCGAGGTGAGGGGCCACAAGCGCGAAAATTTGAGAATCCGCCCTTTTTTGACCCGATCCC
TATTCTGCTTTAAAGCTCCGTTCTNGCCCTTTCTTCATAAACGGAACTTTCTTGTAAGGG
ATCGGGATTTTTTTCCATGGTTTTTAGGGCTTTATGATTTTTTTTTTCAATTTTTCAGCT
TTTTTCCGAGTTAAATTTCATAAAGCCCTGATTTTATGCATTCATCGATATTGTTATCCG
AGCTATATTGTTGCTAAATCATGAATGTTGAATTTTCATGGATTTAGTCTGAGACTAGAG
TGGTTATACGAAATCCATTCTATCTTCTCGAGAAGCGTAAAGCGTACATCAATTTTCATC
GATATGTATGTTCTGCTGCACAGGCTTGAAGTCATGAAGTAGGGAGTTAGAGATAATTTA
TAAATTTGTACGAGATCCAGAAGTTTGATATCCCGCGATCTTGAATTCTCCCNAATTCTT
TTCTTATCTCTGATTTTGAACCTCAGGGGCCCGCAAATATGAAAATTCATGGAAAANGCC
ACTTTTTGTCGATTTTCGAAAGTTTCATGAATTTCCATCATGAGATTTCACATAAAGCCG
CTCATTGTCTATAGCTTTTCCTGGTTTTGCGATTAGGGACNCGAAAACGAAGTGGTGGTT
TAGGAAAAATACAAGACCTTTTTAAAATTTTAAACACAAGACCTCTCAGGTATTTTATTT
TTGTTTACANAAGACCTAGTCCTTCTAAANATNTCATAAACCACCATTTCCTATAAGACT
CATAGCTCTCAATTCGCTTTTTCCTGACCCATTTTTGGTCAACTCCGAAAAAATAGCTCT
TTTCTTCCTAGGTGCCTGACGCGATCGTGGGTGCGGTTTTGGGACCCCGAGCCAAGACCC
TGCAGGACATTCAGCAGTACTCGGGATGCAAGTGCCAGGTGCACAAAAGGGACGCCAAGC
CGGAGCTCCCCGTCGGAACCAGATTGATCAGGTAGGGGNAATAGTGAGCTGAGAGAAGAA
GAAATAAGCCTGTGCAAAAATATCGATGAAAAACGACGAATGTAATCGCTTGCGTGAGAC
TTTTTGAAGTTGTCTGTAACCACCACCCGTAAAGCTCGGAATAACAGTAGTAAAATGATG
AACGCATGAAATTTGTGTAACCCCGATTAGATATTTGTGGCCTCTCAAACCCACTTTTAC
GTCTATTATAGTCAGCTTCAAATGGAAGTCGACATTTTGACCTCGAAATTATGTATGGCT
CGATGTGGTTGGTATGACTTAGACGATCTGACGTTGTGTTGCGAAGCTTTCAGGAACGAT
ATATCAAAAATCGATACTACAGTAGTGTCCCATTTATGCTTCAAATGGCTGCATGGACCC
TCACGTCTGAAAATCTACAGAACTGTTTATGCTAATTTCTGCACTTAGCGTAGTCNAATA
ATTTTTAATGGAAGAAAGATGAAACTTGGAATGAAAAATGTCCGAAAAAATAANAAGGTG
GAAGATTGAAAAATTTCAGCCTTACTGGAGACGATGAGTCGATGCGTAACTGCCGGCTGA
TGATCGAGAAAGTCATCAATGAGTCGCACAAAGCAGGCAGTCTCCGCATCTAAACGCCAT
TTCGTGAGTTTGAAATTTTAGNATTTTTTTGAAAATGAAAAGATATATATATATTAAAAT
TAAAGAAAATTAGGATTTGATCTTATCCAGAATCTCTTGATTGATGATAAGGATTGATAG
GATATCTTCTAAGTCTAAATGATACGATAAGAATCAATATATTGAAGTTGAAGATCNGAA
AATCNATAAGAAATTCAAAACCTGAGAGATCCAGATCTAAATATACTCGGATTTGATGTT
TGATTTACCCGAGTATATGAAACCCACCAAATTCTCATAAATCTGAATTTCTATTTCAGC
AGTTCAAGATATGTTCTCTACTCTACATTCATCCTTCCTTGTTGCTAAATCCCCTCTCGT
ATTCACACAAACTTCAAATCCACTCCACTCCTATTATAATTCTAATATTCACCCACTTCC
AAGCTCCGTCTCCACAAACTCTGAAGTTAATCATGAAGTTCCAGAAACTCCACTCTATTC
AGTCCTATTTTTATCTATTTTTATAATTTAATTTAAAACATTTTGCTTTTGTCCTTTTTA
TTCATTTCTTTGTCGAAATTTGCGTTCAATGAGGAAAGCCTGAAATCCTTTTTGAGGTTG
ACTTTGAAGTGCGGAAAATTCNATTTTAGCTTCAATCTAAGTCTATATAAACTCTGAAAA
ACNCCACTGAAATCTCATCTCATTGAAGCAAGAAAGATAAGCTNGTTGAAAAATGAAAAC
CCCAAAAAATCGTAGAAAATAAGATTGGAAATTCGAATCAGGATGNAAATCGAGTTTTGA
AGATTCACCCTGATTTGAAACGTCTTTTCTGTAGAATAAGATTATTATTTTTAATCTTAT
CCTGATCTTGTTAAATCACCCCTACACCTATCCACTATCCTATTTATTGTGGGAAAGCTC
TGCGGTCCTCATACTGTAGGCTTTCTACCCCTAAACCCCGAGAAAAACCAGCTTTTAAGA
AAATCATTAAGTCTGATTTTGTTTTATGTTGTTTTTCCTGATTATATATTTAATTTTAAG
GTTCATTTATTTAAATTAAATTAAATCCCATTTTAATCCTTCATATTCGGCGATCTAAAT
AAACTTGTTCCTGAAGTTCTGTTCTAAATTCTGAAAACTTATCGATTTCTATGAAAGAAT
CCGTATAAATATCTGAAATTTGACGTCATTTCAGAAATTGAAAAATGCATGGTCTCTCTT
CTCTGCATCAAACCTGCAAGAAATCCAAAATTTTGGCTCCGCCCCTTTTATCAAAGCGGG
AGGAGCCTAGGTTTTGGAATACTGTAAAATTTTCGTTTTTGTCATTGAAGTCTCGCTCTA
GAAAGTTAGAAATCTCGCGTTTCAAAGGTTTTTGAAAATAAGCAGAGAAAAATCAGTGAG
ATAAAAGTTAACTTTTAGAAGTCAGGACAGGATTTGGAAATTTCGGAAATTCGAAGAAAA
ATGGCAAGCGGTCCAAATTCAGCAAGGCTGACNGAGGCTCAGGAGTGCGAAAGAAAGGCC
GCGGAATGGTAGGTGAAGTGAAAATTNAAAAATNTGNTAANGGTGTAAAGTAGAAGAAAT
TGATACCTCCACTTTTGGGAGAGGGGGGTACGAGTGNTTTTAAAAATTTTATNTAAAAAA
NGATTTAGAAAATTTTTAAATTTNGAAACACATTTTTCAGCATGAAAACGTCTCTGCTCA
AGATGAAGTTCAAGCCAGATTTCGACGGCGCGGCGATGCATCTGGAGAGGGCCGCCGTGT
GCTACAAAAACGCGGACAATTTGCAGGTAAATTCGAAGAGTAGANACTTGGGAAACAAGT
TTANAAATTGGGTCTCGTATAGTTGCCATTCNCTTTTTGTGGTCCATAGTATTTATTAGA
AAAGGAANTGGTGATTANTGAGTCTGGAAATTACTCAGTTTAAAAAATTTGCAANTTTTA
GAAAGCCGTCGAGATTCTGAAAACCGCAGCCGGATACTACGAACAGCTGGGAAATCTCTT
CCATGCTGCTAAGTAAGTGGGGCTCACTCNATGCCAAAATAAAGATATTGCCATTCTGCT
GACCGTATAAAGTTACGATAGATTTTTTGCCTATGAAATAGATATTTGCTTANNNNNNNN
NNNNNNNNNNNNNNNNNNNNNNNNNNNNNNNNNNNNNNNNNNNNNNNNNNNNNNNNNNNN
NNNNNNNNNNNNTCGCNAAGATGCACATCTCCTAATTACGTCAGATTGCGCATCTGATGT
AAGAGAGAGTAGAGAGGACGCGACGCAGCCGCTCGCGAGTAACGATAAAATCCGAGTGGC
GCGAATCGCACAGGCAAAGGTCTCGTCGATTTGGGAAGAGAGTACTATAGAATTCCTCAA
ATTTCAGAGCCCGCGAAGCGGCTGCCATTCACTTGAGGGACCAAAAAATGCCCGAGGAAG
CCTTCGAATTGTTCAGCAGAGCNATGGATGGGTATGCAGGTAAGTAAATAATTAGTTAGG
ATAACCAAGTCGTTTAGTTACCCCAAATATCTTTCAGAGGCCGGCAGCCTGGATACAGCC
GCAATGACAGTCGACAAAGCGGGAAAGGCAATCGCCGAACAGGCTCCGGAAAAGGCTATN
GATGTGAGTTCAATTGATAAGGGACGAGATTTAAAAAATGAAAAGCGATCTTAAAGATAA
AGGCTATTCGGCAGTTGTAATTTTAGAGAATGGAACTGATATGTTGAAATTACGAGTTTT
GCNGATTTTAGAAAAGTANGGGGGTTTAAAATGTGTCGCNCCTTTTNNAAGCTNATGAAA
AGGGCGAATTCGAAANTCNAANGTGCCTCAATTTCAGATCTACAAGNGGGGATTGGCCCT
CGTGCAACAGTCGGACAGATCCAAAATGGCATCGGAATTCCTCCAGCAAATCACCAAACT
CAACATGAAACTGGGCAGATATGACCAAGCGAAGAAGTTCGTCAAGGAGGAAATCGAGAA
ATACGTCGAAGTCAGGGTGGGGATTTTCGATATATCGATATATATATATAGATAGATAGA
NAAAATGAAAGGGGTATTTCGTATATCTAGAAAATTTGAAGAGAAGGGTGGGAATTTCAT
ATATCAGAATGAAAATTTGACAACTTCAGGAATACCCAAGAGTTCGCTATCTGAGTCTGG
CTTTGACCCTNCTCAATCTGAAGAACGGCGATTCTGTCGCGGCCACGAAGGACTATGGGT
GGATTATGAGGTCAGGGATTTCATATATCCATTCTTAAAAATGGATTTCTTANATCCCCT
TNAAAGTAAATACTTATATATCCTTTACTTCTTAAGAATACAAATTTCATACATTCATAT
TCTCTAATAATAATAAGTCNATTTTCAGCCAGGACAAAGATTTCGAGTATTGCGAAGAGT
GCCGCATTTGCCAACAGCTAATCGGCTACTATGAAGTGCCAGACGATGCCAACTTCCAGG
CGACTTTGAAGTCGGGAGTCATCAGGAGTATGGATAATGAGGTAGAACACTTTATGTATC
CAGGATAAAGAAGGATTTGATATACCCGGGGTAAATGGGATTTCACATATCCGGAAAGAG
ATTTTGTATATACGTTTTGAAAGATACTTGACCATATCCCAGATAAATCGAAGTTCAAGG
AATGCTTTNNAAAAAAAAAAAAAAAAAAAACGATGAAGTTTGAATCTTGTGGCATGACTT
CGAAAAGGGATTTCATATATCTGGATTCAAAATTATACATTTTTCGAGAATATNAAAGNT
TTTATTGAGAAAAGTTGTTTTTTCATAAATAATATGATTTTTAGAAAATTTGAAGGGGCA
ACCTTTTTAAAATGTATTAATTTTCAGTACCTGCGTCTGACGCGAGACCTGCACGCTCCT
GCGGGAGGTTCTGGGCCAGGAGACGAGAACGAAGATGAAGANGACTTTAAGTAAAATGTA
AATAGGGAGATTTTTTTTATCTTTAAAGAAAAATCTCATTNAATTTATTTATCAGACATT
GATTTATCCCAATTAAAAATGCGTTTTCTAAAAAGACNATTTATTTTTAAATTTCTTGAG
ATTATTTATTCCAATTTTTTATGTCTTAAAATCTAATTTATTTATTATTTCATCCTGAAG
AAGATCGAATTAGCTTTTCTTCTACATTTTTTTCAGAAGCTTAATTAATTTATTTTTTAT
TTATTCGAAAAAAATCCAATATAAGCCGATTCACTTCCATAATATTCTGGCCAATAATTT
ATTCTACCCAGTGACGATGCAAAATTGAAATAATTCTTGCTAAAGTGGTTGTGAAAATCT
GGAATTTTTAGAGCATTTGATAGCTTTTCCTCGTAGAAAACGTCTAGCTTTACCGAAAAT
ATTGAAAATCGAAAAAATATCAGCTCAAATCAGGCTTTTAAATAAAATTTGATTTCAATT
AATGTAAATTAACAAAATCAAGTCAGAGTNAAAAAAGCAGAATTTTTTTTAAGAAAACAG
TTATTNCCGATGAGAATAACTGATAAGAAAGTCGGGAAACAAGCTTTTTGGCTGTTGTGA
TAGTTTAGAAAATTGCATGAGAATTTGAAATTGAAATTTTCTTAGTTTTAGACTTTTAGA
ATTTTCCCGACCAAAGATAAAATCTTATCTTATCAATCAAAAATAAAACATAAAACCAGT
CGGAATACAGGCACATTCTGCCTTTTAACCCTTTCCTTCTTGTCCTTCAAGAAAGNGATT
TCATGTATTCGAGATCACCCTTTGAGATATGAAGATTATTGATTTTTCCGAGATCTAGTA
ACGAATTCTTTGACAGAATTACGTCACTTCTTGATTTCTTTTTGGAAATCATAGTCTATG
GAAACTGGTTGCTCAAGTATGTCACCTCGTTTTGCAAAAGGAGCGACTATCTTTTCCCCT
TATTATTTTTCTCGAACTTTATCTTTCCCATACTATTTCTCCTTTTTCCTACCTTTTCAT
ATATAACATTTCTTTCCCCTATTCTTTTCCAAGATTTTTCCCATACTATTTCTCGAATTA
AGTTTCTTTACCTCGATTTTTCTATATTATTTCTCTTCTTTCTGTCTCTCCNTCTCTTCT
AATTCGACCTATCTCTAATCGTTCAATTCGTTTTCACTAATATCTCTCNAATTCGAAGAC
TATCTCGTCCTCTGACCCTATTCCGGTTTGATTCCTCGAATCGTTGTCCCCCTTTAGCGC
TATTTTCCAAGTTCGTTACAAAGTCTCGGGAAAAACAGCATTGCGCCTCNAAGTTTTTCA
AGAATTAAGGCTCAAGGAGCTTTCGTTTTATTTATTTATTTTCTTTAAATAGGGGGCCTT
TTATTTTNATTTTAAAAGGAAGGGATTTTACGGGATCTTTGAAGAGCGTGTTTTATTTNT
ATCTTTTATGAAAGGAGTCTTCTATTTTTAAAAGAGTTTCTAATTTNCAGATGTCCATAT
CNGAAGAGGACAGGGTTAGGATACGAGAATTGCGGGAGCTCGTCAAAAATGAGGTTAATC
TTTTCTCCTTCAAGAANNNNGTTTTTTNAATAAAATTCAATTTTTATGCAGTTTTGAAAA
TATAAGAACGGGAGTCTTGTGTTCTTCTAAAAATAAAGAGAGNCCCCTATTTTAGCTAGA
ATCGAGAGATCTCGTTAAAATTAAGTCTAATCTTTACCTTTTTGATAACNCCCTATTACG
ACACGGATTTCAACTTGCTGCGGTGGTTGAAAGGGCACAACTACGACCTGGCACTCATCA
AACCAAAGCTGCTCAACCACTTGCAGTTCCGAAAATTGTGGAATCTGGATGCGGTAGCCG
ACGAGAAGAGAGACCACCCGGTGCATAAATATTGGAAGGTAATTCAAAGTTCATTTTTTC
TAACCCTCTTCTTTCTCCCCATGCCTTTGCTTTGCTTGAAGTTACTAAAATTTTAGTTAT
CGGCGTTTTTTCTGCCGAAATAATCTATTCCGGCCGNATAATTATTGATTTTTTGTTATA
ATCGGAANATTTCAGTTCGGCTTGACTGGCAAGGCAAGTCCGAATTCGACTCAGATCGTC
AACATCGAGCAGTCGGGAGGGAACGACTACTGGGGGATGCTGCACGCTTTCCCGATCAAT
CAGATACTCAGGTAAATTCGGGAGAATTCTTGAAAAATAAATAAATTTTATTGATTTCTT
TCAAATTTTCTAAATAGCAAATTTTAGAGCTCGTGTCCACGACCTCGAGTGCATGCTACG
AGCGGTCATGGAGTTGGAAAAAGAAAAAGGTTTGCAGGCTTTTCGAGAATTTCTCGAGAG
TTCCTTCGGAAATTTGGAAAAATCCATGAACTGAAAATTTTCGAAATTTCAACGAATTTT
TTGGAAAACTCCCAGAGCTTCCAGGCGAGCAATGTCACGTGATGTACATCATGGACTTGG
AGGGTCTGACGATGGATCGAAGGCTGACAACCTTATTGACTGGAGGATTAGCGGCCATTT
CGGCTTTCATGAGGTACTANAAGTTGCGAAAACTTCTGGAACATGTTTCGGAAAACTTGC
NGAATAATTTNAAAATTTCTGGAACAGATTTCGGATACCTACAGAAAGTTTGAGAAGTGT
TTTAGAAAGTCAAAAATTGAATTTTCAGTGAACACTACGTCGAAATGGTAAGCAGCTTCG
TGCTGGTCAACGTNCCTTCCTTTATCACATTTCTGTGGTAAGTTACCAAAATTTNGATTA
AATGGTGCCAAATGATAATGAAAATAAGTTTCGCCCCAGAATTTTATAAAAGAAAATGTN
CATAAGTTATCAAGAAATGTTTCAGAATGGAGCACAATTANAAAAATTGATACCAAATGG
TGACAGAAATGGTTTTTCAGGTCAATCGCAAAACCACTTTTGCCCGAAAGGACCCGGAAT
AAAGTCAATATCTTGGGCAAGAATTGGAAGGAAGACATCCAAAAGTTGGCCAATCCAGAA
GCCCTACCATCGTATTGGAATAATGAAGGAGAAGATGGGGTTGGTTTGAAGCTTTCGAAA
ATTCTNNNAGAATTTAAAACATGTTCCCAAATTTTGATAGNGAAAAGGTTTCCAATTAAA
ATTTGTATAATTCAGCCCTTCAAGGCGGATATCGAGCGAGGTCAANTAGTTCCCAAAGAG
GAATATTACGTAGACACNGCGCTGGCAAAGGCCAAAATTCTTCAAATCCCGGCCGGAAAA
GACGACCACGTCGATGTTTCAGTGCCTGAACAGGTTAGCTTTGAGAATTTTCGGGAACAA
TTTTGGTAGGGAAAGAGTTTTACAATTGAAATTTGTACAGGAAANTGCTCCTTGCGATAA
TTCTNGAGAAAATGTTTCAGCAANATTTCCAAAGAAATAATATTCCCAAAAAAAGTTGTC
TCCAGTTAGAAAATCTACAGAAAAATGTTCCCAGAAATAGTTCTCATTTNAAATTGGTAC
AGAAAAAAGTTCTATTTTCTGTCAGAACACCCAAATCACGTGGCGAATTCATTCCGATGG
CCACTTTGCGTTCAAANTATGCTGAAAGTCAACGACAACGAAAATTCTGTATCAGAGGAA
AATGAGCAGAGGATCTACCCGCTATTCAGTGTAAGAAACATGTTTAAAAACTATANAATC
GATAATTTATTGGTTACTTTTCCCTTTTCAGAAAAAGAAATATTGATTTTTTACAAAATT
TCTCGATTTTTCTGAAATTGAGGTATTTTTTCAGAAAGTCCCCGGTCCGACAATCGTTCC
CCTGGAGGATAGCGCGGTTTGTGACAAGCCCGGCACATATAGACTTTGGTTCTCGAACGC
TCATGCCTGGTTTCACAAATTGACGATNGAGTATGAAATCGAGCTGAAGAAAATTTGAGG
GATATTCTAAATTTCGGAAAAAANTTATGAGATTTTTATAAAAAAATTATTTATCGGTCC
AAAAATAATGAAATTTCCTCTAAATGAAAAGTCTTGATTTTGAAAATTTGANCTTCTCTA
TTGTCTTTTTCTNATGTTTTGGCTGAATTTAACCCTCACGCTTTACACTAGCACCAGATA
TTCTAATTTCTAGAACTTCTAGAAAAAGTCGAATTTTAAAGAATTGAAATTGGCTGCACC
TTTTTCAGANTTGACAATGGTGTTTGAAGACGTCGGTTGCGGTATGGTATCTTCAAAACC
GGAAGGACGAAGANGATGGTACAATGGCTCAGTGTCGAAANAGTTAGTTTACTTTCTGTA
AAAATAAAAAAGGGCTAAGTTCTCTGAACCCTCAACCTAGAATTTCTTGGCTTTTCAAAA
TGCTTTAAAGGCTATTAGCAAAGGTGGCAAAGTGGGCAAATTCACGGCAAATCACGTGGT
AATTTTGGTGATTTGAAATGACAACTAAAAGGAAAGTGGGTGGATTTTTGAGGATTTTCC
TGTTTGATCAAGTTTCTGCAAAAATCGAGGAAATTTTGAAGTTT
>Dmel23#LINE/Jockey
AATTCGATCGCCGACGTGTGAAGACGTTTTTATCGTGCTCCGCACAAAATCGGTTGTTTT
GAGTGAAGTGAACGCCAAATAAAATAAACTAAATAAAAAATCCGAAAGCGAAAGAGACGC
TCTATGCGATGCAAGATCGCTTAAATACATAGTGAATTGTTATCTGTAAACTAATAAAAC
TATGAGTCAGAACGACACTCGCGCTCAGCGTCAGCGCGAGCATGACGAACGCCGGCTCTC
AATTCAGCGCAACAACGCGTACTTCTCCTACGTCTCACCGACAATCCCAAACGCGGACAT
CGAGCGGTCAATAACCCATAGCCCAGGAAACCTTCTTCTGCCNACAAATCGAGAAAGAGC
GCGCTCCTGCTCTCCCGCTCTACTNGCTCCGACAGAAGCCCCGCTACCTCCAACAACAAC
AGCTGGAGAGGGACCGGCAGCCCGCTCTGCCTCGTCATCGGCTGCACCCGCTCACGGTCT
GACTAAGTCAGCGAAAGCAAAACCGCTAGCAATAAACGGTACTGCTGCACTGCCAGCAAA
ACAAAACGAAAACGTAAACAAAAAAGCCGGGTCGACCTGGCAGACTGGAATGGACCGCTA
CATTACAATAAAGCGAAAGCTCAGCCCGGAAAATTCAGATTTGGGAAACAAGCCGAAAAA
TACACGCGACAACTCTACCTTGATCAAAAATGTAGCCCCTGCAAATACCAACAGATTTGC
CTTGCTGGTAGATACCGCTGAGGACGTGCCGCTGGGATCCGTTGATATCGAACCGAAGAA
AACAAAGCCTCCGCCAATATACATCCGCGAGAAGAGCACAAGCCGTCTTGTAAATACTTT
GATTGGCCTTATTGGGAAAGATAGCTTTCATATAATTCCCCTCGTAAGAGGTACTATCAA
CGAAATCAAACTTCAGACGAAAACGGAGGACGACTACAGAAAAGTCACAAACTATTTTAC
CGCGCAAAAAATAGGCTTCTACACCTACCAGCTTAAAAGCAGCAAGGGCCTGCAAGTAGT
CCTGAAGGGCATTGAGTCTGACGTTACGCCCGAAGAGATAACTGAGGCGCTAAAGGAAAA
GGGATTTTACGCCAAAAACGTGTTCAATATCAAAAACAGAAACAGGCAGCCCCAACCACT
CTTCAAGATTGAGCTCGAACCAGAAAACAAGCCTCCTAGAAAAAACGAGGTTCACCCAAT
TTACAAACTCCAGCTCCTTCTGCACCGTAGGATCACGGTAGAAGAGCCGCACAAACGCAA
CGCTCCTGTACAATGTACAAACTGCCAAGAGTACGGCCACACGAGGTCATATTGTACACT
TCGCCCGGTGTGCGTAGTCTGTGGAGATCTCCACGACTCCAAACAGCGTCAAATTAACAA
AGAAAATGCGTGCGAGAAAAAATGCAATAACTGCGGGGGCAATCACACAGCAAACTACAG
AGGCTGTCCGATCTACAAAGAGCTGAAAATCCGTCTTCACAAAAGAATGAACACGGCGCG
GGCACACCAAGGATCAGCTACCCTGATACCATCAGAGACAAATCCTGAAGTAATTTTCTC
GAAAGCAGCNAGTTTCGCTCCCTGGCCTACATTCAACACTAACAAGACAACATTCGCTAA
CGTTTTAAAATCAGGTATGACGCCTCCGACCCAAAACTCCCGAACTCCACATGAAGTGCA
CACGAAATTAGACACACGACAAAACTATCACCCAGCTGCGCAGCAGGAAACAAAAACCGA
AGCTATGATGCAAGCCTTACAACAGAGCATGATGGAATTTATGACGTTTATGAAGACCAC
CATTCAAGACATGATGCGTAATCAAAACCTTTTGATACAAATGCTTGTAGCCCAACAATC
AAATAAATAATGGCTACCTTACGCATAGCTACGTGGAACGCCAATGGCGTTTCACGGCGC
AAACTTGAGCTAGCTCAATTCCTACACGAGAAGCATATCGACGTAATGCTTCTTTCGGAA
ACTCATCTCACAAGCAAATACAATTTTCAAATAAGAGACTACCATTTCTACGGTACAAAT
CATCCCGACGGAAAAGCACACGGTGGCACCGCCATACTCATAAGGAACCGTATGAAGCAC
CACTTTTACAAAGAATTTGCGGAAAATCATCTTCAGGCCACGTCTATCAACATTCAGCTG
GATGACAACACTCTCCTTACACTAGCGGCCGTATACTGCCCCCCCCGTTTCACAGTATTA
GAAGCTCAATTCCTGGATTTCTTCCAAGCACTAGGTGCCACGCTTCATCGCAGCGGGCGA
CTACAACGCTAAACATACTCACTGGGGATCGCGACTTGTGAACCCAAAAGGAAAACAGCT
TTATAAGACGATAATAAAAGCCACTAATAAACTTGACCATGTTTCCCCCGGGAGTCCTAC
ATACTGGCCATCAGACCTCAATAAGCTGCCAGACCTGATCGACTTCGCAGTTACGAAAAA
TATTTCCCGCAGTTTGGTTAAAGCCGAATGTCTGCCGGATCTNTCATCTGATCACTCGCC
TGTACTAATTCGCCTCCGCCGATACGCAGAAAACGTGAAACCACCGACCAGACTGACCTC
TAGCAAAACAAACTGGCTCAGGTATAAAAAATATATAAGTTCACATATTGAGCTAAGCCC
AAAACTCAATACTGAATCTGATATAGAGAGCTGCACGTGTGCATTGCAATCCATCCTTAC
TGCAGCAGCTCTTACTGCAACACCCAAAATAACAAATAATACAATTAATTCAAAAAAGAC
CAACGTACAAATCGAGCGACTCGTCCACGTAAAACGTCGCTTACGCAGAGAATGGCAATC
TTCCAGATCCCCAACTGCAAAACAAAAGCTAAAAGTAGCCACACGGAAACTGGCCAACGC
TCTGAAACAAGAAGAGGACGACGATCAGCGCCGATACATAGAGCAACTCACACCAACAGG
CACAAAACAAAAGTCACTGTGGCGAGCCCACTCAACTCTTCGCCCACCGACTGAAACCGT
TTTGCCGATAAGGAATTCCTCAGGCGGCTGGGCCCGTAGTGATGAAGACAGAGCCAGCGC
ATTCGCCGCTCACCTACAAAATGTGTTCACGCCAAACCAGGCTACTAGCACATTCGCGCT
ACCGTCCTATCCCGTAAACCGCCATCAGCAACACACCCCAATTGTGTTTCGTCCTAAAGA
AATAACTAAAATAATCAAAGACAATCTCAGCCCGAAAAAATCCCCCGGCTACGACCTTAT
AACACCGGAAATGATCATCCAGCTGCCACATTCTGCAGTTCGCTACATAACCAAGCTCTT
TAACGCCATCGCCAAACTTGGTTACTTTCCACAACGATGGAAGANGTCGANNATCGTAAT
GATTCCAAAGCCTGGTAAGAACCACGCAGTCGCTTCATCTTACAGACCGATAAGTCTACT
CTCATGCATTTCGAAACTATTCGAAAAATGCCTGCTGATCCGACTTAATCAACATCTGAT
ATACCACAATATAATCCCAGCCCACCAATTTGGATTTCGCGAAAGCCACGGAACCATCGA
ACAGGTGAATCGTATTACGACGGAAATAAGAACTGCATTTGAATATCGCGAATACTGTAC
AGCAGTATTTTTAGACGTATCCCAAGCATTCGACAGAGTCTGGCTCGACGGCCTAATGTT
TAAAATTAAAACATCCCTACCCGAAAGCACACACAAACTTCTAAAGTCTTACCTCTATGA
CAGAAAGTTTGCAGTGCGGTGCGACACTGCCACTTCCGCTGTTCGTACAATCGAGGCTGG
AGTCCCCCAAGGCAGCGTTCTTGGGCCAACCTTATACCTCATCTATACGGCCGACATCCC
TACAAATAGTCGCTTAACGGTATCCACGTTCGCCGACGATACAGCTATCCTTAGCCGTTC
AAGGTCCCCTATCCAAGCTACGGCACAGTCGGCACTGTACCTCATCGACATTGAGAAGTG
GCTCTCCGACTGGCGAATAAAAGTAAACGAGCAAAAATGCAAGCACGTGACGTTTACGCT
AAACAGACAAGACTGTCCTCCGCTCTTGTTGAACAACATACCACTCCCGAAAGCAGACGA
GGTAACGTACCTAGGAGTACACCTNGACAGAAGACTCACATGGCGCAGGCACATTGAAGC
CAAAAAAACCCAACTTAAACTCAAAGCCAACAACTTACACTGGCTCATCAACTCTGGTTC
TCCGCTCAGCCTAGATCACAAGGTCTTGCTCTACAATTCTATATTGAAACCAATCTGGAC
CTATGGCTCACAGTTATGGGGCAACGCCAGCAACAGCAATATTGACATCATTCAGCGAGC
ACAATCAAAGATTCTGAGAACCATCACTGGGGCGCCGTGGTACGTTCGGAGCGAAAACAT
CCAAAGAGACTTAAATATCCCATCAGTTACCGACGCAATCACGGAACTTAAGGAAAAATA
CCATAGCAAGCTTCACACGCACCCCAACCACCTAGCGCGAGGTCTAATCCGGCTCAGCAG
CCGTTCCCGTCTCCGGCGAAAGGACCTACCAACCCAGCGAATAAATTATTAGGGCCGTTT
AATCATAGAACAGTTGGAAAAATAATACAACTGTTCGAAAAATACTTGTTATAGTTAAGA
TTTTTAAACTTATTGTTAGTTCTTATACAAGAAGATTCAATAAATAAAAGCAAAGTAAAA
TAAAAAAAAAAAAAAAAAAAAA
>Pxen24#DNA/hAT-Charlie
NNNNNNNNNNNNNNNNNNNNNNNNNNNNNNNNNNNNNNNNNNNNNNNNNNNNNNNNNNNN
TTAGTTTCGAAACTACCAGTAAATCAGTATATGAGATGTATTCACCCTATTTCGTTTAAA
GTGATGAAGGACTGGTAGTNGAATTTTCCCACAATGATATGAGTAGAGCTGACGTTTCCA
TTGAATTTCACATAGCCTTGCCTTCCCAAAAGNTGTTCTCATCCAGGAGTGGACTGCAGT
TTCGACCTCGCNTAGGTCTTATCAACACCCCCAGCGGGAGTCGAACCGTGACGGTGCGGA
ATGNGAGCTCGACACGTTAACCACTCGGCCACATTGCCACGAGTGCCCTTGGGTCACAGG
GCAGATGTGAATTTCAAGGAAGGCCAGGCCTTTTCCCATATCACATTCTTTGGTGGGATT
GTCGATGAAGCAAACGTATNTTTGCTATAACAATCGACTACGTTACTTATTTNTCGTATG
TAAGTAGAGTTTCGAGACTACCAGTAAATCAGTAATATGAGATGTATTCACCCTAAAAAG
ACCNATGCGAGGTCGAAACTGCAGTCCACCCTGGATGAGAACAACTTTTGGGAAAGCAAG
GCTATGTGAAATTCAATGGAAACGTCAGCTCTACTCATATCATTGTGGGAAAATTCTACT
ACCAGTCCTTCATCACCTTAAACGAAATAGGGTGAATACATCTCATATTACTGATTTACT
GGTAGTCTCGAAACNATACTTANATACGAAAAANAAGTAATACAATTGACGATACTTAGC
TCTCAGCAATCCGATCACAGCTCTATACAATGGGAAAAGTNTGGNTTTCCTTGAAATNCN
NATTTGCCCTGTGACNAANCGGCACNCGTGGCAATNCGGCGTAGTGCTATTACGCTGCAC
TGCCACGGCCTGAGAATCCCGTTGTGGGTGCTGATNAGANCCGGNCGAGGTCGAAACTGT
AGTCCATCCTGGATGAGAATACCTTTTGGNANGCGAGGCCAAGTGAAATTCAGTGGAAGC
GTGAGGTCCTCCTCTACCATTGTGGGAAAATTTCAACCAACATCCTTCATCACCTCGTGC
NCCNTNGGGTGANTCGANCTAACTCNCAAGGCTTNCTGACATTTATTTTTTGTGTAGTTT
GAGA
>Sman25#LINE/RTE-BovB
GCTCAATCACCATAACTGAATACAATTACATCTATTTCGTTAATACTTTGAATAGACTAT
ATTAACGTTATTAACTCCGCCTGTAGCTCCTCTGGGGGTTACTGCCGGTCCCAAGCCCGG
GTAAAGGAGGAGGGTTGGGCATGGGGTTAGCGACCCCATCCCGTAGAAAACCAACTCGCT
AAAAAAACGCTAACCAGAAAAAATNATTCAAACCATTTAAACTCTGCCCTGGGAGTTGAA
GGAATAATTATGACGCCTCATGATGAAAGCCGAGTTCCTTCGGAAGTCACGAGGCCGATG
CACCTTCTAACAACCAGAGCGACAATTTTTATAGGTACATGGAACGTCCGGACAATGTGG
GAGACCGGAAGAGTCTTCCAAATNGCTGCGGAAATGAGAAGATACAACCTGGCGGTGCTC
GGAATCAGCGAAACNCATTGGACGCAGGTTGGACAACAACGACTAGCTTCAGGAGAGCTN
CTGTTGTACTCCGGTCACGAAGAAGAAAATGCCCCACATACACAAGGAGTTGCACTGATG
CTGTCCAGAGAAGCACGAAATGCACTTATAGGATGGGAATCTCATGGACCNAGGATCATC
AAAGCNTCCTTCAAAACAAAGAGAGAGGGCATCACAATGAACGTCATCCAATGCTATGCG
CCCACCAACGACNGCGACGAAGACGNTAAAGACCAGTTCTACGATAGGCTGCAGTCGATC
NTNGAGAAGTGCCCAACNAAGGACCTGACCATTCTGATGGGAGATCTAAACGCCAAGGTC
GGAATGGACAACACCGGATACGAAGACGTCATGGGACGACATGGACTGGGAGAAAGGAAC
GAAAATGGTGAGAGATTTGCAAACCTATGTGCNTTCAACAAACTGGTCATAGGCGGCACC
ATATTCCCACACAAACGCATACACAAAGCCACATGGATTTCACCGGATCACACTACACAG
AACCAGATCGACCATATCTGCATCAACAAAAAGTTCAGGAGGACGATGGAGGATGTGAGA
ACCAGGAGAGGAGCTGACATAGCNTCAGATCACCATTTGCTGGTCGCCAAGATGAAACTG
AAACTNAAGAAGCACTGGACAACGGGGCGGACAGCATCACAAAAGTTTAATACGGCCTTC
CTTCGAGATACTGACAAACTCAACGAATTCAAGATAGCCCTCAGCAACAGGTTCCAGGCC
TTNCANGATCTACTCAANGGAGAGGGAACTACCATGGAGAGCAACTGGAAAGGGATCAAA
GAGGCANTCGCTTCAACGTGTCAGGAGGTTCTGGGCCACAAGAAGCACCATCACAAGGAA
TGGATCNCTGTTGGTACACTGGATAAGATTGAAGAAAGGAGGAACAAGAAGGCAGCAATC
AACANCAGCCGAACAAGAGCAGAGAAAGCCAAGGCACAAGCCGAATACGCAGAAGCAAAC
AAGCAAGTGAAGAGGAGCATCAGAGCCGACAAGCGNAAATACGTGGAAGANCTAGCAACG
ACGGCGGAAAAGGCTGCAAGAGAAGGAAACATGAGACAACTGTATGATACAACGAAGAAA
CTNGCNGGGAANTACCGTAAACCAGAGAGACCAGTGAAGAGCAAGGAAGGCAAGGCAATC
ACCGACATTGAAGAACAGCGGAACAGGTGGGTAGAACACTTCGAGGAACTCTTGAATNGA
CCAGCTCCACTGAACCCACCCGACATCGAAGCAGCACCCACGGACCTCCCAATCGATGTC
GGCCCACCAACGATCGAAGAAATCAGCATGGCCATCAGACAAATCAAGAGCGGNAAAGCA
GCGGGACCNGACAACATNCCGGCAGAGGCACTGAAGNCAGACGTAGNAGTAACTGCAAAG
ATGCTCCACGTTCTNTTCAGNAAGATTTGGGANGAAGAACAAGTACCAACAGACTGGAAA
GAAGGACNTCTGATCAAGATACCAAAGAAAGGCGATCTNAGCAAATGTGANAACTACAGA
GGCATCACTCTNCTNTCAGTACCAGGAAAAGTCTTCAACAGAGTGTTGTTAAACAGGATG
AAGGACTCNGTAGACGCCCAACTTCGAGATCAACAGGCTGGATTCCGTAAGGATCGGTCG
TGCACAGACCAAATCGCGACACTACGGATCATCGTGGAACAATCAATCGAATGGAATTCG
TCACTNTACATCAACTTCATCGACTACGAGAAGGCGTTTGATAGCGTGGACAGGACAACA
CTATGGAGGCTTCTTCGACACTACGGCGTGCCTGAGAAGATAGTCAATATCATACGGAAC
TCCTACGATGGACTAAACTGCNAAGTCGTNCATGGAGGACAGCTCACNGACTCATTCGAG
GTAAAGACCGGNGTCAGGCAAGGTTGCTTACTCTCACCCTTTCTCTTTCTCCTGGTGATC
GACTGGATCATGAAGACGTCGACATCTGGAGGGAAGCACGGAATACAATGGACAGNCAGG
ATGCAGCTNGACGATTTAGACTTCGCAGATGATCTGGCTCTTCTATCACACACGCAACAA
CAAATGCAGGAGAAGACGACCAGTGTAGCAGCAGCCTCAGCAGCAGTAGGTCTCAACATA
CACAAAGGGAAAAGCAAGACTCTCCGATACAACACAGNATGCACCAATCCAATCACACTT
GACGGAGAAGCTTTGGAGGATGTGGAAACCTTTACGTATCTGGGCAGCATCATCGATGAA
CACGGTGGATCTGATGCAGATGTGAGGGCGAGGATCGGCAAAGCAAGAGCAGCATATCTA
CAACTGAAGAACATCTGGAACTCAAAACAACTGTCAACCAACACCAAGGTCAGAATTTTC
AATACGAACGTCAAGACAGTTCTACTGTACGGGGCNGAAACGTGGAGAACTACGAAAGCC
ATCATCCAGAAGGTACAAGTGTTTATNAACAGTTGTCTACGCAAGATACTCCGNATCCGT
TGGCCGGACACTATCAGCAACAACCTACTGTGGGAGAGAACAAACCAGATTCCAGCGGAG
GAGGAAATCAGGAAGAAGCGCTGGAAGTGGATAGGACACACATTGAGGAAATCACCNAAC
TGCGTCACGAGGCAAGCCCTNACNTGGAATCCTGAAGGNNAAAGGAGAAGAGGAAGACCA
AAGAACACATTACGCCGAGAAATGGAGGCAGACATGAGAAGAATGAACAACAACTGGANA
GAACTGGAAAGGAANGCCCAGGACAGAGTNGGNTGGAGAATGCTGGTCGGCGGCCTATGC
TCCATCGGGGGTAACAGGCGTAAGTAAGTAAGTAAGTTTCGTAATTCCCTGTAAGAATAT
GTTCCTATTCATAATGATAATTATCAGNTATAAATATGACGAAAAATAAAAAAAATGTTC
ATCCTCTATTTCTGATATCAATAGANATAGATTGGTACGAAGTATNCATATTAAAGCAAC
AATAANATGTATCGTTTATCATCAGAAGNGGNTTTGTGGAGATTTCGGTAATTTTCATAG
TTGAAATCATGAGTCAATTGAAGCTAGACCACCAAGATGGATAGTGGCTAGCANCTGGAA
NCACNGGACGGNCGTTTCGTCCTATTTGGGACTCGTCAGCAGTGCGCATCCACGATCCCG
CCTCCGAGATTCGAACCCAGGACCTATCGGTCTCGCGCGCGANCGCTTAACCGCTAGGCC
ACTGAGCCGGCATCCAACGNTGTTAATGTCTAATGAGAAGCAGTGATCAGTGGAGTTCAA
CCGGGTCTGTTGTGAGACAGTNACTCACTGAAGACAATGGTGGACGGTCGCNCAATTTCG
TGGATCGGTTGAAGTTAGACATTAACACCGTTGGATGCCGGCTCAGTGGTCTAGAGGTTA
AGCGCTCGCGCGCGAGACCGATAGGTCCTGGGTTCGAATCTCGCGAGGCGGGATCGTGGA
TGCGCACTGCTGAGGAGTCCCATACTAGGACGAAACGGCCGTCCAGTGCTTCCAGGTTTT
CCATGGTGGTCTAGCTTCAATTGACTCATGANTTCAACTATTAAAATTACTANAATCTCC
ACAAAACCCCCTTCTGATATNACCTTATATGCCTA
>Dmed26#LINE/RTE-BovB
GCAATCTTCATGGATCTGACCATGTTATGGTTCGAGCCAAGATCCGCATAAAACTGACAA
CTCGCAAGAAACAACGTCTCCCAAGATCTTTCAACTATCTCAAACTAAAAGATTCGGGAA
CAGTAAGCGCATTTCAAACCGAATTATTGAAGCATCTCAATGAATATCAATGACNTCTCT
GGAACGGCAAATGAATACTGGTCCNAACTAAAGGAATGTCTCCGAAAGTCAGCCACTTCC
ACGCTAGGGCATACTAGTAGGAAGTGCGCTAGTTGGGTATCGAGTATCGGAAGCAACTGT
CCAACTGTCTGAAAAAGCTGCCAAAGCACGAATGTCAGGAGATCCTGACTACCGGATGCT
TCGAAGAATTACAACGACAGCAGCACGGCGGGACAGAAATCGCTATTGGAGCGATATGGC
CTTGAGAATGGAGACGGCGGCTCGATTAGGCGATAATAGGAAACTATTCCGCCTTCTTCA
TAAAGCAACTATAACTCGGGGAACGATCAGTGAAATGATAAGGGATAGCAATGGCGTGCC
TGTTAAGGNTATTAAGGATCGCCTCGTAAGATGGAAAGAATTCTTTGAGGCCAAACTTAA
CCACGATGCGCCATCTGTCGTCCCNGATATAGCTGATCGTTCGCCGAACCATACGTTTGC
AACCGCGANCGCCAATAGAAGAGGAAATAATCTCCGTTATCCATAAGCTTAAGGCCAATA
AAACTCCCGGAGATGGTCTTCAAATGTCCATCGTCCTTCATAACGCACCTTCAACAAATG
TACTCTCTGGTATGGAAAAAAGAAATATTAATTCTGCTCCCAATTCCCAAGAAAGATGAC
AGGACATACTGCGACAATTATCGAGGAATCAGCCTACTAGACGTCTCAGCGAAAATTTTT
GCTTCCCTTCTACTNAACAGACTTATGGCAGTACGAGACAGCAGGATGCGCCCTAACCAA
GCTGGATTCAGACCGGGGCGCGGTTGTGCTGACCAGATATTCACGCTAAGAAGGGTGTTG
GAACATCGCTTCAGCAACCCACCGTCACGTGTTTCATCGATTTTGCGGCTGCCTTCGATT
CAATTGATAGAGCGGCGCTTTGGAGGATGATGGAACGTGACGGTGTTCCAGAGAAGATCA
TTCGACTCATAAAGGCATTTTATCAGCGTACATCGGCGCATATGGAACTGACAGACTCCT
TCGAAATAAGAACTGGTGTCCGTCAGGGCTGCGTCCTTTCCCCTACAATATTCAACTATG
CGATAGACTGGATAATGGACACCGCTTGTCGGCACTCAAGAGGTGTNCAAATCAGTCCAG
AGCATCGTATCACAGATCTTGAATACGCTGATGATGTAGTCCTTTTTGCTGACAGTTATG
ACAAATAATGCTAAACGTGTCAGCAACTGCAGCGAGAATCGGACTCAGAATCAATGTAAA
TAAAACGAAAGTCTTTTCGTCTTATGTACAAGAAGCTGATAAAATGCCTNTTTTTATAAA
TTCATCGCCGGTTGAGGAAGTGCCCGATTTTAAATACCTTGGGTCCACTCTAATACCAAA
TGGNCAGGCAAAAGACGANATTACAACCCGGATCACGGCAGCTAGAAATGCGTTCTTCCG
GTTGACGAAACCTTTATGGAGCCGTCGCGAAATCACCATAAAAACGAAAGTCCGCGTCTA
TATAGCCGCGATTCGTTCGATCTTGCTATATGGCTNCGAGACATGGCCAATGAGAGTGGA
GGATATTAAGAAGCTATCTGCCTTTGACCACTCNTGTCTAAGGTACATTTTACGGATCCG
CCGAGCGGATAAAATCTCACATGATCGCATCCACCTTCGTTCAAATACCACTTGCATTAA
TAATATTATCACAGAGCGTCGCCTTCGCTGGTTAGGGCACGTTCTCCGTCGTCCACCACA
GGAGTTGACGCATATTTCGTTACTTGCTAAACCGTGTGATGGATGGCGTCAAAAGCGAGG
TGGGCCAATCAAAGACCTGGACTGATACGGTCAGGAAAGATTTTGAACGTATAGGTGGAC
CAGCGATATATGGACTTAGACGATGGAAAAAGGAATGGCTTCTATTACTGTCGACGATGG
CGTCGGACCGCGCCGCTTGGAAGCGTCTTACCCTTGTAGCCGNCGGAGCCAGCCTAACCA
GTAATGGTGAGAGCTGTTAGAAGAAGAAGAAAAATTTATTTATGCATTCGAAATCTTTCC
TGATTGTCAGTCCAGGCCTCGATCGGCCACCTCGCTTTTGACGCCATCCGTCATANGGTT
TAGCAAGTAGCGAGATATGCGTNAACTTTTTGGTGGGCTACGAAGAATNTGGCNTAANCG
GCGAAGGCGANGTTTTTAACGATATTNTTAATGGGCGGTATTCGAACGAAGNTGNATGCG
ATCATGTGAAANTTTATCCGCTTGGCGGCGTAATGTATNTTANGCAAGAACGGTTAAATA
TGGATGATCTTGATATCCTCCACTCCCATTGGCGCATTTCCATATAGCAACATCGAGCGA
ATCGCAGCTATATAGACGTAGACCTTTTTATGGTAATTTTACGGCAGTTTCGTAAAGGTT
CATCAATCGGAAGAAAGCATTTCTAGCTACCGTTATCAGTATTGTAATTTTATCTTTCGT
CGGCNATTCGGNATTAGAGCGGATCCAAGATATTTAAAGTTGGCACTTCCTCAGCACTTC
CTCAACCGNCAGTGAAGTTNATAAAAANAGGCATTTTATCAGCTTCTTGTNTGNAGGACG
ACTTTCGTTTTATTTACGTTGACCCCGAGTCCGATTCTCGNTGCAGTTGCTGACGTTGCT
AGTTTTTAGCATTATTTGCATTTCGTCATAACTATCAGCGAAAAGAATACATCATCAGCG
TATTCAAGATCTGTGATACGATGCTCTGGACTGATTTGNATATCGACAAGCGGTGTCCAT
TATCCATTCTATCACCTAGTTGAGTATTATAGCGTTAACACGCATACATTGCTATCCCGT
ACCATCTCATTGGCCATATCCTCGAATTGTAGTTGTTTTATGAAGAAGGCGGAATAATTN
TTTGTTGTNGNCTANTCGNGCAGCCGTCTCCATNCTCAGGGCCATNTCGCTGNAGTAGCG
ATTTTTGTCCCGTCGTGCTGCTATCGTTGCAATTCTTCGAAGATAGCAGGATTTCCTGGC
ATCCCGACTTTGACAACTTTTTCAGACAGTTGGACGTTGCGACCAACNAGCGATCANTGT
CCACACTANTATACCGGCGTGGATGTNGCTTGCTTGTCGGAGGTCCGTCTTCCTCACTTC
GGGTCTCGAGTAATTATTAANCCTGGTTCCGAGCAGAGATATTGGCTATATCACTGTGGT
GCCTCGGATAACTCGGGGCGAAATGCGCTCATTGTCTCCGAATCTTTCAGTTTGAGATAG
TTGAAAGATCTTGGGGGACGTCGTTTCTTGCGAGTTGTCAGTTTTATGNNAATTCGAACC
ATAACAACGGTTAGATCCATGAAGGTTGCCCATTTCAGCGACACGATAGAACGACTGCCA
ATTACCGAGTTCATCGCGGCGGCATCATGACCTACGCGCGCATTCCAGTCTCCCCCGATT
A
>Tpse27#LINE/L1
ATTGTTTAGCACGGATTGCTTGTTCAGCCCTCGCAATGAGTACTGTTTAACTGGTACAAC
ATTGAAAAGGCAAGGGCACTGTGTGGGCGAGTTAGTAATATTTGAGAAGAATAGTTTTAA
AGAAGTGAATCGAATACAATATCCAAAAGAGGCATGTATTTTTTATATTTTACTTGCTAA
TGAATTTTATGTAATTTTATTTCTAGGGTGTAATTCGATTGGCTTGGCATCCTAGAATTA
ATCAGATATTTTGCGGAACTACAAGTGGAAAGATAAGAATTTATTATAATCCAAAAATCA
GTAATCGTGGCGCTTTAATGTGCATCAGCAAACCGATCAAACGGGTACGACCCACGGATG
CAGTATACGAGCCTTTTATCATTGCGCGTAAGTTTGTCAGTTTGTTGGATTGGAAATTAA
TAACTTTTGGAAAATTTTACTTCAGCTAATTCGTTACCTCCGCGAAAAGTTGGCCGAGAT
GGATTTGAGAAAGAGCATTATACGTTGAGACAGATGCTTCGAGCTGTACGTTATGCTCAA
CGTCCCCCTCCCAAAAATAGAGTGCCCGAACTTCCTGTCAGTGGTCCTGGCGAACGGGGA
CGAATTGGAGCTGCCGGAAGCACATTGCATTCCTTTGTTGCAAGGCAGATGGGACTGTCT
AGGAAAATAGATGATAACGAGGATCCTCGAGAAGCGATTTTGAAACACGCCAAAGCAGCT
GAAGAAAATCCCTACTGGGTAGCACCAGCATACAAGAAGTAAATTTAAAATTGTTAATTT
ATCTGAAATAATGCGTTTAATTGAAGGCTAGTTTTTAAATTTAACGTTTCATCAGTTGCG
TTAATTTCTGTTTCTTCTATTTAAGAACTCAGCCACATCCAGTTCTAGCTAATAAAGTAG
AAGAAGAAGAAGTCAGAGATGAATTGGAACCAGTTTATAAGCAAAAAAAAATGTGAAAGG
CAAATGATATTTATTTTTGTATTGGCGTGGCATTAATTTTGCGAATTTCATTAATATATA
AAATAGTTTATGTTGCGTTGTTAATTACTACACTTCACATTTATTTATATATTATATTAC
ACATTATCCATTATAGCTATGAAATCAGTGCATAAAGAATATAAAATGTTTGCATTATTG
CTTGTTTTTGTTGTGATTTAAAGTGTTATTGCATTATGCATAGAATGAAAAAAAGCAATA
ATAAAAGTTACACGATAAAGAGCAATAAATTTGTTCAACTTTCCTATACATGTGATCTCC
TTGCTAAACTCACTGTTACTTCTATGTTTTTGAATTAAATAATCAGTTAAATACCCACAC
TGATGATGATAAAAAAAACTAATTATTACTTGGAAAATGCAAATGTAAGTCTGCAGTTTC
AGCAATTAGAGGTTCCATATGATGAAGTTGCAAATTTCTAAGACGGCTTCATTGTTTCCC
AGGCCGTAGCTAGCTATCCGTAACCCCATACATCAACCGCTTTTTTTCGATAAATCTAAC
AAGCACAATTACAAACATTACGAAAGCAAATTATATGCTAAAACATGCAAATACAAAATG
ATTAATCGTAATCATATATCTCATAATGCTGCAGATAAATAATCATTTAGCACAGATAAA
TAACATATTACATGTATATATATTGTTTTTTACATTAAATAGGAAAGAAATTTCACAATC
ACAAATGCAAAACTTATTAAACTTTCAAAACATTTATATTTTTTCTTCTTCCTTATTATA
ATAACTTCAAGAAAACACAAAACAAAAAAAATACTCCACTCCCATAAAGGAAATTTTTTG
AACAAATTATACTACATTTTCAAACTATCGAATAACTTACTACAGTAGTAAATATTTTTA
AGTAATAATCATCCATTGTTATAGTCATTATGAAAAAAGATATAAAATTTTACGAAAGTT
ATAAAATATGTCCAATGTTCTTAAAATGAACTGTGGTGTCCGCGATGTCCAGTTGTAATA
ATGACGATACGGAAGTCAAATCTGAGTCATTTGAAAATAAACAGCCCTGCTGAAAATCGA
AATTGTTCGGTTTCTATAAAGCATTTCATCTGTATCACCTTTAATAACAAAATAATAATA
AATCTGCTACCTCATTTAAGGAGAACAAAGCTTTAGTAAAAACGTCACTTGATAAATCCT
AAACATCAGTTAAAGTATATTTGTTCATTTAAAAACTGTTATGAACTCACTCTGGTACAT
TGTTCTGCAATCAAACTATGTACAGTATGTTTCTCTTTCAGTACCGGAAACATTCCAATT
TCTTCAAGCAATGCATCCCTGTAAAATATAGATTTGAAAAAAAATATATGCAAAGCTTCA
ATTCAATTTACTTTACAGCTTTCAAACGTGCTGCTCGAGCATTTGATGCTGCACAAACTT
CTTTTAAATTTAAATAAGCATTTTGAATAAACTCTAAAATTTAATTCTTTGAAATTAAAA
ATTCAATTCAATTACCACATTACTATACATAACCTGCATTCAAAAGTGGATCAGAAACAA
CTGCTTTCATGGATTCAGTAAAAAAGCTGATTATTCATTAATTTTACTTTACAGTAAGTA
AAAAATAAAGAAAAGGCTTCATAAAACTTACTCATCCAAATTGAATCTTCCGTTACTGTC
AGTTACCTAAATTATTATATTGAAACCGGAGCAAAAGAATAAATAAATAAATAAATAAAA
ACAGAAAAATATGCGCAAAATTTGTACGTCAAGACCTTTTCCCTAAAACACTTTGAAAGA
CCATCCAATGGCAAAATCGCACTATGATGTTTTTCATTTGAAATTCTTGCTTCTAATTTG
AATAAACAATTAGCCAACTCTTTCAAGCTTTCCAAGTAAATTTCACGCTAAATTGAGGAA
AATAATTTTTCAAATTTGGAACAGCACACCAAAACGTTACCTCGCGAAGTGCAGAAGAAA
ACTGAAATAGAACATGATCAGCAATTTCTTTTAAATCTTTAGCTTTCAGCGTTGACAAAT
TGAGCCTTAATTTTTACATAACAATAGACGTTATCCAAAGATTGAATTGATTTTCTTTTT
CTCTGCATTGTTGTTTTCAAAAATACTTTAAGCAGCTTTCATCATTGACAATTGAGGTCT
TCACTTGTTCGGCTAATTTCGCAATATCATTTTCAACCTTTTCAATGCGTTGAATATGGC
TAAATTATGAAACAGAAAAAAATATATATATTATTACAAAAAAATTGGAAAAGCAAACAA
TATCTATTTCACAAACTCTTCCGCAGTTTTCTTCTTCAATTCCATTATTTTCAGTTCAGT
CAACAATGACTGCTGCATTGCAGACTCCTTTTTAGCCATGGCTAACCAGTCCAATGTTTC
GTTGGCTTTTATCGGAAATATGCAAATATTCCCATCTGTTCAAGGAGCAATTTTATAAAT
TAAAGCAAACAAGAAACAGTTTTGAAAAATTTACAAGTTTCCCAGGTGCACTTTAGCAAA
GCTATTGTACTAATTCGAAGCAAAATATCCATAAAAAATGGAAAAGTTGTTTCGCACAAC
ACTGACGGTATGGAATTCCAAATAAAAATATTTGGCAATGCCTTTAAAATAAAATAAAAT
AAAATCATAACTATAACAAAGCAGAAGACAGATTTAAGCAATACTTTCTGACAATCAGCT
AACCACTTATTACTAAAAATAAGAAACTGCATTTCATCTTTTCTTGTAATAACTGGCCAA
CATCCTCTGAAAAATTAAGTATAAATAAACAACTAGCATTTGAAATTTAACAATAAATTA
ATTAAGCGCAATGAAGAAGTATAAATTTAAGAAAACAAAAGCTTGACTTACATGTTGAGT
TGCAAAGGATCTTGAAAACCGTGAATATGGCACATCAAAGCAAACAAGAAATTGTAAAAA
TCTCTTCTATCAATTTTTTCAAATTTTCTAAAAAAATTTATTAAATAAATTGCAAAAACA
ATTTGCTAAAATTTAACCGATACACTCCCACTACTGTAACATTTACGTATGATAAATTTC
TGCCTTGATCACAAATTTGTTCAAGTACAATTATCTATCAAAACGACCACCTCATGCTTC
TTATTTGTAATGCTTGCTATGTATAAATATAAACTTACTTTAAATCCATTTTGTACGGTT
TCACTGCATCATGTTGAAAAATATTAAGTAAATTCAAATTTTTGAAAACGCAGCATACAA
CTTCTTCATCCAAACAATCACTGAACAAGCGGCAAGTGCTTTTTTCAAAAATATCTTCAT
GTATGTTTTTAAATCTTGAAACTTACTATCTTTTTGAAGCCATCAGAAAATGTATAGCAC
CTAGGAACAAATAAGCCCAACGAACTGAAGCCAAGCAAATATTATAATAAACGTCACTAT
AACTCACAATTTATGAATTTGCACAACTTCAAGTATAAATTTAAAATATTTGCATATCAT
GATTTCTATTCATTCAACAGAAATCATTTTTAAAAGTCGAAAAAAGTTAAATTCCCTAAT
TGTGAAACTAAATTTTGAATTCGTAACATAAGGAAAAGCATAAAGAAGCAAACTTATGTT
CCGTTATTTTAACATTGTAAGCTTCCATTAAATTAGCAGTTACAGAACTCCATTAGCCTT
CATTAATTACTTTCATTTCTAATTAATTAAAAACTTTAAATTAAATTCATTAATTATATT
TTTAACATAAAAGAGTGTTTTCTTGAAAAAACAATAAAAAATTATTCTATCGCATAAGTA
TTCTGTACTATAAAATTTAGTCGTACGGTTAAAAAAATGCAGGTTGTCAGAACAGTTACT
GCTAACGTTGGCAGAATGCCAAAAATATCTGTAGAGGGCTTTGGTCGCTGTTTCTATTGG
TTTTCAGTTATTAAAGTAAACTGCATTATTATTTATAACAGTTTCTGTAATTTTCAGCGA
TTATGTGCATAAACAAAATTTTCAAGGTAAACTTATTCATTGTCAAGCAAAATATTGATA
TAGTAGAATTAACAGTCTGTACAAAAGTGTATTGTTTTGCTTGCTTTCCATTTCATATAA
AATGTATTACTTCTGAATTGTTAATAACACAGATAGTTAAACGCAGCACAACGTCACTTT
CAGTTGAGATTTATGTTTGTTTAATATTTAAGTTTCGTACAATGATAGATTTCAGAGATG
ATGTTTATTTTGTTCTTTTTGTGTTGTCTTCTGTGCTTTTCTTTTAAGCATCTAATTCTT
TGAATCAGTATTATTTATAAATATAGCATTATTTCAGCATTGGGAAAATTGTTAATTTTT
CAAACATTTTAGCTTTCAGATAGATACAGATATATTTAAGTTTAATATTACATTTTAAAT
AAATAGTGTTATTTCCTGTTTATTTAAATCCATAAAATATTTTCAATTATTGTAGTTTTG
GGTTCATTACCGTATGACATGAATGCAAGTTAGTGCAACTGTAGCGACGTGGAAAGTGAA
CTTTTTTTAAATATTTATTTATCAGTTTATTTTGTATTAATAAAATTGTTTTGTATAACA
TATGATTTATAAATTCAACACTATTTCTAAACATGCATTTTAGTAAAATGAATACCTGTT
AATGCATAAACGTCCATATTATTTTCCGCATAAAAATTTCTATGCTTGTTTGAAATAGGT
CATATTAGCGACGTCATAATTGCGTTGTTCATGTAAGTACAATTTGCATATATGCACAAC
AGGATAGGAATTTCAAACTCTTGAATGTTCAAACATTGCTTTGCAAGAATGTTTATTTTG
ATTGATGATGATGCTTCATGTTCATGTTATCATATTTCATTATTATCATCGTTATTGTTG
TTGTTCTGTCCTCTTCTTTCATGCAAGGTGCACGAGTTAATTATTAAACTAGTATAATTT
TATACGATTGCCTGTTAATGAACATTAAGTCAAATGATTTATGACAAGTGGAAATGCGTG
AAATTGGTCACAACGAGGAAACAAGTTCTCTTTAATGCAGCTACATTAATATCGATTATT
ATTTTAGTGACTTGGTTGTTTAACATTAGCTTTGGTTGAAATTTTGCTTTCGAAATTCAC
TATCAGCATGAAGAATTTTCCAAAGGTTTTACAAATACTTCAACCGATTTTTTTTAGTTC
TTTATATGCTCATTTTTAGGTTGAACTTCACGTACATCTGGATGGTGCTATTCGACATTC
TACAATTGTGGATATTGCCAAGTAAGTTGGATACATTATGAAAAAATAGTAATGTTGTAA
AATTGCTCAGGTATGTTTATACGCTTGAAAGCAATGTTAAAATATGGTTAAATAATCAAA
CATGTTGCCTGTAATGATTCAACAGTGTTGAACAGTTTAATGTATAATGATAAAATATCC
AATTAGATGTAATGAATAAACTGCAATTCAAGAAAAATTAATTGCTTTTGGAATTCATCC
TTGAATTTTGGTTAAACAACTATTGGTGCTGTTTCTGAATTTTTGTATTAGAAAATATTA
AAATAAAAATAAATAATATTTTCAGGCAAAAAAACATTGGCCTCCCATCGATGGAAGTTG
AAAAACTTCGAGAATTCGTGGTGACACAGGAACCCATGAGCTTGGACACAATGTTGAAAG
ACTTTGAAATCTTTACGCCAGTGTTGATGTAAGATCAATGTTCAAAGTTTAAACATACAA
ATTATTATTCATTTCATTATGGATGCATATTGTAGAGGTGATCCGGATGCAATTGAACGT
GTTGCTTATGAATTTTGTGAAACTCAAAAGCAAAACAATGTTTTGTACACAGAAGTTCGT
TATAGTCCACATTTGCTTTCCAACACAGCGAAGAATTCATACTGGCCAGATGTAGGTCCG
TACAAAGGAAAAGGAGAAGTGACGCCAGAAAAAGTAGTAATGGCTGTCAATGAAGGCTTG
CGCAAAGGACAACGTGATTTTGGCATCCAAGTTCGCTCGTTGCTTTGCTGCATCGTTTGC
TACCCTTGTATTATTAACAAATAATTATTAGATTGTTTGTAATGGATAAATTTATTTATT
TATTTTTATAAATATTTAAGCTTGGTCTGAAGAAGTGGTACATATGTGTGAAAAATTCAA
AAAAGATGGCGTTGTTGGAATTGATCAAGCTGGAGCTAATGTCACATTTACACCACACGA
AGCGAAAATTTTTCAAATGGCAAAAACTCGAGGAATACACCGAACCGTGCATGCCGGGGA
AGTTGGCACTGCTGATAATGTCAAGCAGGTTTGAGCATTTTTATATGTTTAATTAATTTT
GAAATTTTTTTTCGTTTCCTTACAATACTTATTTGAAAATCGATAAATAGGCTATTGAAC
AATTGCAAGTAGAACGTATTGGTCATGGATATAGAGTTTTACAAGATGAATCTATTTATG
AGCTGGCTAAAAATGGTGGTTATCATTTTGAATTATGTCCACTGTCCAGTATTGTGTCTG
GTTCAGTGGTTTCAGACTGGTCAACACATCCTGTAAGAAGGTAACAAACAATTCTAAATT
TAAATTCAATGACATTGAAATATGATCAATCTTTTGTCTTGATGAACAGATTTTTGAAAG
ATCAACTGAACTTCTCCATTAACACTGACGATCCGACTATTTTGGACAACAACATGTGCA
GTGAATTTGAAATATGCAAAGATAAATTGGGATTTACTGAAACAGATCTGCATTTTGCAG
TAAACAAAACTGAGAACAATTGAAAATTCTACTTTCTTAAATTAATTTAAATCATTTTAG
ACTTGCAATGCAGCACGATCATCATTTTTGGAAACTGATGAAAAAGAGCAATTGCTCAGC
AATATAAAGAAACAATGGTTTTAAATGGAAAAAATAGCATATTCATTCATTTGGGAAACT
GAAATGATAATGGAATTTAATTTGAAAGATGATGGTTCGTTAAATAAAAATTGGCTGTAC
TGATTGTGGCATACAATTTGTGAAAAAATATAAGAAATTTTTGGTAGTTTATAATTGATT
TCAAGGGGAAACACGCATTTTGTGAGTTTGTTAATTTTTGAAAATAAATAAAACAGTAAA
ATCAGTTGTATTTCTTGCATTTCATCAAACCTTTCGTATAATAATGCAGAAGAAGTGAAC
TGTAAAATGACAAACTGAAAAAAATTCAATTTAAAGCAAGCATTGCAAGCAAAAGTGACT
TAAAACAGTACCATTAAATAATTTTAACATCAATGCATACTGTGCATGCAATAAAATGAA
TGAAAAGCTCGTTTCTAGAAATTATTGTATTGTTAAACAAGTTTCACGCATAATTATTGA
CAGAAAAAGTGTGCACAACTAAAAATAAATAAAATCAGGCAAGTTGCGTTCAAGGTAAAT
AAATGTACATATTCCTTTTTAAAATATCAATTCATCACTACAGTGAACAACTAGAGTTTC
GCAATCAAATACTCTGTTATAAACTGGTCGAAATGCTGTGAATGCATCATTTGAATGAAA
TAATATCATCAATACAAATTGAAATGATATGAATTAAAATTGCACCTTTCAAATGAAATG
AAATTTCATTTACGTGTCAATTTGTTTTTTGTCCAACACAATTAACCGAATACGTATTAA
TTAGTGAAAATGAAAAAATTTCACACTACCACTATTAGCAAAGCTTCACAACTTTCAGTG
ATGGAAGACAAAGTGTAAAATCATGCTCATACCAACCAATGCAGAATTCGTCATACCTAT
TTATGTTCGTCAAGAAAAAAATATTATACACCGAAAAAAATTAGCAAAATACCAATGTGC
ATTTATTATTAGAAAAAAAAGTTAATCAAACAATATTAACAACCTTTTTAGCTTATTAAC
TAACAAACTATATTAACTGGATGAAAAACAAAAAAGGCAATAATATTAACCGTTGCAATT
TTTCAACTGCTTCAAAACTGTTTCAAGGTAACGTTTGCGATCTTTGTCTTTAACTTTACC
AAAGATTGCACTTTTACGACGTTCGAATTCATAAATTTTTTCCAATATAGATGTGGCTGT
CAAAGGATGCACACGAACGTATTTTCCAGTCTGTCGACCAAAATCTGCTAAGTAGGTACT
CCAATCGTCAGCCATCACCAAATCAAGCATCTGACGAATATCGACAAATGTGAGTATCAA
TGTTGAATCCTGTGCACCGGCAATTTGGCATCTAGAGACGAACTGTTCAAATTGCATCAC
GTCCAAATTCACTTGCTCCAATGCGCCCATGCTGATCTGCTTTACAGTCGGGTCGACGAG
AATGTCAACCAAGCGATTGCAGATATATTTGCAAGCTTGAACACAAATGTGTCGTGAAAG
TTGTACCGGCAAAGCGGCAAATGAAACGAATGTCGCCTCCAAAAACAAGATCAAATCACT
TACATAATCCGTCGGCTGACCATTACAAGAAGCCAGCTCCCAATCGTACTGCGCAACGCT
AACAATTTCATCAACTTTCTGTCTCATCGATTCATCAATCCTCTGTTCAACTTCACTGCG
TGCATCTTTGAAAACGTCTTCTTTCAATTTCAATATATGCAAATCAAGTGTGCAAGCTGA
ATTGCCAAGAATATTCAGCATAAATTGATGCAGTGCTTCACAACTTTTTTCCAAATAGCC
AATATTAATTGTTATTTGCACAAGCTGAGTCAACGACAACAAACTGACCTCGTCAATAAC
GTACATCTTCAAATGACCGTTGAATCGTTGCAATAGCAAGTCAACAGTGTTGCGCAGTGT
TTCATGCATTTCACTGTGACTCATCTCCAAATTGTCGACAAATTTCAAACAAGCGCGCAC
AAAATGCTTCATCTCCTCATAGGCACCGGGGGCGAATTCAGAAAAGTCCAACTGCAGAGG
GGGAGAAAAATTCTCCAAGCTCACCACCAGACCACCTTTGCCTTGCAAAACGTTCTTCGC
CAACGGAAAACGTTCCATCAACGATTTCAGCTCGTCCGTTGAGTTGATCACCAGCGGTGC
GTAATTTTCCGTTCTTAACAAGTGGTCAAAATGGGCGCATGATTTCGACATCAGTATTTC
GTAATATTGATCACGAAAATTTTGCAACACTCGATACAAGGCCTTGACATGATAGCCGTA
ACCTTTCATTGTGTGAGCAAAAAGTAAAATTAAACTCTTAATCGGTAGCATTGCTTCATC
ATCAGTACATCGACCAAAATGGTCATTCAACGTTCGCTCTACGTGTCCGACAGCAATTTC
CCACAGTTCATCACGATAACTACGAGTGACCAAATCAGATGCCGTTTGCATAATGTGATC
TTCAATCACGAAAAAGCCGATCACTTCAAAAATATAATTCAGCAACAGTTGAAACGAATT
GAACACTTTGTGCGGAGCAAGCAACGAAAACACTGCCTGTTCACGTCGTTGCTTTCTGTA
ATATGCTTCAAAACTTTCCCTCGCCCCGAGAACGGAAAATATATGACAGCAACGATAAAC
TGGAGAAAAATCAATCATGTCTTGAGCACTGAAATCTATCTCATCCGTGTCAACCGCTTG
CAAAGATTCTGGTCGATTATCCATTTTCCAAAATGCAAGCAATTCATATCTTCAAATCAA
TTATTGCTCATCATCAAGATGGATAAATAAACCAATTTCAATTTAAAAAAATAACAATTT
TACATCGTCAAACAATATGTGCCCACCATTATTATGAATAAATTTATAAAAATTAAATTA
TTCCATCCGAAACTGCAATACAGAAATTTTACGCCTTTTTCTGTATAATTGTACATTGTA
AATGCATCACAAATAGATAAATAAAAAGATATAAATTTCTCTGTCGAAAGAAAAATGCTA
AAAACTTCATTAAATCCAAGCAAATTTTATCAAATCATTTGTACCTGCATTTCATTTAAT
TACTGTATACTGCAAAATATTCTAATTCTGCAACATGTGAAGCAAATGAAAAAAATAATA
AAAAAAATAAAAAACATTCATAAACAACAAAAAACAATAAAAAACTAATATAATTATGTC
AAACAATTTTGAAATAAAAAAATGTTAAAAACTATTTTTCCTTTAACTTAACATAAAAAC
TTAATTTATCAGGTGAAAATAAGACACCAAGTTGAAAATATGCACAATACGACTTACTGC
TTGAAGTATGAAAAAGAAACAAACCGCCTAAGCAAATGTAAACCAATAATTTAAAAAATT
GCATCATACCTGGAAGAACCAAACTTTTCTTCAACATCACTTTGCTTCAAATGTTCGACC
GTATGTCGTAAAGCAACGGCCCCAATTTTTCCGGAAACGTTTCGAATGTTTTCCAAAAAG
TCAGTAAATTCATTAAATGAAGCAGTTTTAATTTGCTGACGAATTCCTTTAATGCTGCTC
ACTATGGCATCCCCGAAACGATACCGAGCAACACGAGGAAGATAAGTATGTTCCAACTGT
TCCAGAGTTCTAAGTGCTGGGTAATATTTCTTTTGATTAAGCAAGTCATTCAGACGAGCA
AATTTTTCCAAAACTGGCAAACACATCGAAACGCTGTCAACAGCGGCAACAATATTTCGT
TGCAATTTGCGTTGGCGAATAATTTCAGAAGCAACTGAAGCCAAAGTGCGAGTACAATCT
GACAAATAACCACTGGACGCAGCAAGTGCATTTTTCAGTTCTTGACAATCTTGTCGAAGG
GTCACCAACTCTTCAACTGACTTGACAAAATCGTGATAATGAAAGTTGCAAAGCTTTTCA
ATTTCACGATCATATTGCCGTATACGTTTTTCGAGCGCTTTCAAGAAAAATTCAACGTTG
TTATTTTCATATAAAGCCCGTAAAACAAAATCAACGCTAGCCACATCTGATGTTTCCAAC
TCTGACAAAGCATATATATGCTCTGTTCCTAAACTGGAAGATTTCAAACTAGAGCCAGCT
TCACTATTTTCTGTAGACTGTTGTTTCAAATCAGGCTGAACCATCTCCGTATCATAACAC
TGTAGCAATCTAAATAAGGCCAAACTTACTATTCAAATTACCAATAATTGCACTCAGTTT
TTCATGTAAATATTTATTTCAACCTAATCATTTGTAACTAGAGATAAGCCAGTGTGAAAA
GAAACTGCAATACATAAATTATTGCATTAAATAACTGAAGATCAAATATTTAAAACTGGC
GCAGAAGTTATTAAAGTATGTTCAAAAAAGAATTGTTGAGACAGAATTGAATCGCAATAT
TTTACCAAAAAAGTAATTAAATATAAAATTTACCTTCAGCATCAATTTATAATAAGTTTG
AAGTTTCGAAAATTACTTGTCTTAACAATATTTAACAAAGGCCACTTTGTAAACCAAATA
CAATTTATCTAATAAAAAGTAAGTTCAATTTTACTTACAATGGCGATAAATGGATGAATT
AATAATAATAATTAAAATCTATGGGAAGATTTAAAATTATAAAAGAGAATAAACGCCAAT
AAAATATAAAAGTGAATCGAAGTTTGTTTAAAAATGAATGCTGCAATCGCAACCTAGTCG
TTTACTGTAATTGTGCTAGTTACGTGTAAAAGAAACAATGAATACAGAAAAGTATGCTAA
AAAAGAATGTTGCAGCTTTTGAAGAGAAGCTTTTATTATGATTTAATTTTTACCTTTCAT
TAGATTAGATGTATAAGAGAAAGAAAGATATTTACACCGGCATTTTCCTTTCTTTCTCTT
TTGGATCTTATTGATAGAATGACATCTGACATTTTTTGCAAATTTTCTTGTTTGTTTTTC
AAAATTCTAAAAATAAATATCCATAAAATAAATTTTAATTACGTTTACGTAATTAAAACA
TGTAAGAGCGAAATGTCTATCAAGGAACAGAAAAATGCTAAAAAAAAATATTGAAAGCAT
TTTATAAAAACTTGAAATTCACTACAATACATGCACTTAAGAAAGCACTTTTTTAGTTAG
TAAAGCAAATTATGCGTTGCTATATTTGCAAAAATTATTCAAAAATAAGAAATCAATTCA
TTTAAGATAAAAATTTAAGATTAAATGATTCAATAATAAAAAAATTTTTCAAACAAAATA
CTAGTTTATTATTTTATTTAATCGAGTTTTAGTACAGCAGTTGACATTTAAAGAAAATGT
ACATGCGTTCTTACAAAAATGTTTACAGTAAACTTTTTGATATTTTTGAGATGCGCTTTC
AATTTTACATGCTTTGAGAAAGCATTGCTATTTTAAACTGCGGCACGGAAAATATTATAA
AATTGTAAAATATAAAAAATAATCAGGCAAGTAAACATTTCAAATTTTCATCAACATGCA
AAACTGTTTAATGCAATTAAATGCATTATAAGCTAAATTGTTGTTCCATTTTTTATATTA
TTATTGTTTGATGTGCTATTTTCTATTGTTTAAAGGAACAGTTTTGATTATTGAAAATAT
GATATTATAACTATGTGTGGTGAATGAATGCAAAATGAAGTGGTTAAAAATTGCAAACAA
TACGTTTTTATACTAAGACAAATTGTTTGCAATTAAATGAAAAATGAAAATTGATAATGT
GACTCAGTGTATTTTCATTTCACTGATTTATCATTGGTGTTGTTGCTGTTTAGTTGGTAT
GTCTCAAGGTTCGAAGCGAAATAAGCGTGGAAATGTGAAAACTGATGAAGAAGATGTCGA
TTTGATGGATCCAGGGAGCTGGTCTTGCAGTGTTTGCACATTCAGAAATCGGGCGGACCT
TTTCCATTGTTTAATGTGTGATACAAGAAAGGGTACGTCGACGAGGAAGCCCAAGTTGAA
TTCAGCAGTGGTGGAATTGCAGCAAACGGTGCAAAAGATTGTGCAACAGCAACAACAACT
GCAACATCAAAATACCCTGACCGATTCAAAAGAGAAACACCGAGATAAAGCAGGATGTTC
GAAAAAAGCCCAAAGTTCCACGGATGTCTGTGATAGCGCAGCAGTGGCTTCATCTTCGAC
CGTATCTTTGCCGGTATCATTAAATAAGGTCGATTGCAAAAGTGAGCCAACAATCAACGT
GTCAAAGGACACGTCACCAGTGCAGCCGGATGAAAATGCGCAAGCTTCCATTGTTGACAA
GGAACGAGAAAATAAAGAAGAGACCATAGTGGTTGGTGATACCACGTACGCGTTAAATTT
AAATACTGCTCGCACGTTTACAGTCACCTCGAACGAGGTGACGGTTGTTTTCACAGATTA
CAGTGTTAGGGAGATGAATTCGAATATATCCCATTCTTGTAAAATGAAAAGAGACACCGC
CCGTGAGCGGAAGTCAGCAATGGTGAAGAAAGAGAAACGGAGACGAATCAAATGCGGAAG
CGAAGATTCCGACTCGAGCGGTCTCCAATCACGTGCTAGTGAATAGAATTTCAAAAGAAA
GGAGAAGGAANAAGCATATAAATATATATATACATACATATATACATNTATGTATGTATA
TGTATATATGTAACATCTTCATGTGCAATCAATGAATGCTTTAGGTGAAGAATAGTTGTT
TTCTTTCTTTCTTTCTTTTCAATTTTATTGCTACACTTTTGTTGTTACAGTGCTTGTTTT
TATACTTATTATAATTTTCCATTGATAACACATTGTTATAGTCATGTTAAAGTGTAAATA
TAATTTATTTTATGTTGCATACTTATTTTGAATAAACATAACGAATGAAACTTTTTATGC
TTTGCTGATTGATCTAAATTATTTAAAAATAAGAAAACCATCGTTGTCATTGTTTGTTGT
GCTAATGTAATGTAATTTAATGTGAAATATTATTACTACTTTAAAAAGTTGACCAAACAA
CGCATACATGAAGTTTCATTTTTCTAGCTGCAATTCAAATTATATAACTGTTTAATTTGA
CTCTTTATAAATTAAAAAATTTAAATAAAAAGACAATTTTTGATCGATAAAAATGATCGT
TGACATAAAAGTGGAAAGTTTAACTTCCGGTCAATTTTTATTTTCTATATAAAAAAACAG
ATTTGATAAATTAATTTTTCTAATTTAATTTATATCATTATCATTATAGTTATAGTAAAG
TAATGCGAATATTTTTCATTTATCCGCGCAGGTTGTTGTAAGAATATTAAAGACTGGCAT
GATTTGTTTCGTTAGCAATTACCATGCATGAAATAGAAGCTAGTGCGTGCGAGGTTTTCA
TCAAACTGACGACGGCAACTTGAGGATTTACCAATTCTGTCCATATCGAGTGTGGTTTGG
TAGATTATTGTTCAATTATTAATTATTTGACTTTTCAAATGACTCTAACCGGCATGAGAA
ATGATCACGCGAGTAAAGCATGAAAAATAATAGCTTCACTACTGATGTTAATCATTGTTG
TACGAGATTCTCAGAAATCGTAAGAGACTCGTTAGTCGAGCTAGATCTTACGCAACTTGC
AAGCGTGAAAATAGCTGATCCGGACAAAGCTCAATTAAGCTTGTCAAGAACACAAGCGGA
CAAGCGAACCGGAAAAGCTGATCATATACAGCCAGTATGACGGTACATGGGGAACGGTGA
CAGCTGGTGTTCTTCTGATCTGATCAATGATGACCCGATATTAGAGGACCAGTCAGAGAT
CACTAGCTGAGCTTCAACTAGCCGGTAATCGAGCCCGACCACGCCTATTGAGCAAGAGCA
TCATCAATTATGCAAGAAGTGTCCGCCAAGCTTATTCGACCTTTTGCTAACCATTCGGGG
TGCCATTCAACATTGCACATACGACACAGACGAGCCCGTTAAAATCCATCCGAGAAAAAT
TCTCACTCTCCCCACTACAACAAGCTAACCCTACACNNNNNNNNNNNNNNNNNNNNNNNN
NNNAAATAAATATGATTGGTTCATCGTCAAATTCTTCAAAAAATAATACAGATTTTTCTA
TTGAATCCTTATTACAAAACACGCCCAATGTAAAGTCGAATTCAATCATCTTTTCAAATC
ACAGCGCTTTTCAAAAGCCAGTCACAAATCGTACAATACAACAAAATTTTACAAATATCT
CGACTACACCCATTTTCCCACAATCACTCTGGTGTCCAATTCATCCAGTATCTTTTATAA
ATGCATCCCTACGTCAACAATCTTCCACTACAACAACAACAACAACACCAACACCAACAT
CAAAGTCGTCGGTAAAAAAATACAAATGCAACGTTTGCGACAAAGCATTCAGCCGCAGTA
ATACATTGCTTACTCACAAGGTATGCTCACATTTCAATAATACTCTTCATTATCACTTTA
AATGAATTTCTTTTTATTTTAAAATTAACCAACAATTCAACACNNNNNNNNNNNNNNNNN
NNNNNNNNNGTCTTTTTGCAGTAGAGAACTGAAATAATTTTTGCAAATATATCATCATTA
GTATTAAAATATTTTTGTCTTTCTTTTGTTGTAAAATATTTAAATTTTTTCTTCACATTA
TTTTTATCTCATAAGTAAATGAAAAATTTCAATTATACTCAAACATATCAAAGCAGGTAC
AGCCAATATAAAATCAATATAATGTGCAAAATCTACTATATTTGTTAGATGAATGTCATC
ATAAAACTTCAGTTTCCTTGTCTTTACTATAGAATAATCTTATTTATAGAATTTTACAAT
TTTAATCAAACTCCACATTTTACTTATCAAGAAAAGCTATTAAGGAAAACTATTCAAACT
GACACGGTTATATACAAATTCTTTTCATTTTCAGATAAAACATTTTTTTTTACCAAATTA
CATTATTAAATTAATATTTTATAAATATATCTTCAAAAAACCGTATTCAAATTACAACAA
CAATTTCTTTTTTTTTTGCTTCCATTATACTCTTATTTGCAATGCTTTAAGAAAACATTT
TCAACATCAACAGAAATACAATTTCAAATATTACAGAAATAAAAGAGATGTTATCAGACT
ATTTGATTTATAAATTAATTTTCTACAAATTTTCATCTCTTTATAAATATTTATTGAACT
CTGAATTTATATATTATATAATTTTATATCGAATGAATTTAAATTTTTAAAATTTCACTT
TTTACATTACAGCACAAGAAATAAATTTAAACTATGCCTGAATTTAAAATAATGAAGCTT
TCAAAGAAACTTCATTTTCTTGTACAATAATTTTATTTATAATATGAATGCACTCACATT
ATGCTTTATTGAATTATAAAAAAAAAAAATAAGAGAAAAAATAAAGTCTAATTCATGGTA
TATCTTTTACGTTTTTTCTTAAGATTAATAACAGTTAAAAATTCAATTTATGATAATTGC
GCTTTAAATGCATTAATAAAAGCTTAAATGCAGGTTAAGCATTATCTTTCTTTTGGTAAA
GTGCAAGTGTATAGCGCGGATGTTTTGGAGGTGTTTAAAGCTTAGACTATTCATTGTCAT
TCAACTTAAGTGTCATTGATCCGCCTGACCAGTTCAATACTATCAACTGACAGAAAACAA
AAGCCCATCGAACTATCTTTTCTTCTCATGCAGACACTTCTTCAAAGACCAAACGATGAA
AGTTTTAAAATATTTACCAGTTTACAGTTGTGCCTCGTGATCGGTCTGCGATTAGCACTT
CATTATTACGTTAGATCAATTTTCTTCTAGGAAAATGGTTCACAATAACCCATTGTTCAA
CTGGCTTAACACTAGCTTTTTATAATTACAGTATATTTACAGTAATTTTATGCTATAAAT
ACTGATCTATTCAACGGATAACAATTATTCAANTTCAACAAAGATATTGCATTCGGGNAA
ATTTTTCCTCGCGTTCTCTTATTGGTCTGAATTTTCATTGGTTTTATTCGTTNATTGGTT
NAAAGTGNTTTTCGTATGATTCGATCNCACGTAAATGCCTTTTATTGGCCCGTACGANTC
GANATTTCATTAGCTGATAATTCCTAATCGTGAATGGCTGCAATATTTNACGTTTCATTG
GTCAAAATATGTTCTATTTNAAATTTTTACAATTTCATAAAAATTATATTAAAATTACTT
ATACGTTATTTCATGAAATTTTATAATTAATTAAAATATTAGCTGTATTTTTTATTTTTT
AACAAATTATTAAAATTAACGATTTAACTAAAACTTATGCAAATGATATTAAAAATGCCA
ATATAGCAAATATTCTTGATGAGATAAATAGTGACGACATTAAACGATGATATGATAATA
ATACTGCCATATAAGATGATAGCGAATATCCAAATTAATCGTCTGCCCTTAATCATGTTG
AACACAAAGTAAAATCTGACTGTACCTGTAAAGCAAAGTCATGCATTTCATTTCTTGATT
TCAATTGCAATGAATATGGAAATCAATTTAATTAAATCGTGGCAAAAACTATTCTAATAA
TAATGCTTTTCACGTGGAGATATTGCCGGAAAATACTGTTTATTATTACAAACTAAAAAT
TCCAACAAAATAAAAGTGAAATTCACATTTTTGTGGGAAATTTGAAATTTAATCTATCAA
TAAGAAAAAAATTTATCTAGCTTCATTATAAACTGTAACTTTTTGTTTCAAGAGCAATCC
CAACTGACCGTTGTCAGTTTTGCTGACAAGTTATTTTACCGATAAACCTTACAGTTATCT
TGATNNNNNNNNNNNNNNNNNNNNNNNNNNNNNNNNNNNNNNNNNNNNNNNNNNNNNNNN
NNNNNNNNNNNNNNNNNNNNNNNNNNNNNNNNNNNNNNNNNNNNNNNNNNNNNNNNCAGA
GAACAAAATAAAAAAAATAACTTGGAAATCTCTTTTCTACAAACTTTATAACTAAGAGAT
GGAATACACTTTCAATCAGATATAACAAAAGAATAAAATTTGGATTTGCAACTAATATCT
TTTCACACAAGGCTACGCATAAGATGCCTTTGGCAAAGTTAAAACTGTCATTTGTATTGA
AAATGTGATTCATAAACTAAATTACAAAAAAAAACATAAGCTTATACCAGTTTACATTAA
TAAATACATGCTTTTAAAATTGGATACATTTTAAAAAAATAATATTTTTAAATTCAAGAG
AATACATACCGGAGAAAAGCCATTTAAATGTGACAGTTGTGGTCGAGCTTTCCGACAGCC
AGGAAATTTGACACGCCATCGTCTTACACATACAACAGTATGTGATTGAAGATGAACGTT
TCAGTGTTGTTAAATAATTAACCAATCCATACGTCCAGGTAAAACCGTACGCATGCGGAC
AATGTGGTCGTGCATTTAATCGAGCATCAAATTTGCATACACATCTGCGTACCCATTGCC
ATTATCGTCCTTTTGTTTGCATTCAGTGTGGAAAAGGATTCAATCAAAAAGTTGATTTGA
AACTCCATTTATTTTTGCACACAAGTAAGTTACTAAAAACGTTTGTTTTTTATTTTAAAA
GCGACACTTTATTTCATTAATTGATTGTTGAGAAGTATTTTAATTTTTATCTGTAAAATT
TATGAGTTTAAACTATAACGATTCTCCTTATTAACATTTTCACGTTTTAGATGCTACGAA
ATAATGGTATGCATCGTCCTATCGTCATCGGTTATTATATGATGAAGAGGTTTTTATCGC
ATTAATTAGAATAGTACCAAACTGTCAAAACGTGACTTCTAACACAGTGCACATATTCAT
AATAAAAATTATATTCATACGTCGCTGTTCTTTCACTCTCACAGTTCAAAAAGTTTACAG
ACATTAAACTGTTAAACTAACAAAGTATATACAATTTTAAACCTACTTTTAACTTTAAAC
TTACTTTTTAACTTTACAATGAACTTCATTGTCCTCTTTTGACAAATAATATTTCACTTA
ATTTTTTAAAAGTTACCGTAAACTTTGAAATATTTAATAGAACAAAAGCACAAAAGAGAA
AAACATAAAAAAAGAACTACATTCTGTGATATACTAAGAATTATTACTTGTAAAAAATTA
TTTAACAATAAGTAACAATTATATAATAATCATTCCAAATTATGCAATTTTGAATTTTTT
TATTTTTCACTTCATTTTAACGGAGCATTTTTTATCTCTATATTTTATAAACATTTTTAT
TAGCCGTTTGCGTTTCTTTACTGAAATGATGCATCTGTTTTTATAAATCATATCATTAGC
CCGAATAAAGAATATAATATTGTTTAAACTTTGCATTATACATTAGTTAAAGCTAAAGTT
TGAGTTATGCTTCGTCTGATTGTCAAGGCTGGTTGTTTCATTTTACATTGATTTCGAAAT
TCATGTTGTCATTCCCGAGAGACGGCTAGCAACGCCACTTTGAATAGAATCGATTTCTTT
TATTAAAGTCAAGTAACAGGTTGATAGAAAATTAAAAATTAAAATAAATTTATAAATTAT
ACAAACATTTGAACTCATATAAACAAATTGATGCGTGCGCATCTTCAAAATGTACTGTGA
GTTTGAAAAAGCATTTTTAGAAAAGTAAACAATTATTTTAAAATAAAATCATAATTTAAA
AAATGTTATTTTTTACATTTTAAAAAATCAAATAAATCAGTTTTTTAAAGTATCTTAGCA
GCAATTAGCGGTAATAAATTATGGGGGAAAAGCCTAATTATCTTAAATCTACTGTACATA
ATCCGTATGTGTTATTTAAATACAATTTTTTACGGTGATTGCAATTACAATTTTTAAGCC
GAACATTAAGCATTATCCCGAATTTGTTGATCACTAGTGTAACAAACTTAATTTTCACTG
AGGTAAATTAAATTTCTTTGTTTGAGGAGGTTAAATATGAATTTATTAATTAATAATTTC
ATCTGTAGTTACGTGACCAGGTCGAAATAAAAAAATAACGAAGTGTGATTTTTTTAGTTT
TCAAAAAATAATTTTAAAAAGTTTTTATCTGAAGTGGCTAGTAAGTATGGAAGTTGATAA
TTCTCCTAAATTTCAATGATTTTGAATTTTTTATACGAATAAAAAAGTCTGAAATAATTT
TAATTAGAAGAACAGCAATTTGAATTGTTAATTTATTTAACTCGTAGTTTCGGCTTTTCG
ATTTATTCAAATGCACTTATTGTAAAAGTCAACGATTGGAAAAATTTAATTTGCTCTGCT
GATCTTGCTCATTGATTTAAATATTAACTGAACTTGATATGAATTGAATTTTTATAATTT
CAAAATTCGAATACAAACGAGGTTTGACATGTTAGCATTGTAACTCAAAAGAAAAAAAAT
TCCAGTTATTAGCATTTATATATACTACAAAGTTAAAATTGAATAAAGTATAATGCGAAA
AGAACGAAATTGCTGTACTTGATCATTCATCGAGTACATTCATTCTTTAATTGATGCTAT
TTTTTACTTTATTTAAAAGTAAGATTGTTTTATTTTTATCTCTGTGAAAACTTCTACTCA
TTAGATACTGGAATTGTTTGAACAGCAAGTAATTAATTAAAATTGTTTAGTTATTGCTTC
AGCAGGGAAACATTTGGTGAACATTTTGCAATGCAATTGCGTTTGTTAAAATTGAAAAAA
ATAATAAATTAAATTAATAAAATAATAACACTTACCATCAGTTGTGGTGTATTTAATTAT
TTGGTGCTTGTGATGAAGTTTAGGGAAAAAACTTTAGAAGTAAATTACTTCGTTTATGGA
TTGATATGTTCACAAAACCAACTGTTCGTATTGATCATTTGAGAGCAAATTTATACTTAG
CTGTTTAAGTAGCTGATTAAATAACTTTATCTTTCATGCTTTATCATATTTATTTTATTC
TGTTGTGAGGAGAAATTTGCATATTATATTTATGTAAGTCAACAGTGAACATGGATGCAC
TAGTTGAATTGATATGACAAAGAAAATGAAAAAAGAATTGAATTTTTTATCTTATTTTCA
GTTTAACTTTACTGAAATTAATTATATTAATAATTTAAATTATAAAATTATTTAAAATTT
TCTTAATCTTATTTCTTGTGAAATATCTTGACAAGATTGGACAAATTGCCTATAAATAGA
GCACACTAGCCAGTTTTATTCGTTTACTTGATTATTTGATAAAAATGAAACTGATATAAA
TATCATGAAATGAATATATTTAGTTTTTCTCTCTAGTTCNNNNNNNNNNNNNNNNNNNNN
NNNNNNNNNNNNNNNNNNNNNNNNNNNNCTTCTTTGAAGTATTAAAATATTTTTATTGAA
ACTCATTTTGAAGAATTTCATTGATTTTCGGCAAATCAGCGTTGAGAATTAGGAAATTTT
TACGAATCAAATTCATTCATCAATGTTAGCTGTATCAACGCTTGCTTGGCTCTATGAATT
TTTGCTTGCACGCTGAGACGTCCGTCATTTATTCATTCATTCATTCATTGATACATACGT
GCATGTCGAACGTGCAAAATTTCAAGCATTCAATTGTTAAGCCCAGTTTTTTCTTTTGCC
TCTTTAGCACATTAAACTTGTTAATTGTTGTTTTTTTTAAATGTATTATATGTTTTTTTA
TTTGTTGTTGGTTCAGCTTGATAAGCAACCTGTTTAAATTTGAATTGCATGATTTTGGCT
TCATCAATGTTGAAACTGGTTGTGCTCTTTGTGCTGAATTTCTCCATTTGCACAGTGTGT
TGTTTGTTGTAGTTGTGAAATTATTTATTATTCAAAATAGCTTCATATTTATACTGTGAT
GTGATCGTATATTTCAAATGTTATATGACATTGTTGAAATTGTATAATAAAGATCATATT
CAAATTTATCATGAAAAATGAAACATTAATAAGCGAGATGGAATTTGTTTGCATTGAGTT
TTTTTGGTTATTGTTGTTGGTGTGAGCGTGCAACATTTGTTGCTGAACATTTTTTCTCTT
ATCTGCACGTTGAAGCATCTCTTATAACGTCAAGCTTAAAGTTGTCTTGCTTTAATTTTA
TTGAACGTGTTGCAAATGTTCATGCTCAACTGTTTTACACTTGTCAAACGATAATAATGT
CATCAGTTTTAGTTTTGATTATTCTTAGAAATGGTGTATGTGTGCTGCTTCAATAATGCT
TTAAATTTTTCTTTTCCGTCATCTAAATTGTTTATAGATTAATTAATTAAAATTATGAAA
TATTTCTTTTGTGATTGTTCTGTGATTTTTAGCATAATCTTATATGCATTTTGATTGTTG
ATTAAAGTGAAAACGTCCTCTGCTCTGTGCATTTGGTCTCAGAATTTGGTATCGATTGTT
CTCGTTCATTCGGTTATACTGAATCTGCTGTTCCTTCTGCATTGCGCGTGATTCTGACTT
TAACAAACAAGCTTTTCTCATTGAAGCTTGCTGCTTTTTTTTTCTATTTTCACAATTTCC
CACATTTTTACTTTTATATATTTATGTTTATTTTGTTGAATGCAAAGCATTGCTGCTAGA
TTCATTTTTATTAAGTGAACAGATGGACAAACACGTGCGAGATGTTACGTTTTCCACTAA
GTCAGGAGTAATATATTTTATACATCTACCCTCAGCTAGCCAACTTGCTAACTAAACCAA
CAGCAGCAGCTAGCTAGTTAGCTGTATAGTTTATAAATTCAAAATTTTAGGTTATCAGCT
CAGAGTGAAAGTCAACATTGCCTTCTGCTTTTATTTAAGCAAATACAGTTGAACTGATTT
ATAGTTCATTTTAGTCCAATTTGATAATGCAGTGCAGTGCAGTGCAGCTCAGTTATGGCA
CTGTATTCCGCGACAATCATCATTCTCTTTATTATGTGTATAATTTAAATTTTGTTTATT
TTTAAGACATTCTATTCTTGTACTTTGTGCTTGATATCGAATTTGTTGTTTGAAAATGGC
TTCAAAACAAGAAACAGTACCGTTGCAACCGAAAAAAGAACTCGAAGATGTGAAATATGC
TATTGTGGCTTTGAAAGAAAGAAGCCCCACAGAGTTTGAAGTAAAATTTACACAGACATA
TTGTCCATTTGTTGCAGTGATTAGTTAGATTTTTTTTTGTTTTAGAAATTGAAAACATTT
TTATGGGATTTGGATCCAACTTTACGTCTGCCAGCTAAAAAGATGTCCAACCCTGCAGCT
TTGGGCCTCGGCGGATTTGGATGTGCGGTTTTGATGTTTCAACTGAAAAATATGGGCTTG
ATCAATCAAGGTCCAACTGCTTGGGTTGCACTTGTACTTGGAGGACTGATGCAAGTTTTT
GCAGGTATTTTAATAATTGCAATTTTCTGATTGATATTGCATTCAATTGCTGCTTTGATT
AAGGTTTGCAAGAGTTTAAGACTGGAAACAATTTTGGTTATGCGGCATTTTCTTGTTTCG
GCGGTCTGTGGACTTGTTTCGGTTTGATCGGCTTTTGCAAAGAAATGAAATATTTTCCAG
TAACACAGGCCGACATGGGAGTTCTGTTGATCATTTTTACATTGTTCACGTTTATTTTCC
TTTATCCGGCAGCAAAATTGGACATGGCATTATTTCTGATGTTTTTCGATTTGTTTTTGG
CATTTGTTGTTGGTGATGTGGCCCATTTTATGGATCTTCCAGATGCTAAACCTGTAGAGA
CAACCAGCGCAGTGCTTTTCATGATCGGCGGCTTGTTGGCGTTGTACATCATGGCTCATA
TTATCTACTTGGATGTTTTCAAGAGAGATTTGCTTCCTGTTGGTCAAGCTCCAATGTTGA
AATGGTGTCCTCGATTGGCACATGCTCAACATGAGCAAGCTTAATTGTCGCTTGCTTTTC
TCATTTTGTTTCTCTTGCTTCACAAGAAGAAGAAGAAAAAAAAACAAAAATGCCAACGTA
GTTGCTTCCAATTGCTCTTTAGCATATGTCGTTGTTATTTAACTCGCCAAATATTATTAT
TATTATTATTCATTTATTATTTATCATTAGACAAAGAAATATACACAAATTATATTATTT
CCGCATAATGGAAATCCAGATCAATGCTTGTTTTTTTTGTTTTGTGATATTTTTTGCATA
ACGCATGCTCGAAATGGAATTGAATTTATTGAAATAAAAATTATATGCATGAATTAGAAA
ATTATTCGTTCAATGTTGATGAAGTTAATTTAAATGAAATTAATGATGATACCGGATAAT
ATAAAATGCAATATAATTGAGCGAAGAATTTCATACAAAAAGACGTGATGCGTTGAAAAC
AAGTCGAGAAATGACGATATCCCGCCAAGTTCAGTTTTCACTGTGCCAATTTAGGCTGAA
ATATATTGATCACCTCCAGTGAAACTTTTTGATAAACGGCAAAAATTCTTGTCAAGATGC
GTACGAATGACATTGTTGTCATTGGCAGAAACTGTTTTTGTGTTATTTCGTTGAAACCTA
AATATTTCTTATATAAATAAATAAATATATATACATGTGCCCAATATTATATTGTTCATG
TTGATAAAATCTTCCATTGGAAAAATAAAAAATTCTTGTAAAATTGTTCTCTTCTTTTTC
TTCTACAGTATGCTTGAAAAAAAATAATGCTCAAAAAGTGTAATTGTTGTTGTTTTTTGT
TTGTTTTTTTCAGATGTGACAAAAAAATAACAATAACCAATTTTGTTGATTTTGATTAAT
AAAATTTGCATATGATGCATCATGCAAATGTTTGCACGTTAGATGACAGTTAAACCAGAG
AACAAAGAGTTCAGTTTTGCGTTGTTTCAATAATGCCAATAAAGTTTGTGCAAAAACAGT
GCTGCCGCTTGCTGCACCGCTGTTGCCAATCCGACCTTTGCAGATAGTGCTATTTCAATG
CTGGCGGATGAACAATTATATTGTCCTCGCACCATAATGGGCAGTAGCGTCAGTGGTTTG
AATAATGAATAGAAATAAATCAACAACAATATATATATATATATATATGTATAAAATAGC
GAGATAGTCGGAGAGAAAGAAGAAGAAAAAAGGGGGCCAATAGGCGGAGGTGGCGGCGGT
CAGCTGCCAATCGACGAACGTTGACCACTGAGTTTGACGGTCCAATCGGATTTAAGTGCA
ACAGGTGCCATTGAAAAATGCACGCCATTGACAGACGGTGCTGAAATGAAACTGCAAATT
TGCCACAACCAACAATCCCATTCAAACAGTACAGCAGTTACACGTTTTCTGTGTGGTTGT
GGTTTTCTGGGCAACAACAATGCTGAACATCTGAACAACAAATATTGTCCATTGTGTTGC
TTTTTTTAAAAAAAATATTCATTGTTTTTTCAAGCTGTAGTTTCTTGGAAAGTGGTTTTC
AAATATTTTCTTCCACATTGAAAGATATTTGTTTGTGGTGAAATTAGCTGCCTGTTTGTG
CTTTTCTCCTCAACTTTTGGAACAACAACAACATACAGTTTTTAGAGAATAAAAACGTCG
TTCATTCGCGTGAACAATTCACGCTCTTTTGTTCGCTGTTGGTGCGGAGCACGTTGGCCA
AGACAGTTTTGGTAAGAAAACATTTGCAAATTGATGNNNNNNNNNNNNNNNNNNNNNNNN
NNNNGTTCACACAAACTAAAAACAAAACTGCACCGCAACAATCAGTAGTAGCACTAGTAA
ATTTTTGCTGTTGCCTAGTTTGATGAATCATGTTACAGTTGGTGTATAATTTGTTTAATC
TTCACCAACATTTTTTACCATTTCAAAATTTTTCCATTGAACTTTTGAAATCGGTCCTTA
CCTTGTATGTGAATAATAATAATAATATCTCTTGCATACAACATTGTTGATCTTGATGAC
ATATTTTAGTTTTTTGCAAAATTTTGCAAGAAAACAAAATAAGTTTTTTTTCTTATTCTA
TACATTTTCTTATTTTTAGTTCTGAGTTGGTACCGTTTTTTGTAATATATTTTTTTCAGC
TTTTCACATAAAAATGAATGAATGAATAATAATTTTTCTGTACAAACTGTTCATTCTCTT
GTTTCCCTAGCTCTTTCTCTCTCTCGTCAGGATAAATTCCAACAGACATTATCTTCTCAG
TGAAATCAACATTCTAGAATTAAGATGTGGAAATTGGTCATCCAGTATTGTCGTTAGAGT
TTTCTGCTTGAAAGCATCAACGTTGAATAAGATAGAGGAGACCAGTTTGTTTCCTTTTAA
CTCGTGTCCTCGAATGGCCACTTTTCATTGGTTCATTGCAATTGTGACATTTTCGACGAC
TGTTTTCAGTTAGCTTCTTTTTCTATGTGTTATTACCACTGTGGTTCATGCCTTGTAAAA
TTATCGTTGTTCTTCTTTTGAAAATTCACTAATATACACATTTATTTATTTATTTATTTA
TTGTTTGTTTCATTTTCAAAGGCTGCATCTCAGTTTGTGCTCATATCCGGTCTGGGCAGT
GATGGCAGAATGGGTTCCGCCAGTGCAGAATGATCGAAGCAGAAAGTCATCCGCACTAGT
GCTCAGCTGCAGCTTGTTCGGCTTCGGATCTTTACTGATGGCAGTGTGCTTACTTGGACC
GGTGGTCGGAGTTCCCCGACCNNNNNNNNNNNNNNNNNNNNNNNNNNNNNNAAATAAAGA
AGATCGTCGACCAATTCCACATCATCCGGTGAGGGATCAAAAAACGTCCGACGTATTCAT
AACTGTGAAAACGTCGGCCAGATTTCACCAAAGTCGAATCGCTAGCATCTTAGATACCTG
GTTCCAACTTGCCCCTGGTGATATTTTCTTCATCACCGACCAAGATGATAAACATTTATC
ACGGCGCACCGGTGAACATGTCATAGCTACTCAGTGTCGAGCTTCGCACAGCTTGCTGGG
CTTGTGTTGCAAAATGGGAGTTGAATTTGACAGCTACATTCGCTCGAAGAGAAATTGGTT
TTGTCATTTTGACGACGACAATTATGTTAATGTTCCACTGTTGAAAAAATTACTCTCCAA
ATACAATCCGGACAAGGATTGGTATTTGGGAAAACCATCGACCAAAATGCCCGTTCACCA
TCCCGATGATAAAAATGAACCCAGGAAATTTTGGTTCGCCACCGGCGGTGCTGGATTTTG
CCTGAGTCGTTCTTTGGCTAAAAAATTGGCTCCACTGGCCGCCGACGGTCAGTTTGTTCA
AGTATGCCGTCGACTGTCACTTCCTGATGATGTGTCAATGGGATTTTTGATTGGTCACAC
GTTGGCGACCAATTTGACCATAGTGAAACAGTTCCATTCCCATTTAGAACCGCTTTACAC
TCTCGACCATAGACAACTTGCCGAACAAGTGTCGTTGAGTCGTGGTGTCAATGTACCATC
CATTTTTGATAACGATCCTTCTCATTTCAAATCCTTGCACTGCTTGCTTTATCCAGAAGC
ATCATTGTGTTTGAAAACGACACAATCAAACGACACTTCTTGATTATGCATACCATCTTT
TGGTGACAAATTTATTTATATGCAATTTATTATATTTATTTTTGTTGTGGTTGAAATTTT
TCAAATTTTCTACAAAATAAACCAAAAATTGAATTCAAATTGTCCTTTTTATTGTTCATA
ACTGTTGCTAAATTTCAACAATAAATTGTTAATTGAAAAATGTTTTCCAAAAAAAAAATT
AATTAAAATAAAATGTGCTCACTTAAATGTTGATGATATATTGGCTTATTTGCTTTGATT
TTAAACTAGAACATTGGCAGAGAAAAGTTTACTCTAACTTTGACCATGAGAAAATTTCCT
TGAGTTCAAGCAATTCAATGAACAATAGCCGTGTAGCCATTATTGACGGAAATCAACCTT
TGCCAACAATCCTCAACAACGGCGTTGTCCTTGGAAATAACGAGCGTAAAATACCAAAAA
AAAAGTAATAATAATGAATAGAAGCAAATAATGTTTTTCTTTTGCTTTGGAAAAATATTT
CTCTACTCATTTGATTCAATTTTCAAGTTTCTCCCTTCCAACATATCCTCCTTAATTATA
TATGTAGATAGTGTTATATTTAGGTTGTAAAATTCTACATTGAAATTCAATAATAAACAA
ATAAATGAATGAATGAATGAATGAGAAATTCAAGCGTTGAAAATTATAATAATTGGGTAT
TCTTTGTAAGTGTTCGTGTGTTTCTGATTGAATGAGTATAGAAAATTGACCGAAGTAATG
AAAAAAGTAATAACCCCTTNNNNNNNNNNNNNNNNNNNNNNNNNNNNNNNNNNNNNNNNN
NNNNNNNNNNNNNCATGGATTGTATGAGAAAAATCATTTTCTACATTAAGTTGTAACAAA
CCGTCTGTTCAAAGAAAGTGTTCATGCAGCTGTCTTTGAAGTGGAGAAAAACAAAGCGAT
CTTTTCTTCCACTATGATCTTGGCAATATGTTGGAATGGCGTTGCCAAGTATTCCCATGC
TGATGCCCACAAAGCCGATGATACAACCGATATTTGGCAGGCTGACGTTGCTGACCCAGT
TCAGCATGTTCCCAGCGGAACAGGCTAATTTTTCCGCACAAATAGCTGGTTATGTAAAAC
AGAAGAAAAAGAAGAAGAAGAAGGAAAAGTCCACTCCGAGGTCGATTGCTTGAAAACTTG
CTTGCTGCATGTCACAGAAAAGCACACCTATAGATATAGTTGTCGGATATTGTCAGCAAT
TTTTTTATCGTCAATAAATAGAAAATAAAAATCTCCTTTTATGATAATTTCTACATTTTT
TACATGGGCAAAAAAAGATTTAACCGGTGGATAAAATGAGGTCGATTGTGGTCAGCAGTT
TGGCAGCTCGAACAAACAAAAATACACATTATCGGCCAGCGGTCATTTCGGGCAAAAAGG
TTGGTCAAGTGCTGACCGGACAGGTGCTCAACGGTGCAGTTTCCACAAGACCATATTGAC
CTGTTGAACAGAAGAATAAGGACGGCCACTGGTCATCCATCCCCCATCCACTGACCCGTT
TCTGATGTACAATATAATGTGGACCATCTCCGTTGGCGCCGATTGATGTACACTGATCGA
ACGACCCTAAAAAGAGAAAGAGGAAAAATTAAATATTTTCAACACAGCTTAACCTGATAG
ATCAATAAAACTGAAACGTGCCAAAGTGGTCAAACTTTTCTCATGCACATTTTCAAAAGC
AGTTATATAAATTTATTTATACATGCAAAATAAAATTGTTTAAACGCATATATCATTTGG
TAAAGAAAAGACAACTACAAATTCATAATCACACGAAACCTGTATATCTATATATATATA
TAGATAATATTTAATTGAACATGTCTTTTCGAATTATTTTCAAAGTCAAGTAACCAAACA
TTCTTCTTCATTTGTATCAGGTATGGTAAATAAATTTTTATCAAACAATTATAAAATGAT
GGATAAATTTTCAAGTTAAACATTATCAATATTGCATTGCATTCCTTCGATGCAATCATT
ACCGATAATTTGTTACCGTTAAAACCGGCTTTAATAATGAACGTATTATTGAATTGAAAG
TATTATTTGCGTTTTGTTACCTTATTTATCAAATGAATTTATTATTTATTAATTTTTTTC
ATATGCATTTTGGTTGAATTAATTCAAATTTTATTTTGTACTATTCTTTATTGGAATTAG
TTTTCTGTTAATTTTTAAATATTTCTTTCATCAAGTTTGTTTCATTGTTCAAAATTTGAA
ATCTTTGATTTCACTTTGTAAATACCTCAGTTCATATCATTACATCCGCAAGTTTGTGCA
AAATGCATTACTTAGTTCAATAACTGACGGCAAATTATTCACGTTCACTTTTCAATTTCA
ATTGTCGACTCTTCTAATTGAAAATATTTGATTAATTGAAAAGTATTGCTGCTTTTAATG
TGACTTCAGTTAGCCGAAGAATGTCAAAGTAAAATTTTAAATGGCTTTCAAAATTGGCAA
ACGACTACGCCACATGCTTTTTAACAAATGATCCGAAATTCCAAGCTTCCACTAATCTGC
TTCAAAAACTAGCCTCGAGATAAATGGTGCCAGCAAAATTGAAGCGGCAGTGTTCAGAAG
GAGGCTATTAAAAATTTGATGCTCTCTTTCCACACCATAAATTTCACCAGTTGCTAGTAA
ATTGACAACAGCAGCTGACAATTCGGCAAGCAACTCTTCTTCCTCTTTCTTTCCCAATTT
TCTCTCAAAACCTACTATTTTCCAAAATGAACACTTTACAAAATTAACTGATTTAACATA
TCACATTAAACATTGTTTATTCGAAACGTACTTTTGAAAATAACAGATACTTCTAAATGC
AACTGCTTAAATTTATAATAAATTTGTTCATTATTCAAAACTATTTATGATGTTATACTT
CACATTGTTACAAGTGGAAGTAATAAGCTTATGAAAAAATGTACATACACATGCATATGT
ATACTCTGATCAGCAACGAAAAATTATTTCATAAGCAAATATAGTTTTAATTTTTGCGTC
GTCTCCCTATATGGCAATGAGAGTTACAAAAATTTTCCCGTTCGCTTGCAGCACAACTGT
TTGAAGAACAGTTTTTCGTAGTCGTAAATATTTTAAGTATCCTTGTCCGTGACTCGCTTA
AATCAGCGTTCCATGCCGTTGCTAGCTGTTCTTTCTTCACAGGAACCATCGTCATCACAA
TGCANNNNNNNNNNNNNNNNNNNNNNNNNNNNNNNNNNNNNNNNNNNNNNNNNNNNNNNN
NNNNNNNNNNNNNNNNNNNNNNNNNNNNNNNNNNNNNNNNNNNNNNNNNNNNNNNNNNNN
NNNNNNNNNNNNNNNNNNNNNNNNNNNNNNNNNNNNNNNNNNNNNNNNNNNNNNNNNNNN
NNNNNNNNNNNNNNNNNNNNNNNNNNNNNNNNNNTTATTATATCATTCAGTTGTTCTACC
TTTCCCTGACTCTGTGGATGATGGGGTCGACCATTAATAAAATTCGTTTCTGGCCATAAG
CATTTTAGCTCAGTGATGAGAGAGTTCACGAACTCACGACCGTTTTTGGATTGCAGTATG
CTGGGGGCTCCAATCAGGAGAAAAACGTCAAGAAGGTTTTGAGCCACCTCTTCGCTGCTT
TCAGACGTCAGTGGGCGCAGGACGCAAAATTTACTAAAATGGTCAACATAAATCATTACA
TAGTTGAACTTGCCATCAGGCAGCGTTTGATAGTTGATCAAATCCACTTGTCCTCTTGAC
ATAATGCTACTGCTAACAATGGATTTTACCATCAAACCTTTGGGGATCTTCTTTTTTCGT
TTCAGATGACAGTCTTTACAAAAGCTTATGTAAATTTTGCATATCTCCAATGTGACGTTG
GCCCATTTCTTCTGTACTTCCAAAAACGTTTTCCTTTCTCCGCCATGACCAATACGCGAA
TGGGCATCCCTAACGATGGAAAACATATCTTCAAATGTCGCAATCTGTCGAATTTCATCA
TTTTTTCTTTTTCGAATCAGTTTGTGCTCTTCTCCAATAATAAGCAGTTCGAATCGTTTC
TTGAGATTATGATCACCTGCAGAAGACGTGCCCTTTGTCTGGATCCGAAGAAGATCGTTC
ACAATCTTATCGTATGTTGCCCGAGAGTATATCACGTTGTTTCCAGATTTTTGATTCACA
ATTTCCGCCAGTCTCTTATCAAACTGTTGCTTTATATCCATTGCCATCGATGAACAGTAA
TACGAAACGGCAGAAACGCCGTTTATTTCCAAATCATTGCAATCAGTAAATGATATGCAT
GCTATACGTGTAATATAATTACGCTTGCGTTTTTTGTCTGATGTGCACATTTTTCAAACC
ACAGTCGCCAAATGTTAACATTTGTCAATTTTCCACATTTGTCATAACATATTAATTTTT
TCAAAAATCAAGTTAGTTTATCAGTAATTGTAATAATAAATAAATTTTCAAATTTCATTA
TCATGTTTAATTATTATTTTTAATTAAAATAATTCATTGAAATAAAAAGATTTTTCTTAA
TGATTTTACAGAATACCAAATATTACTTGATTGTAAAAATTGGAATACGGTAAAAAGAAA
GTCGGTTGGTTGATATCAGTTGACTGGTTTTGTTGCAAGTTGAACATGCTGTTCATTTGT
TTATTATTTTCAATTCTTTTTGTAACATCTTCAAAGCAGCTACTTGGAGGTGAAAATCCT
CTCGATGTAGACAATGAGAAAGTGGAAAGCTTGGCTTTCAGAGCGCTGCAAAAAGAAAAC
ATGCGAAGCAATAACCTTCACCACCTTGTACTTATACGCGTCAAAGATGCCACAAGTCAA
GTTGTTGCTGGAATAAATTACAAACTGACTATATACGTTGGTGAATCAGAATGTTCAAAG
AAAACAGTAAGTAAAAACTTTTTTAATTGATCAATTGTTTTCATTATTTACCTTTTAATA
TCTGGTGATAATTATGTATTTCAAAATGAAAATTATATATAATCGATGAATCATCTTTTG
TTTGTCTCTTTTCAATGATGAAGCATCATCCGTCAATCAAAATGAATTGTTTCTTGGTTT
GGTTAGATTTTTCAGCTTCAATGCTGGCACTTTTCAAACAGTTGTTTGTTTCAAGCCACA
TACATACACATTATTTTTAGACCAATATCATTTTCTGAACGTCATTTGATGAGTGAATTA
CGTTTTCAATGATTGAGTGTTTCTTTCTTATTTCAGATGTCAGCAGAGGATGCACATCAA
AACAGATGCAAGCTTGTTAGTGGTGATGATGCACGTTTATGCAAAGTTACCATCCACGAA
AAGCCTTGGTTGAATGTATTTGAAGTGGACGATTTCGAGTGCACAAGTGTACCGCGAGCC
GAGGCTCTTCAAGCGTGAATTTTGTTTTTTCTTTAGCATGTTGTTTGTTGTTAAGTGTTT
TTTGCTCTTTACAACAACAATATTACAGCGGAATTACTTAGGGTCCGGTACGCTAATTTT
TTCAGTTATTGCACAACAATATGCAAATCGACATTTTTTTCTTTAATTTATTTAGCATAC
TTTTATTTATTTGTTGCATAAATAAAAGAGTTGCTCATCATCACTTATATTCACAAGTGT
ATTTCTTCTTTATTGCGCATATAAATAAAAAATAAATAAATGCACCATTACAAACAGTAA
ACGGAAATATTTAAAGAATGAACAAAAACTTTGTTCTCTATTGAACGATGATTGATTGAT
TCAATGATGATTACAGAAGACGTCAAAAATTTACCAGAAAATATTTAATAATAACACAAG
CCATCATAAAATTTCAATATGTAAATTAAAAAAGCAGGGGGTCAAGAAGAGAAAAAAAAG
GATAATAGCCATTTTCCTTACAAATTGTCATCATTGCTTTGCTAAAAATCAGTGAGATTT
GGGGGGAAAATTCACTTAATTTGAAAAAGAAGAACCCCAACAAAATTGAAAGTGAGCAAA
CAACGAATATGGATATATATATATATATATATGTATATAAATGGGCCGGAATCTGCTTTT
TACTAAACAAAATTCTGTCAGCCGAATAATAATAATAATCACTATAACTCAATTTCCTTC
AGATATGAAAAGTCACAAGCAAGCACACGAGCGATTGATTGCACAAAAAATGAATAAATA
AATAAATAAATGTATGCATGTCAATAACTGTTGTAATTGAAAACAGTACAATCCATAACA
TTCATCAGCAATAATAGGGTATACTTTTTCAGTAGAAAACAACAAAATAAATCAATGCGG
CGATGTGTGTATGTAAACGAAAAAAAATAGTGTAGACAGATNNNNNNNNNNNNNNNNNNN
NNNNNNNNTATATATATATATATATGTATAGGTGTGTGTGTGTGANNNNNNNNNNNNNNN
NNNNNNNNNNNNNNNNNNNNNNNCATTCGTTGAATGAAGTCTTGAAATTAGCCAATACAT
ATAGATTGAAGAATGTCGGCAGCAAAATATAGTAGAGAGAATACGAGCAGCCAAAAAAAA
CAGAGAAGAGGAAAAAAGTTCACGTCCGACATCACATCATTCACGACAAGCCAGCCTACA
GTGAAAAAAAAAATAAATATACATACAGGCCGACCGTCCGTTTGTCTGCCGCCGTCTCTG
TTCTGCTCTGCCGACTGTCGACTCTGCTGTCAGTTAGTTGGAGTGGAGCATTCCAACAAC
ACTATATCTATCATATAACAGGGACAAAAACAAAACAACAAAAACAAAAAAGAATATGCC
AAGAAAAAGTGCACGCAAAAAACCATTATTTTTTTAAAAATTATCATCAACAACNNNNNN
NNNNNNNNNNNNNNNNNNNNNNNNNNNNNNNNNNNNNNNNNNNNNNNNNNNNNNNNNNNN
NCTTCTTCAAGCATCCACAACAACACATCGTCAAATGTGAATGTTGATTTGCATTCTGTA
TCAGTATCAGTCAAATCAATCACGAATGAATGAAACACTCGATTTTACTCACCGAAGTGA
AAGCAGTCTGTGTGATGGAGGATTTAGACATTTTTACCTGGATGTGGCGAGCAGTGCAAT
CGTGAGCTAAAGGAAGAAGAGCTCGCGGACGCCTTTCTCGCTGCTGCGGCAAGGGTGTCT
AATGCGAAAACAAGTCTCAGATAATTTACACTAGCAAAAAGGCACAACGTCATGACTGCG
ATACCAACAGTAGTAATGAATAATGGCAAAAAGTCAAGAGGCAATGCAACAACGGAAAGC
AACAGGTGAAGTAAGTGCACATGACGAAAATGGTTTAACCGCAACCTCTCTCTCTCTCTG
TAATACAGTTTACAACACTCCCCCGCCCCACCCTTTTCTTGTCTTAACTTTACGTATGGA
TGGCAGCGACACGTAACGGTAACTTTTCACACATTTCTTGTAATAATATGTTTTCAACAA
TATCAAAAAATAACTTACCAAACTTTTTCAATACTGAGTTGCATATGGATATGGTTGGGC
AGCTGGTGCTGTAGGCTGTTGACCATATCCGTACTGGCTCTGCGGCTGAGAATATGGATA
CGTCTAATTACAAACACACATACATTATTTTCTTGAATTGTTCACATTTGAGATTCTTTT
TTTTTTAATTTTTTGCTACCTGAACAGCAGTAGAGCCTGGAATTTGTGATGATTGCTGCA
CATTCTGTGCTTGATTTCCCAAAGCCTGCGCTTCCAATATTGCGGTTGCTTGATCATGTC
TGCCAATTGTACGGTAATATTCAATCCATTGAGCTGTATAATCAGGTTGTCCTAAAAAAG
GTCAATATGTCACATTTGGATCGACAAGATAAGCAATAAAATAGATCTCATTATACCTGT
CTGTGGATTGATAGATGGTGAAGATTGATTAACGGGATTTGGATTCGTAGCTGCAGCTCC
AGTATAAGCTTGACCATACTGGAAAAAGATGCAATTTTAATAAATAAAATCACAAGCTAT
TTTTTCTACATACCGGAACGCCACCACTTTGCTGATAATACTGTGCGTAATATGCTGCCC
ATGCAGCCGGATCTTGTGAACCTGCTCCAGGAGCTGCTGCATTTGCACTTGGATCTCAAA
GAAGAAAACAATGAATACTACTAATTTACTA
>Lgig28#Satellite
NNNNNNNNNNNNNNNNNNNNNNNNNNNNNNNNNNNCTCACTATTNNTGTACTCTNTACAA
TATACATTATATACAAATTATTAANATACCTTAAAGTTNTGATGAAGANAATCACCATGN
CAATGTANACCTGTGGNAGATTCATACTGCCTCNACCAGTGTCTAAGTTAGAACCCTGNT
AATCAAAATCAGGACCACTTAGNAAAAATGAAATGAATGGAGTTTTACGTCCTACTTTTC
TGCACCTTGTGGGCTAATGAAGACGGGCAACGCCATGCAGTGTGCAATGAGGGAAATTTT
GCCAGGACAGCGGCATTAGCCTGCTCTTTTTCGATTTCCAACTGTCGAGGGATCTTTAAC
GTGCACAGCCTGTAGCACACGGGGCCTCGGTTTATTGTCCCATCCGAACGACTAGACGCT
TTTTCCATGTCAGCCCCTCTNACCTGCATCACTGACAGGGGGAAACCGGGTTGAAAAATC
CGAAGGTATTATCTCGACCTATGCCAGGGATTGAACCCTGGACCTTCAGGTTAGCGAGCA
AGCGTCTAACTCACTGAGCC
>Nbra29#Unknown
TTTGTTTTCTTCGNCATTTCGTTAGTGCAAAACGTCTCGCTCCCGGGTGGGCTCGAACCA
CCAACCTTTCGGTTAACAGCCGAACGCGCTGCCTATTGCGCCACGGAAGCCACTGGAGAA
ATTGCCGTNTTGGAAGTTTTCGTGAGTTCTNTGTAGGTTATTCTAGCGGTGATTTTCAGT
TTTCTCACGAATTCTTCTCGCGGAGTTCGAAATGTTAGTAATAAACTAGGNCGNAATCCT
TTTGTGCTCCATTGGCGCAGTTGGTTAGCGCGTGGTACTTATAGGACTGAGAAATGCCGA
GGTCGGGAGTTCGATCCTCCCATGGAGCAAAATTTTTGCCACACNCCNNNTGNNCCCCCG
ATNCTCCCATGGAGCAAAATTTTTGCNACGCCGTANTTGAACCGCACCGTTGGAAAAGAC
GTTTCGATTCGTTTCTTCGTCATTTCGTTAGAGCAAAATGTCTCGCTCCCGGGTGGGCTC
GAACCACCAACCTTTCGGTTAACAGCCGAACGCGCTGCCTATTGCGCCACGGAAGCCACT
GGTTCCAATGAATTCTTCTCGCGGNGTTCGAAACGTTAGTAATAAACTAGGNCGGAATCC
NTTTGTGCTCCATTGGCGCAGTTGGTTAGCGCGTGGTACTTATAGGACTGAGAAATGCCG
AGGTCGGGAGTTCGATCCTCCCATGGAGCAAAATTTTTGCCACGTCGTACNTGAACCGCA
CTGTTAGAAAAGACATTTCGATTTGTTTCTTCGNCATTTCGTTAGTGCAAAATGTCTCGC
TCCCGGGTGGGCTCGAACCACCAACCTTTCGGTTAACAGCCGAACGCGCTGCCTATTGCG
CCACGGAAGCCACTGGAGAACTTGCCATATTCTTCTCGCGGTGTTCGAAATGTTAGCAGT
AAACTAGGACGTAATCCATNTGTGCTCCAATGGCGCAGTTGGTTAGCGCGTGGTACTTAT
AGGACTGAGAAATGCCGAGGTCGGGAGTTCGATCCTCCCATGGAGCAAAATTTTTGCAAC
GTCGTAATTGAACCGCACTGTTGGAAAAGAC
>Aaeg30#LINE/RTE-BovB
GCGCGGTAAATGGCTGGGCATGGCGTACCATTGGTACCTCGCGTACCTGCAGGAATAAAA
TAGACCCCTTTGTGCGGTCCTTAGCCTCTTGCCCAGCAACTCCTATCCCTACCTCCTCGC
GGTACTGGCCGGGGTACGAGTAACCTTGGGGAAGATCGGGTAACCAACCCCCGGTGGGAA
CTTTGGTCGTATGCTGACAGGGAAGGGGGGGTTTGCTTTTGCAAACCTNGAGCGTCTGTA
CTCCACGTTAGGAGCGGCTCACAACAGCGTCTGTTCCCCATGTCAGGGGCGGCTGATCAT
CGTCCGAGTGCCAGAGAAGGACTCTAAGCTAAACTGCGCACTATGGCCCTCCGAACATTT
AGGGGGAATGGTCCTCCGGAAATCTAGGGGGTTGGTGTCAGGCCCTGCAAGCCAGCCGTA
AAAACACATCAGCACAGGAACGTCAACGAGAGAATACGGACCGGAACAATCGGCGAAGAC
CACAGCGACGNAAATGGACTAGCGATTGGAAACTCGGTACGTGGAACTGCAAATCTCTCA
ACTTCATCGGAAGCACNCGCATACTCTCCGACGTACTGAAGANCCGCGGTTTCGACATCG
TAGCGCTGCAGGAGGTGTGCTGGACGGGATCAATGGTGCGAACGTTTAGAGGTAATCATA
CCATCTACCAGAGCTGCGGCAACACACGCGAGCTGGGAACAGCTTTTATAGTGATGGGTG
ATATGCAGAGGCGCGTGATCGGGTGGTGGCCGATCAACGAAAGAATGTGCAAGTTGAGGA
TCAAAGGCCGGTTCTTCAACTTCAGCATAATAAACGTGCACAGCCCTCACTCCGGAAGCA
CTGATGATGACAAGGACGCATTTTACGCGCAGCTCGAACGCGAGTACGACCGCTGCCCAA
GCCACGACGTCAAGATCATCATAGGAGATTTGAACGCTCAGGTTGGCCAGGAGGAGGAGT
TCAGACCGACGATTGGAAAGTTCAGCGCCCACCGGCTGACGAACGAGAACGGCCTACGAC
TGATAGATTTTGCCGCCTCCAAGAACATGGCCATTCGTAGCACCTACTTCCAGCACAGCC
TCCCGTATCGGTACACCTGGAGATCACCNCAGCAGACAGAATCGCAAATCGACCACGTTT
TGATCGATGGACGGCACTTCTCCGACATNACCGACGTCAGAACCTATCGTGGCGCTAACA
TCGACTCCGACCACTACCTGGTGATGGTGAAACTGCGCCCAAAACTATCCGTCGTCAACA
ACGTACGGTACCGACGCCCGCCCCGGTACGACCTNGAGCGGCTGAAGCAACCGGATGTCG
CCGCTGCGTACGCGCAGCATCTCGAGGCAGCGTTGCCGGANGAGGGCGAGCTCGACGGGG
CCCCTCTTGAGGACTGCTGGAGGACAGTNAAAGCAGCCATCAACGACGCNGCCGAGAGCG
TCGTCGGGTACGTGGAACGGAGCTCGACGGAACGATTGGTTCGACGAGGAGTGCCAGGAG
GTTTTGGAGGAGAAGAATGCAGCGCGGGCTGCAATGCTGCAGCANGGNACGCGGCAAAAC
GTGGAACGATACAGACNGAAGCGGAAACAGCAAACCCGCCTATTCCGGGACAAAAAGCGC
CGCCTGGAAGAGGCGGAATGCGAAGAGATGGAGCNGCTGTACCGTTCTCAAGAAACGCGN
AAGTTCTATCAGAAGCTCAACGCATCCCGCAAAGGCTTCGTGCCGCGAGCCGAGATGTGC
NGGGATAAGGATGGGAGCATCTTGACGGACGGACGCGAGGTGATCGAAAGGTGGAAGCAG
CACTACGACGAACACCTGAATGGCGCNGAGAACACAGGCACNGAAGGTCGGGACAGCGGA
GGCGATGGCTACGTCAGCACNGCGGACGGCGGAAACCAACCAGCCCCCACGNTGGGGGAA
GTTAAGGATGCCATTCAACAGCTCAAGAACAACAAAGCCGCTGGCAAGGATGGTATCGGA
GCCGAACTCATCAAGATGGGCCCGGACAGGTTGGCCGCTTGTCTGCACCGGCTGATAGTC
AGAATCTGGGAAACGGAACAGCTACCGGAGGAGTGGAAGCAAGGGGTNATATGCCCCATC
TACAAGAAGGGCGACAAACTGGAGTGTGAAAACTATCGTGCGATCACCATCCTAAACGCC
GCCTACAAAGTGCTATCCCAGATTNTCTTCCGTCGTCTATCACCTATAGCAAACGAGTTC
GTGGGAAGTTATCAAGCNGGTTTCGTCGACGGCCGCTCGACAACGGACCAGATCTTTNCC
GTGCGGCAAATCCTCCAGAAATGCCGTGAGTACCAGGTCCCNACGCACCACCTGTTCATC
GATTTCAAGGCGGCATACGATAGTATCGACCGCGTAGAGCTATGGAAAATCATGGACGAG
AACAGCTTTCCCGGGAAGCTCACGAGACTGATNAGAGCGACGATGGACGGTGTGCAAAAC
TGCGTGAAGATCTCGGGCGAACACTCCAGTTCGTTCGAGTCCCGCCGGGGACTACGACAG
GGCGACGGACTTTCGTGCCTGTTGTTCAATATTGCGCTNGAAGGTGTCATGCGGAGAGCC
GGGCTTAACAGCCGAGGCACGATTTTCACGAGATCCGGNCAATTTGTTTGCTTCGCGGAC
GACATGGATATTGTCGGGAGAACATTTGAAACGGTGGCAGACCTGTNCACCCGCCTGAAA
CGCGAAGCAACAAGAGTCGGGCTGGTGGTGAATGCGTCGAAAACAAAGTACATGCTGGTT
GGCGGAACCGAGCGCGACAGGGCCCGCCTAGGAAGCAGTGTTACGATAGACGGGGATACC
TTCGAGGTGGTGGACGAGTTCGTCTACCTCGGATCCTTGTTGACGGCTGACAACAACGTT
AGTCGNGAAATACGGAGGCGCATCATCAGCGGAAGTCGTGCCTACTATGGGCTCCAGAAG
AAGCTGCGGTCAAGAAAGATTCACCCCCGCACCAAATGTACCATGTACAAAACGCTCATA
AGACCGGTAGTCCTCTACGGGCATGAGGCGTGGACNATGCTCGAGGAGGACCTGCAAGCN
CTTGGGGTCTTCGAACGCCGGGTGCTNAGGACGATCTTCGGCGGCGTGCAGGAGAACGGC
GTGTGGCGGCGAAGGATGAACCACGAGCTCGCTCAACTCTACGGCGAACCCAGTATCNNG
AAGGTGGCCAAAGCTGGAAGGATACGCTGGGCAGGGCATGTTGCAAGAATGCCGGACAAC
AACCCTGCAAAGATGGTGTTCGCCNCGAATCCGGTCGGNACAAGAAGGCGTGGGGCGCAG
CGAGCTAGGTGGGTTGATCAGGTGCACCAGGACCTGGAGAGCGTGGGNCACAGTCGAGGA
TGGAGAGANGCGGCCACGAACCGAGTGAATTGGCGNAANATTGTTGGCGAGGCTTTATCA
AGATAATTGATGTAAAGCCAAATAAGTGAGTAAGTA
>Znev31#Unknown
TTATTATTTTATTTAGTGTTCTGTCTGACGACAGGTCCATATGAACAGGATCCTTCCATC
CTTTTCTCGGACTGGGACCTGTTCATATACGTTCTTGGCAGATGATCCAGAAGTGGTTTG
CCATTGCCTTCTTCTGTGTGTGAATGGAGTAATTGTTGGGATGCCACGGAGAAACCGGGG
AAGCCCCCGGAGGAAAACTCCGTGTTGCCTAGACCACGGCCTTGCCCAACACAAGTTATA
AATTCGGGCACCGCCGGGAATCGAACCCGAGACCCCAGGATTACAAGGCCAGCGTTCTAA
CCGCTAGACCACCGTGGC
>Sjap32#LINE/RTE-BovB
NNNNNNNNNNNNNTAATTCTNCATAATCNTTGTNNTCNTTAACTCCGCCAGCAGCTCTTC
TAGGGTTGCTGCCGGTCCCAAGCCCGGGTAAAAGAGGAGGGTTGGGCATAGGGCTAGCAT
CCCTATCCCGTAAAACACAAGCTTGCTAAAAAAACGCCAACCAGATTAAACAAACTTAAC
CATTTAAACTCTGCCCTGGGAGTGGAAGGAATCTNTATGACGCTTCGTGGTGAAAGCCGA
GATTCTTCGGAAGTCATGAGGCCGATGCCACCCCTTCTAACGACCAGAGCNAAAATTTTT
ATAGGTACATGGAATGTTCGGACAATGTGGGAGACAGGGAAGATCANCCAGATAGCNGCA
GAAATGAAGAGATACAACTTGACNGTGCTCGGGATCAGCGAAACGCATTGGACTCAAACT
GGACAGAAAACATTAGCCACGGGAGAGGTGCTACTATATTCCGGGCACGAAGAGGAAAAT
GCCCCACACACCCAAGGAGTTGCTCTGATGCTGTCCAAGAAAGCGCGCAATGCACTTGTA
GGATGGGAACCACATGGACCCAGGATCATCAAAGCATCTTTCAAGACAATGAAGAAGGGG
ATTACAATGAACATTATCCAGTGTTATGCACCCACCAACGACGGCAACGACGAGGACAAA
GATCAGTTTTATGATAGGCTGCAGTCAATTATAGCGAAGTGTCCAGGAAAGGATCTGACA
ATCCTGATGGGGGACCTAAACGCCAAAGTCGGAATGGACAACACCGGATACGAAGACATC
ATGGGACGACAGGGACTGGGAGAAAGAAATGAGAATGGTGAGAGATTTACAAATCTATGC
GCTTTCAACAAAATGGTTATAGGTGGTACAATATTCCCCCACAAACGCATACACAAGGTT
ACATGGGTCTCACCGGATCATACTACAGAGAATCAAATCGATCATATATGCATCAATAAA
AAATTCAGAAGATCGATGGAAGACGTGAGAACCAGGAGAGGAGCTGATATAGCTTCAGAT
CACCACCTAGTGGTTGCCAAAATGAAACTGAAGCTAAAGAAGCAATGGATAACTGGAGCA
ACAGCATTACAACGGTTCAATACAGCCTCTCTTCGGGATACTGACAAACTCAAGGAATTC
AAAATAACTCTCAACAACAGGTTCCAAGCCTTACAAGATCTGCTGAAAGAGGAAGAAACC
ACTGTGGAGGACAACTGGAAAGGAATCAAGGAGGCACTAACTTCAACNTGTCAAGAGGCT
CTGGGCCGCAAGAAACACCATCATAAGGAATGGATTTCCGCCGAGACCCTGAGCGAAATT
CAACAAAGGAGGAACAAGAAGGCAGAAATCAACAACAGCCGAACTAGAGCAGAGAAAATC
AAGGCACAAANTGAATACACAGAAGCAAATAAGCAAGTAAAGAAGAGCATTAGAGCCGAC
AAACGGAAGTATATCGAAGGCCTTGCAACGACAGCGGAAAAAGCTGCAAGAGAAGGAAAT
ATGAAACAGCTATACGACACAACGAAGAAACTGGCAGGNAAATATAGTAAACCAGAGCGA
CCGGTCAGGAACAAAGAAGGCAAGCCAATCACCGAGATTCAAGAACAAAGAGACAGATGG
GTAGAACACTTCGAGGAACTCTTGAATAGACCAGCTCCACCGAACCCACCAGACATCGAA
GCAGCATCTACGGACCTCCCGATAGATGTCGACCCACCAACGATGGAAGAAATCAAGATA
GCCATCAGACAGATCAAAAGTGGGAAAGCAGCAGGACCTGACAATATACCAGCCGAAGCA
CTCAAGTCAGACATAGACGTAACGGCAAGGATGCTCCACGTTTTATTCAGGAGNATCTGG
GAGGAAGAACAAGTGCCGGCAGACTGGAAAGAAGGATACCTTATCAAGATACCAAAGAAA
GGAGATTTGAGCAAATGTGAGAACTACAGAGGNATCACNCTATTNTCAGTACCAGGAAAA
GTCTTCAACAGAGTGTTGTTGAACGGAATGAAAGATTCAGTNGACGCTCAACTTCGAGAT
CAACAGGCCGGATTCCGTAAGNATCGGTCGTGCACAGACCAAATCGCGACACTACGGATC
ATCGTTGAACAATCAATTGAATGGAACTCGCCACTGTACATNAACTTCATTGACTACGAG
AAGGCGTTTGACAGCGTAGACAGGAGATCGCTATGGAAACTTCTTCGACACTATGGCGTA
CCAGAGAAACTCGTCAGCATCATCCGGAATTCTTACGACGGACTACAGTGCAAAAATCGT
GCATGGAGGACAGCTNACAGATTCATTCCAGTGAGGACCGGTGTCAGACAAGGCTGCTTA
CTCTCGCCTTTCCTCTTCCTTCTAGTGGTTGACTGGATCATGAAGACCTCNACATCTCGG
GGGAAGCGCGGAATNCAGTGGACAANTNGGATGCAACTAGATGACCTGGACTTCGCGGAT
GACCTAGCTCTTCTANCCCATACACACCAACAAATGCAGGTGAAGACGGCCAGCGTAGCA
GCAGCCTCNGCANCAGTAGGCCTCAACATACACAAAGGAAAGAGCAAGATCCTCAGATAC
AACACAGNGAGCACCAACCCAATTGAACTTGACGAAACTCTGGAAGATGTGGANACCTTT
ACGTACCTGGGCAGCATCATCGATAAACAAGGAGGGTCCGATGCAGATGTGAAGGCACGG
ATTGGCAAGGCAAAGGCAGCATTTCTACAGTTGAAGAACATCTGGAACTCAAACCAACTG
TCAGCCAACATCAAAGTCAGAATTTTCAATACGAACGTCAAGACAGTTCTGTTGTATGGA
GCTGAAACTTGGAGAACTACGAAAAGCATCATTCAGAAGAGTACAAGTATTTATAAACAA
CTGTCTGCGCAAGATACTGGATGTCCGTTGGCCGGATACCATCAGCAACAACCTNCTATG
GCAGAGAACAAACCAACTTCCAGCCGAGGAGGAAATTAGGAAAAGACGCTGGAGGTGGAT
AGGACATACATTGNGGAAATCATCAAACTGCGTCACGAGACAAGCACTAACTTGGAATCC
TGNNGGCAAACGGAAAAGAGGAAGACCAAAGAACACATTGCGTCGAGAATCGGAGGCAGA
CATGAAAAGAATGAACAGCACTTGGGAAGAGCTGGAAAGGANAGCCCAGGACAGAGTTGG
NTGGAGAATGCTGGTCGGCGGCCTATGCTCCTCCGAGAGGGGTAACAGGCGTA
>Cbre33#Unknown
NNNNAAAAAAGAAAAAAAGTTTAACGCAGTCAGCAGGATTCGAACCTACGCGGGCAGAGC
CCAATTGATTTCNAGTCAATCTCCTTAACCACTCGGACATGACTGCACGTTAATTAGGAG
GCGCGGGAGG
>Tasi34#LTR/Copia
AAATAGTAGTGAAAGAACCTTTTGCTTCATTTAGTTAGCGTTCCCTTGACAACGGATAGA
AATATGCCCAAATCATTTCCAGCAGGTAATTCAACGCCGTAAGATACTTCTCGTGTAAAT
TTAATATCCATCTTGTAACTATCAGACGACCAAAAAGTTTGTGCTATTCTCTATGCGACA
CTTTGTAATGGCTTTTAGTAATTTGTGGAGTTTATGTTGCTGTTCACATGGATGCATGCA
AAGTATAGATACGCGCCAGTCCAACATTTGTTCCTCTTCTAGGCGCATTTAACTCGCCGC
CAAAACTGAAGTGTGCTAAAATCCTGAATCATAATGAAAAATCACTCAAATACACGTCTC
GATAATGATGATCTAAGTGTCCCTGCTGTTTGGAATAAATTGAGAGTAGGGTGTCAAGAG
CTTGCGGAAGTGTTTTTGCGTGAGTGGTGGAACAATTAGTGGTGGGAACTTTTCTTACGT
GATGCAACCACGCCGTTGTTAGGACCTTCTATTTTTCAACACCGAGCCAAAGAAGATAAC
ATTGGCTAACCGACTGATCTATTCACTGCCCACCTCACATTTCTACAAAATTGGGTCACT
TTAATCCAAAAAGCCATACTTGCTTTGTGTGCGGTGGACGGTAGAGGGAATTTTTCCTTA
CGACTTTATCGCTGAGGGCTGAACGCCGATAACAAATGGGACCTAGTTAGCGCCAAACGA
CTCGATGGTCCGCCAAAAAAATTTTAGGTTAGATATGTAGAGCTAGTCCTGTTCTTACAA
ATAGGACAGTCATAAGAGCTGACTACGTACCGCGAAACGTTAGGATAGGCCTCTAGAGGA
GAAGGGAGATACGAGCTCACCTTCATTCAGTGTATCTCTGTGATGATGTTTTTTTCCATT
GATTTGAGGCTCACCTTGACATTGGGAAAATGACATGAGAAATGAGTGGTTAGGGATTGA
AAGTGAGTTGGAAACGAGATGTTTTGTAGGAGTGAAATTGATTGTAATGATGACTGTTTT
AACAGATGAGGGGGTTTTGGGCATTTTAGATGGTTTTTTAATTGTCATTATGTAAGTTGA
ACGAAACTGTTTGAAAATCTTATGGTATCTGAAGGGTGAACTTGAATAGGTAAGTTAAAG
TTGGCGCTTACGAATCGACATACACATAGGCGATAGATGGAATTAACGTACCCTCGCAAC
AAAGGCAATATTATTTTTGACAAATGCATGTTTCTTCTAGTCTTATCCGACAATACGAGG
ATATCGCATCAAAAGCCCTATCGATTCCTGCCAGTACGGCCGAAATGATGGATTTGATCG
AGTACGTCAAAAAGACAGAAACTGTTACCATGGCACGAATGGAGCGTGAGTTGGACCATT
CCAAGGATCGACTTCTCTTTCTCATGGATCATGCGCAAATGAATCCCTCGGACATGCGAA
TGATAGGTCAAGTCTTCGAGTGGCATTCACGCATGGTTGACATTTTTGATGAGCATAGAA
ATATAATGCGCCAGAAGCGCATTGAGTTCGAAAACAATCTGCGCTATCGGAGAGAGCGGT
TCCATGAAGAATTGGATAGCTATCGAAAACAGGTTGAAGAATTTCAGCATTTTGGAGACA
TGCAAGAAATGGTGCGCTACCTTAAGAAAGCACAAGCTCTGGACGAACGACTAGAGGTGG
CCTTGACCAAGGTTGATGCTTTCAATGCTGAGGAGACCGCCTTTGGTTGGACCTTGACCA
ACTATCCCCTGAGATTGGAAACCCAGAATATTCTAAAGCCCTACCTCAGGCTTTATGAGA
CTACTGTGGATTTCAATAACAAGAGCAAAGAATGGATGGATGGTCCTATGGAGAAGGTGG
ATCCCGAGGCTGTTGATGCCGACGTTGCAAACTACCATCGGACTTTGTTTAAGCTAGAAA
AGACATTTGAACAGGTTCCAGCCCCACGGAAAATCGCCAGCAAAGTACGGCTCAGAGTGG
AGGAATTTAAGGAACACCTACCGCTGGTGATGACACTGTTTAATCCAGGTTTAAAGGAGA
GACATTGGCAACAGATTTCCGATGTTGTGGGGTACACTCTTCGTAACGAGGAGGGAATGT
GTTTGGCCAAATTAATAGATATGAATCTCGAAAGCTTTATCCCCAAGTTTGAGGCCATCT
CTGAGGCCGCTACTAAAGAATACAATTTAGAAAAGGCTTTAGTTAAAATGAAGAAAGAAT
GGGAGCCGGTAAGAAATTATCCTACCTTGGTATTCCATTCATTTGAATTTGTACTTTATT
TTGCTTTACACAGATTAATTCCAAGGCAACTTTAAGTAAAGCGCCTTTATGTAGAGGTCT
TGAGTACCTTTAACTACTATTACCTCTTCAATGAGTCCATGCATCTCTACATAATCCGAA
AAGTCCAAATCCAGGTTGTGTGGTAAATGCTGTGAGACCAAGACATGACTTGAAGCTGAG
TAGCTCGTGAAGGTTCCGTAATAATCCTTCCAAGCAGTGGTTTGACACAAAACACTTGGT
TTCCAATTTTGATGACTGTAAAAGTGATGTTCTGAAGTGTTTATTCGTACCCATTTATTC
AACTTTAGGAATTTAAGGCAATGAAAATGGGTCATATTTGATAGATCCTTGCCTGATACT
CTTCATTTCGGCTTCCAATTTGGTCATTATTTCAGATGTTTCGGTTTTCATTTTAGAGTC
GCAACATCCTTATCCACTCCTAAAACATTGCTTTCATTGGAATACTTTTTTTCTTTTCTG
CATTAAGCTTGAATTCACACTCTTGCCGTATCGGGACAGTGGTACCTACATTGTATCGGC
GGTTGATGATATTCAGCTTATCCTCGATGATCACATTGTGAAGTCACAGACAATGCGTGG
ATCGCCCTTCATCAAACCCTTTGAGAATGAAATAAGGTTGGCATTCTCCGTGCCTTTCAT
TACTGAATTCAGGCTCACTGATTTTGGAATTGGCTAAAACTTAAATCCAAGGATCGTTGT
CTCATGGGTAAAAGGAAAATCACTCATACAAATCATGTAACTATAAGTGTATACCTTCTG
GGACAATTATCACTCAAGCAAAAGGTTCGTTAGGGGTGTCACGTATGCGTGACGCGACTA
TCTTTGTCAGAATTTTACAAATGGTTGCTCTGGGTCTTATCGAACACACTTTTTCTGGAT
TTGAATAACTGAAATATGCAGAATGTTACGCACCGTGAACTTGCTAACCCAAGTTGGCTG
GATGTTTTAGTTTGGGATTGTTTGTGGTCCGTTTTTCATTTACACCGCCTTTGTTTCTTT
TTAAGGGAGTGGGAATCAACCCTCGTACTAACTCAAGATGTTTTGGATGCCTGGCTCAAG
GTGCAAGCGACATGGCTCTATCTAGAACCTATCTTCAGTTCACCAGACATAATGGCCCAA
ATGCCGGACGAAAGCCGCAAATTCACGTCTGTGGATAAGACGTGGAAGGAGCTCATGAAG
CTCGCTGTCGCTGACCCGCATGTTCTTGCCGTCATCAAAATAGATAAGATGCTAGAAAAG
TTACGCAAGGCGAACGACTTCCTCGAGATCATCCTCAAGGGTTTGAATGCATACTTAGAG
AAGAAACGTCTCTGTTTCCCTCGATTCTTCTTCCTCTCCAATGATGAGTTGCTCGAAATC
CTCTCCGAGACCAAGGATCCAACTCGTGTACAGCCTCATCTTAAAAAGTGCTTTGAAGGC
ATCGCTCGACTTAACTTTACCGAGGATCTGGAAATCACACACATACGCAGCAGTGAAGAT
GAGGTGGTTATGTTGAAGGATGTTATCTCAACTGCAAAGGCACGTGGAGCGGTCGAGAAG
TGGCTTATTGAACTGGAAAGCGATATGACCGCATCGGTACGCTTGAATATCTTCAATTGC
CTTGAGGACTATGTCAAGAATACAAGAAAGAACTGGGTGAAGCATTGGTGCGGGCAGGCT
GTTCTGGCCATCACGATGACGTATTGGACCTCTAATTGCACTATTGCCATAAATAAAGGC
CTGAGAGAGCTTGCTTCCTACATGGAGGTATGACTTTAGATTTCATTTTGTGGATTTTAA
AATGAAAAAGTGTCAGGCAGCGCTGTGACTGCCTGCGATGGCGAAGAGATGAAAGTAGTA
GCCAAGATACCCAAGGAAGGTGCTTAACTTTGCTTAACTAAAACACCATCTAAATACCGC
TAAAATTAAATTTTTTTGCAATGGTTACAATGTCACTAAGGTCTATCCTTGTAACCAAGC
ATCTTTCTTTAGTAATCTTCTCAATTCCCAGCTTTTTTTGCCACTTTATAAGTACATACT
TTCAAAGAGAAAATAACCATTAGCCATTCGCTCTACGCAGGAGAATACAAGACAAATTGA
GGAGATTGTTGAGATGGTGCGCGGCAAACTTTCAAAGCAGAATCGGACGACACTGCAGGC
CCTGATCGTCCTGACCGTGCATGCGCGTGATGTGGTGCAGACGTTGGTGGACGAGAAGGT
CAAAAGTGATACAGAATTCCCTTGGCTCAGTCAACTACGCTACTATTGGGAAAACGACCA
ACTGCAGACACGTATGATCAACTCCACTCTTGCGTACGTCAATTCCATCTCTCTTCCCAC
TGCCTCTCTTGCTTGTTTGCACAAACTTGGAGCATTGTAAATGAATACTTGGAAGTCCTA
AACAAACCCACCTCTCTTTGGATGACGTTTTCATAATTTCAGTTACGGTTACGAGTACTT
GGGAAATACCCCTCGTCTGGTCATCACTCCACTGACAGATCGATGCTACCGCACACTGTT
TGGAGCGCTTCACCTGCATCTGGGTGGTGCTCCCGAGGGTCCCGCAGGCACAGGTAAAAC
GGAAACCACTAAGGATCTTGCCAAGGCCGTTGCCAAGCAGTGTGTCGTCTTCAACTGTTC
CGACGGTCTTGACTACATCGCGCTGGGCAAATTTTTCAAGGTAAGTGTGCCTATATGAAG
CTAACCTATATATTTAAAGAATAGTAGTTGATTAGTTATTTTTAATTATTTGTTTAAGTG
CAGAGCTCATTCAAGTCACTGTAATTTAGGAGAATATGGGAAATGATGCATATAAAATAG
TCAAAACATGGAATTTTGTCCCATGCTACTTTTATGTTGCGGTATTTTTTGGCTTCTCCA
GGGTTTGGCTTCTTGCGGTGCTTGGTCGTGCTTTGATGAGTTCAACCGCATCGATTTGGA
GGTGTTATCTGTCGTTGCCCAGCAGATCTTGACCATTCAGATTGCTATAAATTCTGGAAA
AGATAAACTCGTTTTTGAAGGCACAGAACTCACCCTCGATCCAACATGTGCTGTCTTCAT
TACCATGAATCCAGGATACGCTGGTCGTTCAGAATTACCGGACAACTTAAAAGTATTCAT
TTAATCCCCTTCGCTTTCCCACTATTTTACTTTGAGGCTTAGTAGTGTGCTATCCACATT
TAAGGCCCTCTTCCGTTCGGTGGCAATGATGGTACCAGACTACGCAATGATTGCTGAAAT
TTCACTGTATTCCTGTGGATTTGTCACTGCTAGACCATTGGCTGTCAAGATTGTTGCCAC
CTATCGGTTATGCTCTGAACAGCTCTCTAGCCAACCTCACTACGATTATGGCATGAGAGC
TGTTAAATCAGTGCTCACTGCCGCTGGCAACTTGAAGGTGGGTGAAAGCCGCATCCTCAT
AGAACTTCTTTGACATAAGCATAATTTCGCCATCTGGTAATCAACAAGTTGCTACCGTAC
GATGCTATCTATCGATGTATTAGTTCAGTTTTGCATTAAAGTACTGAGGATTATGTTCCT
GCATTTTTTGCCCTAGCTCCAATACCCAAATGACAATGAAGACGTGTTAATGCTCCGTTC
CATAATCGATGTCAACTTGCCAAAGTTTTTAAACCATGATTTGCCCCTCTTTCACGGCAT
CACCTCTGACCTCTTTCCGGGGATCAAATATCCCGATCCCGACTATGCGATTCTCAATAA
CGCTGCTAAGCGCGCCTGCAATCATATGAACTTACAATGTACAGATTTCTTTTTGACAAA
AATTCAACAAATTTATGAAATGATGATTGTTCGGCATGGATTCATGATCACCGGCTATCC
ATTCGGTGGCAAAACAAGTGCTTATCGGGTGCTTGCAGAAGCCCTGGGTTATATCTGCGA
GCAGGCAAGTTGAACATTGTGTCGCCTGCACATTCTAAATGTCTTCATGATTAATTTGCC
TCTCTTTGGTTGTTCAGGGTCTAATGGACGAAAATAAGGTTCAGATTACAGTACTGAACC
CAAAGTCCATCACAATGGGCCAGTTGTATGGTCGATTTGATCCAAACTCTCATGAGTGGT
CTGACGGTGTTTTGGCTGTCTCCTACCGAGCTTTTGCAGTGTCTCAAACTCCTGATCGAA
AGTGGNTGGTGTTCGACGGTCCCGTGGATGCTGTCTGGATTGAGAACATGAACACCGTTT
TGGATGATAATAAGAAGCTTTGCCTCATGTCTGGTGAGATAATCCAACTGGCACCGACCA
CCAATCTCATATTTGAGCCAATGGATCTGGAAGCCGCCTCCCCAGCCACGGTCTCGCGAT
GCGGTATGATCTACATGGAGCCCAGTAGTCTTGGCTGGCGACCAATTATGCAAAGTTGGT
TGGCCAAGCTACCTTCTGGAGTGAAAGAGACTCAAAAGAAGATTATTGAAAACATGGCCG
AGCGCTTTGTCGATGCAGGTCTGACTATGGTCCGCAAAGGTTCTGGAAAGGTATTAAAAT
TTTTTTTCTTTTTTTATCAGCATTTAGGGGCTTTTCTGTCCTAAGTGTGTTTTGTTCTGT
TGCATAGGAACTCTCACCAACAACAGACATAAATTTGGTCAGAAGTCTCACCAACCTTAT
TGATTGTCAGCTTGACGACTTTAAGGACCCCGATGTTATTAGTTACAATGGTGAAGACAG
CATCAACTGCATTATAGAGGTACGTCTCTTCACGTGGTTGTTTGTGCCTTGGTGCTAGAA
TTGTATTAACTTAGCTATAACACACAAGCGGAGAGCCACTTAATGTATGTTAACATAGCG
AAGTGTATAATTTGTGCATAAATCCCGGGATATCCCATTCTCAGTACGCATAATCAGGTT
GAAATCCATGATCACTCACAAAGCAGTCTCTTGTACTGTCGGTTTATAATCGTGTTATCC
ATTCATCATGGAGACTGCTGTTCTTTCCTCCTTTTCAGTGCATCTTCCTATTCTCCTACG
TGTGGTCAATTGGTGCCACGAAGGATGAAAGGGGTCGCAAACGCTTTGACAAGCTGACCC
GCGAGCTCATGAATGGGGGCATGACGGAGGACACCCAGCGCTACCTGGCTTTTGTGGAGC
AGGTCCCTCCTCCCATGGAGGACTACAAGTTTCCTTTCCCCATCAAAGGAAGTGTCTACG
ACTATCGTCTCGACTTCACTGTACGTAATTCGGTCAAGTGTAAAGAGCAGAGGTCAAGCA
AGTTGTTTGGTTTCAAAGATACCCAATTTTTAACACATGAATTTGCTAGTTATGCTCTGC
TATCAAAGAACAGTTTCCCTACAAAATGTGTTTTACTTTTTAGATTAATAAACCCAACAA
GGATCAGGTAAGTTGTGGATCACGCTACAATAGCAGTTTTAAAACAAATTAGATTCTTCG
CTATTTTATTTTTAACTACACACTATAGACAAGAGGTCAGGTAAGCACTTGGTGTGTTTT
TGGTCTGCTTTCCTGTGGTTTAAAAGTATGTTTGGGAGATTGTTTCTCTCCAGAATGTTT
ACTTGAAATTCACGCTTCCACTCCACCGCAACTTACATTTTACCTTACATTTTACCTACT
TTTTTAGGCACTGAGAGATGATGAAGATGTGAGTCAACTTCATTTTATTCAGTTGCTCAT
CACCTTTACTTCATTCCTAAAACCTACTGTATCAGATGTTTTTCCTATAAAATATTTTTG
AAAGAATTCAAGAAGTGTGTATTGAGTTAAAGTATGTCTTTGATCAACAATGTAAGGGTA
GTGGGTCGTCGCCATACTGTTTTGGGCATTCTATTTGGTCACGTGAGTAAAAAGCCAGTG
TCACATTTGATCTTTCCTTTGATGTCGTGTTTCCCACATCGAGAGGCGCTCATGACGTTG
TGGTACTGGTAGAAATAAGACCGGTGCATGAGTGTCATAGCATGTCAACCTGACACCCCA
GAGAGTCGATTGTCAGTATGTGGAGTGAGATTGTTGCAGACACGATCTAATGTAATTTTT
TGCTCCTCCTTTAGCTTGAAACGGTAAGTCATGGCGATTGCTTTATGGCGCTTTGGTTGG
ACAACTGAATTCATTCAAACTCTGTCTCCAGACTGCTCCAATAACAGTAGACGAAGCCGA
GAAAAATGAGGAGAGCACTGTAGAAGTAAGTTAATTTTCACTTCAAAATTACAATGACTC
GTAAAAAATGGAGCGTTTTGTAATTTTTTTTACGTCATCCGAATTCCGTAGAAATTTTCT
CCATTTGCCCCAAGTGACCTCAGTGTCTGCACTTTTGAGCCTGGGTTTACTATCTTAAAT
TTGCCATAATTCTGAGACTTTTTGCGTGCCTTGCTCTGAAGCTATTGCATGCTTCTGAAA
ATCGCCTGCATAGTGTGTAGACTTTATTACACATTGGGAAAGGAAATCACCTAACTTTAA
AATAGAACTAATTAAATGGCATTTAACCGCGCATTCTACTACTTTGCCAAATCTCCAGTC
TATTACAGTGAAAGGGTTGCTAAAAGTGCATGAAACTACTAATTTGGATGTTTCAGTATC
CGGTGAAGTGGACACAATGGCGCGAGGTTGTTCGTGCCATGCCCCCCATTCCTAAGGACG
CCACTTTCAACGAGATTATTGTCACCACGGTGGATACCGTGCGAACGGTGAAGCTGCTTG
ACCTTCTCGTGAAGCACCGCAAGGCCTGTCTCTTTGTCGGTCCCACAGGAACCGGAAAAT
CCTGCTATATTGTGGTAAGTGTCCGCTTACTCTATCCAATCTTTGACCCCTTCACCGGCT
AGTTTGGGATAGTGTTGTAGAAACTTCTCACATTGATTTGAATTTCAGGGGAGAAGGCGA
CCCGTGTTGAAATGCAAGGCTAGCACCGACTTATTCATTAAGCATATTGACACCGTTGAA
ATTCTACAAGTCCTGCCGTTAGTAAGGGTCTTAATTTACTTTCAGCAGAAGTTACCGCGT
CTGAACAAAAGAGAAACTTACTTGTGTGAAGTTTCCCTAACTACGCTCCCTTATTTGTAT
TTACACTTCGCTTTTATACTGACGTTTGATGAATTCTTGTCTTTTAGAACTTTCTTTTTA
ACATTCTGGATAAAAACGTATACAAACCAAACGTAATCAACTTCTCGGCACAAACCAGCG
CCAATCAGACGCAGAACATGATAATGGGTAAGTTGGATCGACGCCGAAAGGGGGTATTTG
GACCGCCCGTGGGGAAGAGAATGATCTGTTTTGTTGACGACTTAAACATGCCTGTTCGGG
AGGTCTATGGAGCCCAACCACCTATCGAGTTGCTCCGTCAGTGGCTCGATCACGGTAATT
GGTGAGTGGCTACTCCTTCCCATGAGACCGTTCCATAGCCCGATTCCCCTAATCACCGAT
CTTCGTTTTTGTTCATGCATTTATCACCGGCTAACCTAAGAGTTTAAATGTAATTTAAAA
GCAACTTTTTTGTTAAACAAGTGTGTAATACCGGGTGACAGAAACGTACTGATTGTCGGG
TGTTTTTATGTATCACTCTGACGTATCGTTTATCTTCCGGATATGCGCGAGGCATGGAAA
CTAGCCATCTTTGTTCTGCCTAAATAGGTATGATTTAAGGGATAACTCGGTTCTGAAACT
GATCGACCTACAGTTTGTGGGTGCAATGGATCCACCGGGCGGTGGACGAAATCCTGTGAC
GCCTCGATTTCTGCGGCATCTGAATACAATCGCGATTAACGATTTCTCCGAGGATACTAT
GAAAACTATTTTTAACAAGATCTTGAATTGGCACTTTATGGTCCAGTAAGTCATATCACC
ATGCAGTAGGCAAAATTTTCGGTTTGTCATTATTGAGGCAAGTTTTTGTATTTCAACGGG
ATCATGATCACTTAAGTGTGTACCAGTTAGTCACAAAGGCTATTCCATATGCGCATGCGA
TACCGGCCACGAATGTTGGCCAAACTTTCATAGATGGATGGAAATTGATTTACAAAAATT
GGTATAATTGTTGGACTCTACAAACGAGTGAAATATTATTTTCTTTCACGATTTATTTCG
AAGCTTACATGCGTTTAATTTTAGCAATTTTCCGAAGGACTTCAGTTCAGAATTAGCTGA
AATGTTGGTGAACGCCACCCTTGAAGTTTATCAACAGGCCACTTTGAATCTGCTGCCGAC
ACCGGAGAAGTCGCACTACCTCTTCAATCTGCGCGACTTCAGTCGTGTCATTTACGGCGT
GATGCTGAGTCGGCCGGAGTCAATAGCTGTCCCGATTGCATTGAAACGCCTCTGGCTTCA
CGAGGTACACCGCGTCTACTACGATCGTCTTATTGACGACTCGGATCGCTCGTGGTTCTT
TGAGACCGCCAAAAGTGTTCTCAAGGATAAACTGGATGTTGATTTGAATGCACTCTGTGG
AAATCTTGCTGATAAAAGCGGTGAGGTAATTATATCTTTATCAACCTTACGACAACTATT
TTTCTATATTGAGCAGATTCTCTGGAAATCTCACCTACTTATTTATGAAATATTGATGTA
TTATTTGAAGCGCACATATAAAGTCCTACTTTGGTGTGTAGGGCTTCCATTGCACTTCTC
GTTAGGCTATTCTGTTCTGTTATGTTTGGGTATAGTACAAAACTGAGATCATGTTAATAA
ATGAAATGACGTGTGAGATTCGGCTTTCATGTCCATGACCTTTTACCGTCAGCGTACACT
TCGTCAATTACTGGTATCTTATAGGTCTCCTGAAATTTATTGTGACCTGCGGTGCATGAA
ATGGATATTTTAACTCCTATCTAACACTTACAAAAGACAATAGTTAAGTGTGAATAATTT
CATAAAAAGTAACTGAAATGAGTCTAATGTTGATTGTGAAAACAATTAAAGGAAAACGCA
CAAACAATGCGATTGTGCTATGGCACGATCTAGCTTTGAAATCGCTGAAAGGTGGTTATG
ATTCAGCCCAGCATTTTTATTTGCACACTCCTTTTTTTCTCATCTATACTCAATTAAAAA
TACCTTATGGCCTTGAGTATCCACCCATTTTAGGTGACCCAAGATAGTTTACGCTCCCTA
ATGTTCTGTGACTTTGTGGAGCCAAAGGGCGATCGACTCTACGTGGAAGTGCCCGATGTT
GAAGCGTTACGTAAGATTGTGGAAGGTTTCCTAGATGAGTACAATTCAATGAGCAAGAAA
CCTATGAATCTGGTCCTGTTCCGCTTCGCTATTGAGCATGTTTGCCGCATCGCCCGGATC
CTTAAGACACCAAGGTCTCACGCCCTCCTCGTTGGTGTTGGGGGCTCCGGAAGACAATCT
CTTACCCGCCTTGCCGCTCACATCTGCGACTACGATCTCTTTCAAGTAAATCAAAAACGC
TCACTATGCCTTCTTCTAATAGAGGATCTAAGGATATTCTTGGTCCGAGGACAATTACAT
CTTTTGGTTCTTGAACAGCATTACTTCAGATCGAACATACCTTTCACGGACCATGGTAGT
CGATTTGCTCTAGGATCCTGTTAATAGATGTGTTAAATGATATTAGCTACTGAACCTGTA
CAAATGTGCCTGTGTTACTGGTAAATATCGAACACTACCTCTCAACATGGCACTCTTTTA
CTGCATTTGTCAAGTTCAAGTGTCTAATTTGCCCTCCAAAACTCGTAAAGGCCATCCTTT
ATTGTCTAGGTGGAACTATCCAAATCTTATGGCATGAACGATTGGAACGAAGACCTCAAA
CGCATCTTGCGAAAGACCACAGAGACGGAGAATCACGGTGTCTTCCTCTTCNCTGACACT
CAAGTGAAACAGGAATCATTCGTGGAGGACCTGAACAACCTTCTGAACGCCGGGGAGGTG
CCCAATCTCTTCCCACCCGATGAGAAGCAAGAAGTGTGCGAGAAAATGCGTGTCCTTGAT
AGGCAGCGCGACCGAAGCAAACAGACCGACGGCTCGCCTGTGGCTCTCTTTAACTACTTT
ATTCAAAAGACTCGAGATCAGCTTCATGTGGTCCTTGCATTCAGCCCCATCGGCGCTGCC
TTCAGGCAACGGCTCAGAATGTTCCCCTCGCTGGTCAACTGCTGCACGATAGACTGGTTC
CATGCACGTCCTCATCCATTACTCCTACCTAACTTTGAACCATTGAATGCCCAAATTTAG
CTATGTATAACTCATCCGTTAGAATAAGTGATTATTAACATATTTCTAAAACATCCGTCC
AAGAAATCAAAGATAGGACTGCTCTGTGTTTAAATAAAAATTTGTCTTGTTCGCTTAGTC
TTGGCCCGAGGATGCATTGACGGCCGTCGCAACGAGGCAGCTACAATCCGTAGAGATGTC
CCCAGAAGTACGCCAAGGCTGCATCAATCTGTGCAAGTACTTCCATACAAGTACTCAAGA
CCTATCCATTCGATATCGACTGGAGCTGGAAAGACATAACTATGTCACCCCGACGTCTTA
CCTCGAACTCATCTCTACTTTCATAACACTTTTGGATGAGAAGAGGAAGTAGGTTATCTT
ACAGTACTTTTCTCCAAAATGTTTCAAAATCCCCTTCTGAGTAGAATTAACAAATGAATG
GTTCCTAGATATCGCTGCGATCTATGTGGAATTTATCACTGTTAACGTAAAGTCTAATGT
GCATTTTGAGTCAGACGTAAATTCAGAAAGTGGAATGTTAGAAGGTGGGTTTGCATAGTT
AATGACGTTGGCCTCACTGTGATTACATTTGAGGTCGGTGCTGACACAAAAAAGTCGCTA
CGAGGTGGGTCTGGAGAAGTTGGGCAGCGCAGCAGAGGACATTACATTGATGTCGAAGGA
GTTGTTAGAGCTGCAGCCGAAGTTGGTGCAGGCGAGCAAGGAGGTTGACGCCACCATGGC
GATAGTAGAGAAGCAAAGCAGTGAAGCAGCCAAGCAGGAGAAGGTGGTGAGAGCCGACGA
GGCGGTGGCTAATGAGCAGGCTAGCGCCGCGCAGGCCATTAAACAGGAATGCGATGATGA
CCTTGCTGGAGCCATTCCCATCCTCGAGGCAGCTCTCAAGGCCCTCGAAACTCTGACTCC
AGCGGTACGTTTTCTCTAATTTCTCTTCTAGCAACGTTAGAACGTAAGCGTATTTCAAGA
GCACATTCAAATGGGTTCCAAAATGATCTTCCCCGATCCTTACGCAGCACAAACTCATCG
CTTGCTACTTTATTTGCAACCCATAACAAAATTTCACATTTCACTACCAAATATACTATG
AATGAACTGACCAGCAAAAGTAAATTAGTTTTAGGTCCTCTTTTTTCCTTTGTATTTCTA
AAACTTTAGTTTCGAACTGAGATAATGGACTTATTTTTTAAGAAATGCTAGCATACGTAC
GAAGACATGAAACTTGTGATTACCTTATTCAATTGTTGCAGGATATAACGATTGTGAAGA
CCATGAAATCGCCCCCAATGGGTGTCCGACTGGTTATGGAAGCAGTCTGCGTTCTGAAGG
GTGTAAAACCAGACAAAATTAACGATCCTGGGGGTTCTGTTAAAAAAATTGATGACTTCT
GGGGTCCATCTAAGAGACTCCTCGGTGACATGAAGTTCTTGGAACACTTGAAGACCTACG
ACAAAGACAATATCCCCGAGGCGATCATTAAAACGATTAGGGAGAAGTANATTCCTAATC
CAGACTTCAAACACGCCGAAAGAATTGCCGTTGCCTCAACAGCAGCTGAGGGTCTATGCA
AGTGGGTCATTGCCATCGACGCCTACGATAAAGTCGCAAAGATTGTTGCACCCAAGAAGA
TTGCTCTTGCGAAAGCTATGGCAGAATATAATGCCGCTATGGAGGCTCTCAATAAAAAAC
GGGCCGCTCTCAAGGTTGTACAGGACAAGCTCCAGGCCCTCACCAATGAACTAAACATTA
ACAAACAGAAGAAGATTGAGCTTGAAAATAAGGTGGATATTTGTACAAAGAAATTGGAGC
GCGCTGAACAGCTAATTGGTGGCTTGGGCGGTGAGAAGCAGCGGTGGACTGATAATGCCA
AGAGCCTTGGGGAACAATATACCACCCTTACAGGAGATATTCTCGTCTCCAGCGGAGTGG
TAGCCTATTTAGGCGCATTCACTCCCACATTTAGGGCTGAGCAAGCGGCTGATTGGCTTG
CAAAGGTCCAAACCTCGGTGATTCCTTGCTCCGACGTGTTCAGTCTTGTAGCCACTCTTG
GTAGTCCCGTGGCTATCAGAGCTTGGAATATCGCTGGTTTGCCAACAGACGACTTTTCCA
TCGAAAATGGCATTATAACAACGTCAGTTTTTCATTCAAAGATGGTTTGTTGCCTGTGTC
GTTCTGATAGCTACATGAATAACTTGGTGTTCTTATTATAGTACGGCGCGTAGATGGCCA
CTCATGGTTGATCCACAGATGCAGGCAAATAAGTGGATCAAGAACATGGAGAAGAAGAAT
AACCTGGTTATCGTGAAATTGTCAGACAGTGATTTTGTTCGAACTATGGAGAACAGCATT
CAATTTGGGATACCAGTGCTACTAGAAAATGTGGGTGAGGAGTTGGATCCTGTGCTCGAA
TCGCTCCTCTTGAAACAGACTTTCAAGCAAGGCGGTGCTTTGTGCATTAAACTAGGGGAT
TCAGTCATCGAATATTCACCTGAATTCAGATTCTACATAACTACTAAGGTCAGTTTGTCT
ATTCATACGCTATCCTTTTTTTGCGTCTATCTATCGTTAAGTTAAACAGTAAAACTGGTT
GTGGATTCTTTACAAGTAATATTCAATTTCAGTGTCATTGTTAGTCAATAATAGCAATGC
ATACACTTTTCTCTTCAGCTTCGAAATCCGCACTATATGCCTGAGGTTGCAGTGAAAGTC
ACCCTGGTGAACTTCATGATTACCAGCGAAGGGCTTAACGACCAGTTGCTAGGCATCGTG
GTAGCGCGTGAACGACCTGAGCTTGAAGACGAGAAGAACAAACTCATTCTTCAAGGCGCC
GCAAACAAGAAGAAGTTGAAGGAGCTGGAGGATCAGATCCTTACTGTGCTTTCCGCATCA
GAGGGCAACATTTTAGAGGATGAGAGTGCTATCCAGGTTCTCAACTCCTCCAAGGAACTA
TCTAATGAGATCGTGGAGAAACAGTCTTACTTTGAGGAGACAGAGAAGAAGATTGATGCT
GCCAGGATGGGCTACCTTCCCATTGCCATCTATACCTCAGTTCTCTTCTTTTCCATTGTT
GATATGGCTAACATTGACCCAATGTATCAGTATTCCCTCACTTGGTTCATAAATCTTTTC
AACTTAGCCATTGAAAACTCGGACAAATCGGACGATTTACAGCAGCGGTTAGAGATTTTG
AAAGATTACATTACGTACTCATTCTATTGCAACGTTTGTCGATCCCTATTCGAAAAAGAC
AAACTGCTATTCTCCTTCTTGCTGGTGATAAATTTAGGTAAGCATCGAAAAGAAATAAAC
GAGGCGGAATGGCGATTTCTCCTCACTGGTGGTGTTGGTCTTGACAATCCACACTCCAAT
CCTTCTTCTTGGCTTCCTGCAAAGCAGTGGGATGCCCTCTGTCGCATGTCAGCACTGCCA
AGATTTACTAAGCTCAGGGAGAATTTCACTAGTCGATTGGCACAATATCAGGCAATTTAT
GATCATCCAAACCCACACACAATCCCTCTCCCCAGTCCCTATGACGAGAAGATTACAGAC
TACCTCGGTAGGATGCTCTTCATCCGCATTCTTCGGCCCGACAGGATGACATCTATCGTT
CAGGACTATGTGGCTGACTATCTTGGAAAAAAATTTATTGAGCCGCCGCCATTTGACTTG
CCTGGCTCTTTTGCGGACTCCAACAGTACCACGCCTCTGCTCTTCGTGCTCTCACCNGGC
TCTGATCCCATGGCTGCACTGCTCAGATTTGCAGATGATATCGGTTTTGGTGGCACCAAG
TTTNAGTCNCTCTCACTGGGTCAAGGCCAGGGCCCTATTGCCCAGAGGATGATGAGCAGT
GCCATCAAGGAGGGGACGTGGGTTCTCTTGCAGAACTGCCATCTGGCTCCCTCTTGGATG
CCCACTTTAGAGAAGCTTGTGGACGAGATCGAGCCAAACACCACTCATCCCGATTTCCGN
CTATGGCTGACCAGTTATCCTAGTTCCAATTTCCCCGTAACTATCCTACAGAATGGCGTC
AAAATGACTAATGAGCCTCCAAAGGGTCTGAGGTTCAATCTCTGGCGGTCCTACCTGAGC
GATCCCATCGCTGATCCGGAGTTCTTTTCCACTTGTCTCAAGCAGGGTACGTGGAAGAGA
ATGCTTTACGGTTTGATCTTCTTCCACGCCGTAGTGCAGGAGAGGAGGAAGTTCGGACCT
TTGGGATGGAATAATCTTTACGAGTTTAATGAAACTGATCTGCGCATTTCTGTTCGGCAA
TTGCATATGTTCCTCAATCAGTATGAAGTGAGTATCCTTGTTAAAGAGTGTTTTAAATAG
GGTACATTCGCATTACCCATTTGAGTCACATTTAAACTTTTTGTAGGGTGTTTTGATCAG
GTTACTTTAAACACTTTTCTAGACGGTCCATTACGAGGCACTTCGATACCTGACGGGAGA
ATGCAATTACGGTGGTAGAGTAACGGACGGTTGGGATCGCCGCACTCTTATGACCATTTT
GGAGAAATTTTATTGTCCCGCTCTGGTTGAAGATCCTTATTACAAGTTTGACGAAAGTGG
ACTTTATTACGTGCCATCCGAAAGAACCGTAAGCATGCGCCAACTTTTCCCACTACAAAA
CTGGGAATTTCTGTTGCACAGCTCTTTTCCTCAACCGGCATGCATCTGTGCTACCGGAAT
AATAAATCGAGTTGCTTCTAAAATCGGTAATGCTAAAATATTTTCATGTTCAAGCAGTCA
AGCACTCTAAATTCCATTCGGAGTAATTATTAAGTCAGAGTTGGGTAGCACTCTTAAAGT
GCGATACATTGCCATCTCTGATTCTGGTGTCGCAGCGCAGCTCAGATTTGTTGGTATAAA
CACAGAGGGGTGGGGTCTACTCCTATACCTTTGAGCATTCCTTCAACGATACTATAATGC
TTAGCAAATTTCGCTAAACAGCGGTTTCGGTGCCATACATTAGGCTTTACATAACTCTGG
ATACTTCCTAGATTTGGGTTTAATAAAGAGGTATTCATCGGCATCCAATGACGCGAACTT
TTTTGTTCTTCAGTATGAAGAGTACATTGATTTCATCAAGACGCTTCCACTAAATCCCTC
TCCGGAGATCTTTGGAATGCATCCAAATGCTGACATAACCAAGGACAATCAGGAAACGGC
ATTGCTTTTCACTAGCGCCCTTCTCACGCAGGTTGGCACTTCAGTTTAAGTGGATACTAT
TTAATGGATGTGTACTTGCAGAATTTTTTATAGTATGTATTGGTGGCTTGTCTTTTCAAA
ATTAGTAACTTCTTTAGACTCTAATTCTCCACATCATAAATTTATACAATCCATGCACAC
TGGGTCTATCAAAGCTGGAAGGCATAGGAATTAACTTGCTTTGTTTCTAGTCCAAAGGAG
GCTCATCATCAGGAGCCTCTCAGGATGAGGTCTTGGAAGACGTGACAGCGGGTATCCTAA
ATCGCCTGCCTGAAAGTTTCGACCTCGAGTTGACCTTACGTAAATATCCCACCCTCTACG
AGCAGAGCATGAACACGGTTCTGGTGCAGGAGTTGACACGCTTCAACCGGCTGCTCGACA
TAATTCGGATCAGTCTGACTGACCTACGCAAGGCCATTAAAGGTCTGATTGTGATGTCAC
CCGACCTCGAGAACGTGGTCGTCTCCATACTCGAGTCTAAGATTCCCGCAATGTGGATGG
CCAAATCCTATCCCTCACTCAAACCACTTGGCTCCTATATCAACGACTTTTTGCTTCGGA
TCCAATTCTTTCAGGTGTGCTTACTGATTTTATGTGGATACCCCCAAAATGGCGTCTGAT
CAAGGGTCATGGAATACGTTAGCTGCATCATTTCGATCTTGCTGTTTGAAGAAGTTGATG
AGGACTCCACTCGTTCAGTTAGATGTCGTTGGTTGATGCTCAGTAGAAGTGTACACACGT
TATCCTCAAAGGGTCTAAAATGTATGTACTGTTCTTGACAAGCTACGGATCAGTGAAGTA
GTCGAGATGGGCTTTCGACACAACAATGTCAGACACTTTTCCTTGTGCTGCAGCGCTAGA
GTGATGCGTCATTGTGTAGTGCCTTGTTATGTTTTTTTCCAAAAACTATACTCTTATTCC
ACTTTCACGAGGCTGCTAACGTCAAACATAATTTGAACCATTAAGCTGCACTGGTCTTAA
GTCCATCAAAATTTCTTGAGATAGATCAAATTGGAGTGACTGCAATTCACAGACAAAATT
TGCCCTATTTAGGAGTGGTACGACAACGGCGCACCACCGAACTTTTGGATTTCCGGCTTC
TTCTTTACACAAGCCTTCCTTACTGGTGTGCAGCAGAACTACGCTCGAAAGTATGCGATT
CCCATCGACTTGCTCACTTTCGATTTCGAGGTCATGGAAGACCAGGAGTTCAATGAACCA
CCTCCAGATGGTAGGTCATCCAAACCAATTTACATTGATTCAAAAATAAAACTACTTTTA
TCTTATTCTATTTAGTCCACTTAAGTAATTGTATTGCATTTTGGAATTGCTTAAATACCG
TGAAGCTACAAAAATGGAGTGCTGAAGCTTAAGATCGGAAGATTTGTCAAGCAATGGGTT
TCTAAAATAGAAAGGATGGATACTAATATGAGTTTCTACCTGAATTTTGGCCAATATTTG
GTTTTCTTCTTAGGAGCCTACGTCTATGGACTCTTCCTCGATGGGGCCCGATGGAACAGA
ACCAAGAAAGTAGTTGATGAGTCGCTTCCAAAGATTTTGCAAGATTCTGTACCGACAGTA
AGTGATACCGATGAAGTTTCACGAACTCGTTACCCCAACCTTTGATCTACTTTATGCCTA
TTAATCCGAAATAATAATTATGGCAATTTTGACCTTATTGAAAGGATAGTTATGCTCGTT
CGGTATCCTTGTGGATGGATTAAAGTATGTTTATTGCGTTTGGATAGATACAGCTGATAC
CAATACAGAAGGCTGACCTTGTGCCACGTCGCACCTACCAGACTCCGGTCTACAAGACAA
GTGAACGTCGCGGCGTCCTCTCGACCACCGGCCACTCCACCAACTTTGTGCTCGCTATGG
ATCTGCCGACGGAGAAGGCTCCAGAGCACTGGATCCTACGCGGAGTCGCTCTGCTTTGCC
AATTGGACGATTAGCTACACTCTGCTCCTAATAAAGCTATTATGATATGCCAACCTATCT
TGATGGCGCGAGAGACCTCCGTTCTAAATTATGGGGAATTGCTGGCACACCTCCTTTTCG
GTCGGAAATTTAAACTCTAGATTATATTGTAGATCAACACCATGCATTTGCCTCCTTTCC
ACAGACCGTCTTAAACTGGATAAAGTTGCCAGTCTGAATAAGTTGCTAACCCCAATTCAA
TAGCACGGTTTGACGATGCTGGCCACCATGTTCACATGACTGGGTCACCAGCGGTAACCG
CGCAGAACCAGACGCAGGTAAGTGATTTCTCTCAAGGTCTCAACGATTTTAACGATGGAT
GTGAAGAAAAAATAACTACAAATGCTCTGATGGGGTCTGAGAACCGGTGCACATTCCACC
AGGCATCCATGACATTCGCCTAACTTGACTGGATGTGGATGGATTGCCATTGCCCAAGTT
GAGGCAAAAATCAGCACCTGCCACTTTTAAAGGCTAACTTCAAAGCATCTCCAAATTTTT
TCAGTTCCAAAATAGCAGGCTTAGCGTCGACGCTCAAACAGTACCGTCATATGACTTTCA
GCATAACGAGACAGACGGAAATTTGCTAAAAAAACATGCAGAGAAGCAAACCTCCCACCT
GCCCATGGTGTTTACCAAGGGCCTCAACGCATTTACCTTTGCCACCGCGGTATGTTCGTG
ACAAATGTGGAGAAATGGCACAATGTAGATAATCTTCCGGTGTATGAAAAGTCCCATTTC
TGTTTCTGGGCGTGGTGGACAAATAATCACGCCCCAAAATCACAAACACCCCCTTGCAAC
GATTCAATTCGTCCACCCTTCGCAGCTTATTTTGATGTGAATTACTCACGAGGAATAAAT
ATCGCGCTGCCGCTCGAACACGCCAACACAGCGTACCCAACTAGAAAATTTCACTGGAGT
TCATAAATATACAGAAAGGTTTGCATTTTTAGGAAGAAAAAACAATAATAGGCCCAATGT
TGTCAAATGCGTGTGCGCTTTTAACAAATGAAAAAGAGGGCTTGTGGTGGACACTGTAGA
GGTGTGATTGATGGATGCGCATGTTGAAAGACAAATTCGAACGCTGCTGGGCAGGAGAGG
CTATCTCAGGGTGTTGGGCAGATGTTTTTCAGCAGCGCTCCTCGACAGGAAACCATTGTA
GACGATGGGGCCAGTGTGTCCCTCGTTGAGGCCCTCGGGTCGCTTAGCGGGCACTCCGAA
GGTGACAGACTTCCCTGAGGCTTTCGTGCCCTCACTGAAAATGTTTTTGATTGCCTCCGC
CTCACTGGTGCTGAGTTCCCGATTCCGAGGGAAGACCACATCGAAGGTGACTATGAGATT
TCCCTTCTTGGCATTGTCATCGTAGTTGGGCATACCCTCGTTCGGTACACGCATTACTGC
TCCAGGCCATGTCACTTGATTTTGATTTAGCGACACCTTGAACGGATTAGTGTAGAGTTT
CGGTTAGCGTTACTGCGTGAGGATTAACTTAATTAATTTAGAACTACAACTCAGACACTC
CTGAACAAGCGGTTTGGTTAATGAATAAACGGGACCATGAAAGATGCTATTCCAACATTT
CTTAAAGCCAGATCGAAGATTTCTAAAAATGCACGAATTCGAAGGTTATGAAAGACCCAG
ATTCCAGTGAAAAGGCAAATATGCCTTACTTAGCGACGTTTTTTACATTGTAAATGTTAT
CTAAATTTTCAACTCTGCAATGTGACCTCCAAAAGGTTCCAAGAACAACGTCTAGCTGCC
ACAACAGGTAATGAAAGAAAATGCGCCACAAGAGCCTCTGCTAAAACCACTTAAAGGACA
AATGAAGGAAATTTATCCAGAAGATCGCGAGGTGAATAGCGCATACCATAGTTCAGCGCA
TAAAGACATGCATTTTACTCAGTAACCAGGGGGATTTTTCTATAATCACGTTTAGAGAAT
AAACCACAGATTGGCATACCTTATGTCCATCCAAATGCGTGAGTTCAAATGCAAATCCTA
CCAACGCATCGGCAAGACTGATGGTCACATTTGTATAGAGGTCATCGCCCCGACGATGGA
AAACAGGATGTCTGTAAGGAATAGCCTCGATTGGATCAATAGTCACTACAATTAGAGCGT
GGGCGTTTCTACCCACGTTCAAATTCAAGTCTCATTTACAACTAGTCACATTTGAGAAGA
CAGAATACGGCGTAATTGGCCACGCTAGCGTTAAGAGGTTTTGATCTATCCTCTACCGCA
CTTATCCATTTAACGTCTTTGATCATAGGTATGCTCGAATCGCAGACTTTCAGAATCGTA
AACTCAGGATGGTGAGAACAAAAAGGGAAACAATCAGGAGTTAAGTAAACAAACAGGAAT
TCAAAGCGATTGGCATACCAGAGAAGTTGATTTAAAACAAGAAATGAAAAATTAGTGTGA
TTTCAGCTCAGCTTATAGCTCACTTTCTCTGGCGAATGACAAACTTGAGGTCTCCATTGT
CCCCATCGGTGTGTGGTTCGCCTTCATCCGGGAAGGAATAAATGTGGCCATCGGGAACCC
CAGGTTCGATCTCCACCTCAATTTGTCGATCCTCAGTAACGAACCTAAGCAAAACATTGC
ATGTGCGCAAAAATCAGCATCAAAGTAACACCAATAGCTATGCTTGAACAAGGAGCCTAC
TCAAAATCGGAACACTGATTGCAAACGCGCTGCTGCAGCATTTGGAAGCGACCGGGGCCC
AGATACTGGGTCTTCATTTCCATTCTACAATTGCACTCTCGTGTACCCGGTTTGGATTTT
TTAACTGGCCTTGAACGAACAATTTCAATGAACTCGCCATTGTAGAGTTCTTCAAGGGAG
GCCGGAAGATCAATAACAATATCGGCACCACGAACCTTGTCCTCACCGTGGGACATGTCA
GGTCCACCACCAAACATCGAACTAAATATATTGGAGAATCCAAAGTCGGCAAAAGCATCA
CCACCACCATCGCCCTCACATGCTTTGATTCCTTGACCGGAATCGTACCGACGTCTCTTT
ACAGGATCCGATAGGCACTACACACCGAACGCATATAGATCTATAATCTCTACGAACCTC
GTAAGCAAATGTGATTTGTTTAAATTTTGTTTCGGTTTCTGGGTCCTTATTTTTGTCCGG
ATGGTACTGCTTTGCTAGATGACGATAAGCTTTTTTGATTTGGCTGTCTGTTGCTGAGCT
TGATACTTCGAGGTATTCGTAAAGATTTTGGCTGTAGGAGTACGTGTACATCAAACAGAT
TTTACCTTAAAACAAACCCGGGTAACAAAAGCAAAATGGCCAAGGAGACAGAATCGCGCA
TCCCCACCTCGCAACTCTCAACGCACACCACAATGTGACCTACAGACACAATAGTGCGTT
GTACATAGACGATTGGCTGTATAAAATTAGCCCTATTTATTTAGCAGCCAGAAAACATAT
GTAGGCTAGAGCTGTTGTTAATTACAATAAACCTTGCCAATGCATTCAACTATCCTGACG
CAAGTGACTAAATTAATTTTGGACTGTTAGCTTCCATGGTTCCACATAACATAAGGAGGT
ATCTAAACTTGCCGAAGTCTTTCAAAGCAAAACTCATATTATTGTAATTTAATTAAGAAT
AAACGTCTCAAGNNNNNNNNNNNNNNNNNNNNNNNNNNNNNNNNNNNNNNNNNNNNNNNN
NNNNNNNNNNNNNNNNNNNNNNNNNNNNNNNNNNNNNNNNNNNNNNNNNNNNNNNNNNNN
NNNNNNNNNNNNNNNNNNNNNNNNNNNNNNNNNNNNNNNNNNNNNNNNNNNNNNNNNNNN
NNNNNNNNNNNNNNNNNNNNNNNNNNNNNNNNNNNNNNNNNNNNNNNNNNNNNNNNNNNN
NNNNNNNNNTATGCCAATAAGATTAATGTTTCGTGTCCGACATTTGAAGTGTCCATATGG
CTCAACGGGCGCTACATTTATATCAGAGGACATATCACTTTGTTTCTGTCTATGGAGGGC
TCTGTGGCAGACCCGATGGCTAGTTTTATGCCGCAAGCAAGCATACCACACGATGTCGAC
CTCATAGGCAAAACTAAACGTGCTTTATGAGTGGAAGCACATTCGATGCTGCTATACTCC
CACCGCTTCAGCCCGTGGGCACTCGCCCAGCGAGTTACCTTGCAAGATCCAGTTCCATTG
GGTCTTGCAGTTTCCATTTATTTGTGCAAATGTGGCGGTACAATGTCTCGCTTTGGAAGT
GCTAGATGACGGTGTAAGGCGTCATTCATCCTCCCACCACCATGTGCCTTCCACACAAGC
TTTGATCCATGTGCTTCACTTGAATGGAGACGAAATAATGCCTAGTGGATGGGCGCGAGC
TATCCCCAGGTGTGCACCACTAAGCACCCCAGTGCGGTTGTTGAGGGCCTGCCAACCTGG
TGAGCCAACTTCCCATTGGGCCGTAAGAACAAGTTGCCTCACAAGCGCGATGATGATTTC
GAAACATTGTCACCGACAGAAGAATAGGGCGCTGAACACCAACTACGCTCGAAATTCAAA
GGCCACCAGTGCCTCTTACGCCTACCGAGACAACTGAAGGCCTAGAGTACAAGCTAACGC
ACATGTAACCGACTCAAAGGTTACAGAAAGTTTTTAATAATCGCACAGAGGGGATACCTG
AAGTTCTGAAGTTCCAAATGAGACTGGAGTCGAGGCGACTGAGAGCCTGTCGCGGGGATC
ATCCCAAATTCATAGGCGCAAAAGGCCATTAAGTGCTATATTTGAACAGGGAAGGTCCTG
CAATATGTATTTCACTGCAATATCCTAGTGTGAGACTGTACAAAGGTCTGAAAGATGTCG
CTAAAAACTTCTCAGAAGGGTAGTCGCCGCAACTCGGAGGAGGCATTCGCGGGCGTCCGA
AGCTTTGAAGTGACCCAGCTGACGTTGCGCCTCTTGAAAATGGAATTCAGCCAGCATCCG
CGTCTGGCCAATGCCGTTTGACTAAAACATTGCGAGGTGTGAATACCATTATAACCAACA
ATGATCATCCTTTACAAACAAATTATTTACCACCAAGCAACTGTAGCGATTTAATAGGGG
ATAAATGGCAGAGTGAGCAGTCTTTTGAAATCGTAAGAGCTATTAGGCAAAAGATTTCCC
TTAAGAGTATGCCAAGACGGCGCGTTTTAGCACTTCATTGCAAAGTAGCAACATATTATC
GTGCACGGACAGGCTACTGGTTGCAAGATTTTCGCCATTTAAGGAAGAAGACATTCGTGC
AATTCAGAGTTAGTTGATGTGAATCAAAGTTTGGAGTTATAAACCGCCACCTGGCATGGC
TTCGAGGGGGTAAGCGTTGCAAAACGAGTGAAGTCAACGACATGTGAGGAAGTTGAGATC
GAGTTTGGGTAGAAAGATTCCACTTTGCTAAAGGGTGTGAATGTATTTGCTGAAGAGTTC
ACCCAGTGACAAGAAAGGTGATGTGATGTCTGTAACCCGCTCTTGCAACAACTTAGCATC
AGATAAAGTCGTAATGTAAGTGAGAGCGACACTCACCTCGTGGACTAGTTCTAAGGCCCT
TTTCTGCTCTTCAGGTGTCCGTAGGCCTTGTTGGAGCATCTTCTCAAGCTCAGGAAACTA
AAATTTAAAGTGCCAACAAAACCTTGCGAAACGCATCAACTGATGGCGATGAAACCATTA
AACAAGGACAAAACTCCCGGAGAATCGGTGCAAGGTTTTCACTTTCAAAGAGCAAAAACA
AGATCTAGGATTTAAAATGTGCTATTTTCATTCTCAGCAATTTTAGCAAAAAACATCGGG
TCTACTTAAATGAGGATTAGAAGTCCCCACGGCAAAGTTATTTACACGCTACGTAACTAT
GGCTGCTTATAACTTCTATCTTAACGCTGCTTTTGGCAATACTGGGGAACAGATCTGTAA
CCCCCAAAAGGCGCAATTTGAAACTCAGGTTATCTTTGATAATGTCTGTTGAATTAGCCT
CTAAACGTGTGTACAAACAACTAAGATGGATGGTACTCACTCTAAGAACAAAAAGCTGAC
ATAATAACCGATAAGAGGGCCAAAAATATAAAAGACCAAGTAGTGTGACTTAAACGCTTT
AAAATCTACTATCAGTAAAAGTTTGGGATGATTAAGGCTGAGGAGACGACGAACCTGCTG
TGCGGCAAAGAGCACGGGACCGGTGGCTAGTCCGAGTTGCAAATCTGAACCGCCAGCTGG
CTTTCCCAACTTATCTTCCTGTCCCACAAAATCCAAAACATCATCCAACAACTGAAAGGC
CATGCCTAAATGGCGACCAAAGGCGTACGCAGACTCTGCCAATGCACCATCAGCCTCTGA
AAGAATTGTAACCTGGAGACAATAAAGGCTGGTTAATGAGTGAGGAATATGTTCCGCTCC
CTCTAGGGCAGGGAGGAAAACGTACGGCCTTACAACTATTGGCAATTAAGCTTGCTGTTT
TCTTATACGTCTTTTCAAGGTATAAATGAAAGCGGTAATTTTCATCTGCATTCGATGTCA
ACTGCATGAATTCCCCTGGAAATATGGTAAGAAAGTTTGCTACCTCTTATTAAATCATCA
AGAACAATTGAAAGAACAGAAACAACTTCCGCGTTCCCCACTTTCGCAAGTAATTCTGAA
GCTTTCAAAAGAGTTATGTTGCCTACAAGAACGGCCTAAAACAAATGTGAAGGACACCGA
GAAACTAACGCCTTTATTCCCAAATTTCCGGTAGGTTGCCAACTTCTTCCGACGCATCTC
AGCCTTATCAATGAGATCGTCATGTATAAGGCTCGCAGTATGAATCATTTCAGCAATAAC
AGCGATAGCGTGTTGAGCATCCGTAACAATGTTTCCTACATCAAATATTTGTCATTTGAT
TGGACATACTCAGATTTCTACCAAAAAATCCAAGCGCAGGGATACTGTTGCCTGAGTTGA
TTATTGAGTAGTCATTGTGCCCATTCGCACAAGCTGCCATTAAAAACACCAAAAGTGGAC
GTAGCATTTTTCCCTTGCCGCTAAATGCATAGTCAGTGATGGCTGCGATGCTGCAACTGG
GGGTCAAAAGGACCTAAGAATCACAAAGATTACCTTCCCTACGTTTTTGACATCATTAGG
TATTCGTTTAACATCCGCCATAGCAAGCATTTCCACATCTCTAGCAGTCCCAGTGCATTC
CTTAGCAGCAGACACACTGGCACGAGAGAATTTGGTTCTCAGTTGTTTAGCAACAATAGC
ATGCCTTAAACTGGTTAGTTTGTTTCCAAAAGCTCGCCCCGCTATCAGAGACGCAGACAT
GAGTACCCAACATACCACGGGTGTGACCTCGACAAACTATCGGCCTTCGCCTTTGGGGTA
GCAGTAAAAAGGTGTTATAAACAAGATTTTCCCACTTTTAGATTTGATTGTATTGTGACC
AAAATATCATCAAATTTGGCGCTAAAATTCAATTTTAAGCCAGGAACAAGTGTTGGGTGA
AACGTAAGTACGAGTACAAAATGTGTCACACGCTGGTGCTGGTTCATGAGACGGATAAAG
ACCGATCAGAAAAAACACCAAACAAACAACCGATTACGTTCGTTAATTGTCGTATACCAA
AATATCATCTAAGCGTGCTTCTTCTATCGCTGGGCGTTCAGAGAAACCATGCTATGTGAG
AACAGGGGGGAACTCCGAGACTTCCTTGAGGACAAGAGAATAGATCATAATTGGAGCTAC
TAGTGTGGGAAAGAAGTCAGTCTACCCGATAGCAAACAATGGCAGAAATTAGGAGTGGCC
CTTGCACAAAAACATTTGACGTATTACGGGGAGGATGAAGTGTCATCATTTCTGGTCAGA
AAACCTAGGACCACATGTAGTTCCTAAATTTCAAAGTTTTTGAAATTAAGTTCCAGCCTC
TTAAAAAGTTCTTGCATAATTATCGCTACTACATGAACCTATTACGTGTGCAAACAGCGA
CACTAGTCATACTTTAAAACTGTATAATTATTTTGGCAGACACAAATAAATAGAGATCGG
AAAGTGGTCAAACTTTTCAACATCAGTCTGTAGTTAATGTTCAATTTTGAACTGACATTC
TGGAGATTCGAAGCATTGCTGCTTGCTGATTGGTTTGGTCTTTTGCCTTATTCGTTCAAA
TTCGCCTACGCAAAGAATATTGTTCGTCGCATTTCTCTCATGTGTCCCTCTTAATGTCGC
AGTTCGGGTTATTTTATGAAGGTGTTCGGTGGGATATTCCTAGCGAAGGTGGAGCAGCAT
GCCTTTCTTATCTATCCAAGACTCGGCGTTTGTTTGAGACTCTATTTTTCACATTTGTCT
ACGGGACTTTGCTTTTGTGGTGTATTCCAAGACTTAAGCTCCCTGTCGATGAAAGATATG
CCCCACGCAAACACGTAGCATGGATAACAATGATTCATTGCTTGGTCTTCGGTATGGAAA
TCGGCTATAAACTTACAGCCCGGTCACTAATTTTCATTTTCAACCCGTGCCATGCGTTAA
CGGCCGTTCAGGTAGGATAATGTTCAATAATTCTACCAAATCACTTCAAAACATAAGCAG
CATATTTGATGCTTAAGCCGTGCCATGGTACTATTCTGAATTGTAATCCCGTCGAGTTCA
CTACTTAAGATTCACCAGTGTGATTGGTTCTCCGGCCCTCTGAACACAATAGCATGCCAC
AGTCATCGTGTTTGTAAACAGTGGATATACAAGGAGCCCTCATTGGTTTTGTTTTCACCA
CTTTAGATATGGCTTTTGTTCGCAAAGCCAAGCTCATTCGTTACTGCCGTTTTTCGCTTA
CACCTTCATGGTATCAATGGGACGTTGCTAGCTCTCCTGCTCCCAACCACTGGCACTAGA
ACGGTATGTTTTGACTTTTAATGCTCCAGCCACTCAATTTTGGTCTCACTTTTACCTTTG
CTGTTAGCATTCATTATCTATTTGTCCCTTAGTAGCTATCTCCAGGTGTTTCGGGGCCGT
ATTTTTTGCCCTTTTCATGCTTTGGTCCTTCAGAGTAAAATAATGGGACCTTAATCGGTC
CTGTCAGTTCATTTGATGCTTAGAGTATCCAAAATGGGCTGGTACATGCAACCAATTCCT
TTGAATCCTAGTTCAGCATACTCTTGCATGCTTAAACGGAGACATTTCTGTGGATTTGCC
TCTTTTTGCGAATTTTAAGTTCCAAATTATCTTAGTGGGGCTTTGTGCAATGCGAAGTCG
AAATGCTATTAACTGAGGCAGCACTAAAAAGTTCCTCGTATCGCGACGCCTGGGAGAGTT
GAATGTGCTATTTCTGAAGATTTTTGCACTGCTTCCTACTGTTGGTGACTGCCTCATTTG
CAATTAGCAATTTCAAGTGTTTGGTCTTCTGGTTTCGCTTTTTATGTAAATGGTGCGACC
ACTCTCTCCAACTGTCATGTCTACAGCTTACCTCATCGTGAATATTTACTCGCGTATTCG
CGTAGTTTTGGTGGGAATCAATGGATTAGCCCGTTTTCTTCATTGTCAGACTTTTCATCA
TTCTCCTTATGCATAGTATTCAATGTTAGAGACCTGATTGTGCTGAAGTCGCTGGGGTTG
CTGTTTAACTTTCGTTTGAATGGCCTTTTTGTCTTTTGGCAGCCTCAAATGAACTCCTAC
TACTCATCATCGCATAAATAATGGGATGTTTTTAGGGGGACACCTGAGAGTCAGTACACT
TTTTGATGCAAAACTGTGCAACTCATCCCTGTGTTACCGTCTTTCAATACGCTTCTTGCA
ACTTGAAACCAGTAATGCTCACCATTAATTTAGTTCAAAAGATGGATTTCTTGCTGGAAA
TAATTTAATTTTGTGTTATTTTTGTTTCGTTTTTTTTTCGGCAGGAACTAATTGAGTCAT
TTTAGAATGACCAAAACTATTGTTATTGCCAGCAGTCATAGATGATAAGATTAGCATTGC
ATGAGGTAGACAGTATCACGATTCCAAGTAGTCACTTGAATCCGATCGTGTTCTTCTGCA
GATAGCTCGTTTTGGCCTGCGCTTATTTAAATAGACTGGAAATTATGCTGAAATAGTGCT
GTGTCCTTGCTCTCATTTCATGACTTCCCTTAAAAACACACTGAAATCTGTCCCGTGAGA
TACTTTTAGAAGCAGCACGGAGGCGGCGAGTCAGCAATTATTTCTCCCTTGCTTTCAAGA
TCCTTCTCCTTACCCCTATTTTGCATGTCCTTATAACTTCCAACGATATAGCTTTTGGAC
GGTGGCGCTGAATTGGGCATTTTTAGCTCGAAAAGAGTCCTATTCGTAAAATCAAGTGGG
CGTTTCTCAGTTCTCACCATATATTCTCAAATAAATGTGTTCAGGTTCGTTGCGAACTTA
TTCATCTCGACTGCGTTGGCATCAGGCAATCTTTTTGCCCTTTTTAAACGCGCAATTTTA
TGAGCTCTTCTAGGGTCACTTCGATTTTCCGAGGGAGTACTGAAATATTTAACTGCACAC
TAGAACGTTATCGCATAAATTGTAATCTCGTTCTAACTAACCTTGTCCGTTCAAGTTTTG
CGTCTTTTCTGACACGTCGTGGTATCTTTTCGACTGTACGCAAGCCAAGCACTGTCCAAC
AACAGAATTTTACCTTCGCACAGTCGAATTATATTGACAAATTTGGGAGTTTTCATCTTT
TTCTTAGCGTAATCTGCATTCACTCGTATTCTCAATAGTGGCACGTCCATAAACTTACTA
TACAATTATTTCCAAATGATAGCTTCTTGAGAACGCTGGTGTGTCCGCAGATGTTTTGAA
AATGCTAGCCTCCTCATAACAAATAGGTATCACGACTTTATTAAAGGTGCTTAGCTGACG
TATCTTTCTCCCGAAACCTGAAACGTCCCCTGTAAGAGCGGGTATGATGCAAAAAATGGA
ATTTTATCGTCATCTGCCATATCCCGGAGACTTGCCGCCGTTTTTGTTACTTGAGAAGTA
ATCACGCTATGAAGCGCTACTTAATGGGTGATTGGAACTCCGGTTAAAGCTATCGTGAAT
GTCATTAAACGGTTTACCAGTTAGCAAGAATGTCATCAATTCAGAAGAGCGCCACCTTCT
ATTCCACGAGGTTAATTGGCGTGTCCTTAAATTCGTTTTCAGCCCGCTCTTCGGGTCATC
TACTTCGTTCAGCATATTCTCATCCTCCTTATTCCAGCTTGCATTTTGGATCAAAAATGT
GAGTTGCTTTGATCATTTTACCTTCTTATGATGCAAAAGTTCCTGCGTGCTGCCAAACTC
AGGATTTTTATAGTACATTTGATCTAGCCATCATAATCACTTCCAGGTGTGTAGTTCCTC
TCAGCATTTCATCTGACTTGAAGGAATATTTCGCATTCCCTAGAGGTTATCTAGTAGTTC
CCATTCACATTTTATGGGTGAAAGATGGGGACCGCCATCAAGTACATTCATTCAACTAAG
ATTGCATGTTACGATATCAGGTTGCACAGTTTTGTATTTTCGATTACTTACATCAACTGC
GAATTTTGTATGGTTTTAGCAGAGGATTGCCATGTGTAGACGAGCTAGATCCACCAATAT
CGTACAAGGTATGAAGTGGGCGGTCATGCTAGAGTAACTTCATCATGGGCGGTCTGAGTG
CGGCTGTTGCGCAAAGGGCCTTCATGATTGCTTCCTATGCTTCCTAACATCGGATTCAGA
GGTTTTTGCTTTCGTGAGTAAATGTCTGCAAATCTAGGTGCGATCAACGTGTTTTACTGC
TGCATTCTAAGTAACCCGAGCTCGCACGGTGGTGGATCTTTGGTCGCTTATCCCTCTAGC
AATCGTCAAGTTTTAAAATTTTACTCGAATGAACATTTAATGCTGCATCCCTTACCTTTG
GTTTTGTATTTCATCCCAAGTCTAGCCTTTGTAAAAGCTTACGAATGCCTTAAGTATAAT
TTCTTGGGTTTTTTTACCCTTCAATGCGATTTTGCTTTTCTTCCGTAACACGTAGTCCAT
TGTTATTGAGTTTCAGCAGCCCTTCCAACAGTCCTACTTGTTGAAAACCTCCTCTGTTGG
TTTAAGTGATGGTGCTTTTTCGAGTTTTCAAACCTTGCAAATTTCATTTTATGAGCCTTT
GTTACTCGTTTCAAACTATTCCACCCTACACTTACCCACTTGCTTACCTTTATGTTTACA
CTACCCTCGCTCATGATCTGGAACCCAGCGACGTGTTTGACATGTTTGTGACCCTACTAC
AATAAATTAAAAACAAATGGAACGCTTACGCGTCTTGGCCTTTGCACTGCCCCGGGGATT
GCACGGGTTGCTTCATTAATGACCAATCGCATGGTTTGAAATTTGAAAATCTCTTGGCGA
CGGTAACTTTGTGGAAGTGACATATGTTTATAAACATGATAAAGTCATTCAAATAGCTCA
ACAAATCAGATTCGGTGACGTGGTTTCAGAAAGAGGCCCCTCGGGACGCCTTCTTCCCTC
CGAACCGTGAAAGCTGTTGAATAACTTACACAAACGAGCTAATCACATGTTTGGATATTT
GGCTGTTAAAGTGACAGTTGTTTGTGCCGTCTTTAAAATGAATTCATGCATAAATTCATC
AAAAGCTTATTTTGGGTTGTATTTTTTTGCTTAGATTCTTGGATGTTTTACCAGCAATTT
ACTGTAAAATAACCTAGCGGTTTTTTATTCATTACTTAAGGCTTGGCTGTGGCGTTTTTA
TTCTCTTGTATTTTAAATAGTTTATCTTAAAGGATTGAAAATATCATTGTTTTTCTCGTT
AGTTGTTTTACCGTACGGTTCATCAGACATCTATATTTTCTGGTGTGTCCCGCTTCAGTA
ACAAACTTTATCTGCGCCTGAGTCCCATAATTGCTAGCCTAACACACTTCTTCAGCGGTG
GCTTAGCGACTGCACATGACTTACACGATGATCCAATTCAGTCTCAACTCGGTGTACTTT
CCGTTTTTCATTCAGCGGCTTTGCTCAAGTTGGCCAACTTTCCAACTCTTCCCTTTGTTG
GTGAACGCTCCGGCTACATAATTAACCCAATGTAGTTTGATGCCTTTTTTCTCATCTAGC
TGCCTATTCGATAGAGCCTCTGGGGGATTTTACTTGGGTACTAACGTCTTTGGCCATACA
AACACTCTATCACTTTCTGTTCCTCCAACCGCTTGGGATGGTATGTTTAAAATTTTCACT
CTACTTAAATCCATTTGAGTGACATATCTCCGGGACCCACCTTTCCTTTTCAGCTAACCC
ATGCAAATCTGAACCAGATGCTCTGCCCATCTCCCTCCGATCCATTTGCTGGACCCCACT
ATCGCATAGCAGCAATGATTCATCAACCGATGTTGATAATTTTGTCGGGAAAGCTTTACT
CAATCATTGTCTTGTGGCTGCAACAATCTATCAAGTCTCCGAATTTCCTCAAGCCGCTCT
GCTCCTCCTTCCATTGGCTTCCTGGTCTCACTATCATCTCAAGAAATCCCACTAAAGCCA
TCGCTGATCAAATTGTCTGCGAAAAGACGGTAGAACGGAGACCACGCTCCTTGGAGGAGC
TTTTCCAAACTCAAAGTAGTTGTAGTAGCTTAGAGTGACGTATAATCTGCCAATCAATGT
GCTTTAACAAAATTTGTTTCGGATGTCTTCGAAGTCGCCTTTGTTGGGCCATATTTTGAT
CTCACTAACAGTATGATTGAAAGCGCCACTGGTGCAGCGTAACATTCCTACTCACCTCCC
TTGATTAAAACGGGTGGACAATTTTTGTCTTCCTGTTATCTTTTCACTGTTTTATGAAAT
GAATAAAAATTTTCTGTGTAGTTTTGTGCCTCTTTGCTCTTTATATGTTTGACCATTGAG
ATGTTTCCAGCTCTTTAATGCATGCTGATAGATAATTGGTTCCATGTATGTATACCACCC
GAAGTGCCGTCGGTAGATCGTTGGCTCCTTAAATTGCTGTTTTAATTTTTGGACTTATTT
TGCGTTCAGTTTTTCCTTTTTCATTTCTCCTTACGAGTTCTCAAATATGTGTGTACTAAG
CCCTAACAGTCTTTTAAATCGTACTTGGGATTGCCACTATTCCTCTTTCATCTTGTTTTT
CGTCCGTGTTAATCTTGGTTGGAGCAATGGGTCGTTTTATGAGTACGTTTTTTGGTAGCT
TATGCGTTGTAAGCTATTTGTCATGCATTGACGCCTACTTAATCGCCAACCTATAGCTTA
CCTGTCAAGAATCGTCAGTTTTTCAGCTTAAAGGGACATTTTATTGTTATAAGTGAAATT
TTCCCTACCCATTTTCTCGAAAAGTGATTTTGCCCTTCATGGCCTCATTTTCTGCTTAAC
TATCTAAAGTCATAAACTCCCTTACCAAGGTGTTGAGGTTCTTCAAAAGCTAACCAACAT
AAAGTCTGAGTATTCGTTATTAAGTTTTAGTCCAAAACGATCCTTCCCTTAAGTTTTATT
TGGACAGAGGATGGTGGGTCGCGCTTGAGACATTGTCATAACTCGTCCTGTCTCCAGCGC
AGATCAAAATTGTGTCCAAGACTACTCATTATTGTAGAATGATGTCAATGCCTCAGAAAC
CCACCGAAATGCCATATACGATGGACATCGTTCTCTATCATTATGCTGTATTGTGTACGC
TAGGTGATCATGCATGATGTCTGATTTGATTCTGTCGGCTTGCTGCCAATGGGTGTTTTG
GGTAGTATAGTAGGTAAAGTCCAAACAAATTTCTCTCTGTTGGCAGGGCCTCCTGCAAAC
GTCTCTGTGGGCAGTACTTTAAAATCAATCTCCCCAGACATCATTACCTCAAATGAGACC
ATCAGATACGCCGTCAGCTTGAAGTGTATTGTTAAATGGCTGCCACAAAATGAGTAGTCC
TGTGCAAGAAGGGGAGCACGTTAAAGTGTCGATATCTTGTGCTTACAGGGCAAAGAATGC
CACCAGCCGTGACAACTGGTGACCAATTTAAGCTGTCCAATCTACCAACGGATACAGTAA
GTGCTGTGCACTTCCAACCAGGAAAGGGCGCTCAGTTCCTGTTGGCGTCCAGCTGGGACT
GTATGGTACACCTCTACGACGTCACTTCGGGTGGTCAGCGCTCCTCCTACGAGCATGCCT
GCCCGGTGCTCGCCAGCTGCTTCGCTGACGCCCTGCACGCCGTCTCAGGCTCCCTCGAGG
GCACCGTGAAGTACTTCGACCTTAACACATCTCAAGGCATGTTTTTTTCTTATGTCTTTT
AAATTTTCGCTCGGCTAGAGCCACGTTACGGTCATTTCAATCACTTTAACTGATTATTAG
TGGTGAACTGGACTGTCTTAGAGTTAGTACCTATCCTTAGGCTTCTTGTTTTAGTTGAAA
GGTATGAAGAATTCAGCTAGTGGTTTTTTTTTGTTTGATCACTTTCAAAGCCACCAGGAA
TGTACCGTCGGAACATGCTCTATCTTCTTTGCATTCAAAAACAGTTAGTACTTTAAATCG
AATCATTCCTTGAAGAATGGCTTGCAAATAATTTTTTATGCTAACGAGGTAGTTGCGTTT
CAAAAATCGCACAACAAATTGCACTACCTCCTATGAGGTAAACTGCATGTATATCGCATG
TTTATTGTATTGCATGTTTTCGGCATTGCTGAGCCACTAGTTTCTCACCCCTCGCGCTTG
TTTTCGTGCATACTAGGTAACTGGACAATTACTCCATAAATCTGCAATTAATGCACCTGC
TTTGGGATGGCGCTATTTCCCCTCCATTTCGATGTGTTGATCCCACCTCAAATTTGATCT
GTTTCAACTCGGCGATTTTAATGGCAGGATGCTTCCTTTTGGATATATTTGTCCAAAACC
AAAGTTCTTTAATCAACCCTGGTTTTTTACTAATCCACTGTTTGTTCAACATTCGTTAAG
ATCTGTTCATTTCAAATCTTTCTTGATCGTAATTTCTTTTTACAAGTGTCGTCCATAAGT
CGTGTTCTGTGTGTCAATTCAAGCGGATTATGTGCCCAGTAATTTGGGTTTTGAGTAGAC
TCCGTGGTTGCTATGTGCTTACCTCAAGCCACTTTATTGTGTTCACAAGAGGACATTGCC
CCGGTCTCTTCCCAAATATGCATACGCGTTGATCACGATGTGCATGAATACCTTATTAGA
GTGAATATATCCATGGAAGACTAGGTTTCAGTATAATGGTAACAACGAAATTCAGCGCTG
GAATTCCTCTTTTGTAATTGACTCAAAACCCTTTTTTTCGCGTCAACGAGGTAGTGTGGG
ATTTTTTCATCCAAACTTTTCTGGTTTCTTTTAGCACAAACTCTGTGTAAATATTAAGTG
AGCAGAATAGTTTAATTTAGGTTGCGAAAATTTTTTATAGTGAGGCTGCATCGTTGCCTT
CAATTTTCACCAAATTCAGTTAAGGTTTCTTAATTGCCGTACGCTTCCGTTACACTAGCG
TTCCCTTCATGCACATCTTCAACGATTGCGGGAAAACAAATTAGCGTTTTGTTTTGTTCC
TCTTTGCTTAATAGAAAAGAAGAAGGAACTCTATACCGGCACACGATACAGAGTGAAGGG
TCCGTCATCATCTTCTCGCTGCAGCATTTTGCTCCAGCTTTATTTAAAATGGCTAATAAT
CTTTGGGTTCTAAAGTCTCATTTAGCACTTGTAAAAAATACTTAATTTTACCAGCATTGT
ATCACTTAACCAGGCGGGAAAAAATCTGCATGATTTGCGAACTACTCACGTGCTAGCTTG
AGTGCCAATTTATTGCTTTTTCTCTAAAACTAATGGGTATGTTTGTAACACGTGAGATAG
CGTTCTCTTCCCCTCCGCTCATCTTGAATCGGCTATTTCATGTGCGGTTTCAGTCACTAA
CTTGGGTAAATGCAACCGCGCTGTAAGCGTGGCGCTCTACAGTCAGGCGATCGGTGCGCC
GCTGACGGGCAGCTGGGACAAGACAGTGCGCGTTTGGGACCCCCGGGCGTCCAACGCGAC
CTCCGCTGGCGACGCGTCTGCGGGAGGAGCGGTCTCGGTGCACCAACAGCCCGACAGTGT
CTTCACCATGGACGCCGTCAATACCACTCTAGTCGTAGGCACCGCCGGTCGCCATGTTCT
CATCTGGGACCTCCGCAACATGGCTCAGCCAATTGAACAGCAAGAGTCCACCTTACGGTA
TCAGACCCGCATCATTCGTTGTTTTCCCAACGGCCAGGGTTTCGTCATGGGCTCCATTGA
AGGTGCGTTTTACCGTACTGTGCGTACTATGGTTCTTTATATAACTGTGACGTGGGCTAA
TCACAAGTACAATATCTTCTTTACGTATTAACGCGGGGGAGATGTGGGATTCAAAAACTT
GGTGCCATCAGATGGCGTCCAAAGGATCAAAATGGTTTCCTGTTGGTAAATGGTACGTAG
TGATTAAAAGCAAGTACTGAACAGAAATAGCAGCTCCGAAAGGTTACTTCTGAGAATTTT
GGCCCGTGTTAACTACTTACGGGGATGTCATGTTTAAAGGACTTCCGTAGCTACTAGTCC
AAATGGTGGAACATCGCTTTTTGTCTGGTTCATTTGGTTAAACACTGTCTCCCGGGGTTC
GGGTACGGTTCCAATGCTCAGAACTTGGATTTCGTTAGCTTTTCAATTTCTCAGAGGATT
CAATTTCTATAAAGTTGTGCCTGCATATAGCGGGCGATGTCGAGGTTGTATTTCTTTTTT
TTTGTAACAATCCAATCTACTGGTCATTTTAACCGCTGAAAGCCATACGGCTACTATCGT
GATTTACTATTTATTGCAACACCCCTTTGCGTACCCCTCTGGCGTTGCCCACTCTCTCAC
GTGTCGGGCATTCCTGGCATGCGGTATTCGCGTTTGCACGCCTGCTTGCTTGCGCTTTTA
CACCGCCCGGACAATTCAACAGCCACTGCACTGGCATGACTGTGCGGACCTATTTTTGGC
ATCCACGTTGGTTGGGCTGAGCCCCCGCACCACACCGCATGGTATCGCACAAGCCACACC
TACGCACACACTTCCATTTCTCCCTAATTTGACGAATAGTTCTCGGCTTCCTTCCTGCAG
GCCTCCCATTTGTTCACCATTACTCAAGTACCTCTTTGGTCGGAGTAGCGCACAATGTTG
TTTTCATGCTTTTTTTGCAACTTTAAACTGTTACAAAGTGTCCCAACAGCATCACTCTCC
TGCTCTCAATCTCTATATTATTATTTACTTCCGTAAAACAAATATTAGGTACAAACTTTT
TCGTTCTCAATGCCTAGTTTGCATTTTACTTCACATTAGCTAATGCCCATCTCCTTCGTC
CTGACACTTGACTTACTTCTCCAAATTACATTACAATTGCATGTATATGTACATGTATAT
TCCGTGTAGATTGGCCTTTTTTCGCTTCTTTCCCTTCCTGATACTCCGATGCTGCATTAA
GTCTCAGCTCAGATTGGTTGCACGTGTCTTTATGTCTGCAAAATGCGCGCTCTGAATACA
TTTACATGCTACTTGTTTGTTTCCTTACCTTGGTCGTTGTCGATTATGTGATCGTTGTGA
GACTTCATTTAGTCTATCATTTTTCATAGACAAATCGTCAGTGGCAACTTTTCCAAAGTC
GTTGGGGCCACATGATTTTGCCCAAAGTGGAATAGGTGTTTCGAACTTTCGCTTGTTACT
TATAGGGATTGCAAAGGTCACCTATGACAGATGAACTTCAACCGCATTTCTCAATTGCTT
TAATTTATTTCGAATGCCGCTCTTGTTATGCAGCACGCAAAACATCAGGTGAATGATATA
CTCGGTTTTAAAAGTCCATATATGGTGCTGTTCTCCTCAGGATTAAGCTCGTGAAAGAAG
CAATCATCCATTCTGTAGCTCTGAAAATTGCAATTCATGGTTTGCATGCACATTTTTTGT
CGCAATCGGTTATCTCCAGCAGGGAAAGTTGGGGTCGTAGGACTCACTTTTTTCCGACAC
ACGCAACACAATTCTTCCAGCAGCACTGACATTTTGCAAAATTGACGACTAATCCGAAAG
ACATTACTGATTAAATAATCATATCCTTGTCCGTGGGAAAGCCTGCATTCTTAATGCTTT
GTCTAAGGTCTCCTTGGGACTGAGCTTTGGGTGGGCGTTTTATGCGCGATATAAGTCATA
ATTCTTATTTTTCGCCTTCACTTAATCGAAGGGAAGAGGTCTTTCCGATTTTAGGGCACG
CCTTTTGTTTGTCCAACCCCGCCTACCGGCCCTTAACATTTGTACCGCTAGTCAAATTTT
TTGCTGCTTGACTCATTCATTTGAAGCCGACGCGTTGTTAATCCTTTGTCGGTTGCTTAT
TTACGAATGGAGTCACCTAAGAATCGCACAAATGTCTGATTAGGATGATTTCTGAATTTC
CAACTTCACATATTTCCAAATGTAATTTTAGTGTAAATTTAAATGGGAATTTCTCCTCCC
TTTTACTGAAACGTCGAGATTTTTTACTTAGGGATCGGCCTTGCACACCGAAAGGCCTCT
TTGAGGTTTCTTTGAAGATGCACCTCATCGTAACATATTCACTATCGTGAACTTTTGTCT
TACCGCTGTGGAGTTTCAAAAAAAAACAACGTTGAATTTTTTTGTGGAAAGCGCGTTACG
TTGTGCTTTCCCGTTTGTTCTGATCGGTTATGTCCGCACAAATCCCTTTTTGTGCGCAGT
TTTTTTACAGTTACCGTGCTATTAATCACTAGCACTTCATACAGAACAGAAATTAATGCT
CTCATGTCCTCTTTTCTCATATTGGGTTCGCAAAGCAGGTGTTATTTGGTTGTGCCGGCA
GCCACGCCTTAGCATTTCAATTTGCATACGCGGCCCAATCACCCCATCTACCAAAGGTGT
GAAGGCTCCAGACTAGGGAACGAGGGCTTTCGAAATGGCTCGCTACTTCTACGGATAACA
AAAACTCTTGCGAACTTCCGAGGCTGATTTGTAAGAATCTGTTCAGCTAGAAGCATCTCC
TGAGGAGTCGAACTTTCGTTTCTTTGACGATTTCTTATGCATTGAAATGTACCCTGCAAA
GCGGCGAAAAAAATGAGCTCCGCTTTTAATAGAAGGCTGTCAATGAAGCGGGTGTCACTG
GGAAATTCTTCAGAGCTCGCTAATGTGCACACTCGCATTTGTGTTCTCTGAGGCGATTTC
AATGGATTTCAATGCGAAGGTGGAGCTATACTTTCCCTAATCACTTGGGCTTCCCAAGTT
TTTTTTGGCTAGGCTATCATTGGAACATTGCGACTTTGAAGGAACTACGTTGCCGTGCCC
ACGAGTACAAATCACTGTCCATTAGTGATTTACGCCGGCTTACGAACTTCCATTTTCCCC
GCCTGTGTTGATCCACTTTTTAACGTCTTTCCTTATTTAAACACGTAAGACACTTTAGGT
GGTATTAAATACAAGGACACGAAATTATGCACTTGTGTGATTAATTATTGTATTCAATCA
GGCGAAGTATCGGTGGTTGGGTGCTCTGGATTAAATAAAGCCACCAAATTTGTGATTGGT
CCATTTTGACTGCTTGTGGGCGTTGCTTATTTTAGGTCGCGTTGCGGTGCGTATGTTTGA
CAAGAGTCAGGAATCCCAGAAGAAATCGTACGTCTTCAAATGTCACCGCAAGAAAGAGGA
GAACCGTGAAGTCATCTACCCCGTAACGGCAATTTCATTCCACCAGCGCTACAATACTTT
CGCTACAGGTAAGTGGCTTCTAGATACTTGTTCAAACACCGATTACATGCTTTTTTACTT
ACCCTATTTCTTCCTTGGGGTAAGCAAATCTTTTTTACTCAGAGCTAGAAGCAAAGAGCA
ATTTTGCGGTAGCATGCAATCGTTTCGTGCTATCGACCTTTTAGATCGCGTGTATGTATA
TGCTGAGCATCACGATATTTTACCAGTGTTTTCGAGGAGACGTAATGACCGTTTTATTTC
AGCCATAAACTGATCCCTTTATACGGACGTGTCGTGTCCTACCAACTGCGGAAGGAGATA
TCTCCGAAATCAGAGTTAACCTTTCTCCCTATATCTAACCAACTTAAATAGCTGTTTTTT
GTAGATGGCATTGAAACTGCCACTCATCTTGTCGGCCACCTCGTGACACAGTTTCCAGTT
AAACTGTGAGATTAGACTTCGAGAGTATTTTTTTAACACAATAGGTGGATCGGATGGCAT
GGTGAATACATGGGATGGATTCAACCGCAAGTGGTTGGCTCAGTTTGAGAAATACCCCAC
AACAATAAGCAGTCTGGATTTCTGCGAGGATGGCACACAGTTGGCGATTGGGGTGTCCTA
CCTCTACGAGAATGGTGAAATTCCCAACGTACCTGCACCAGCCATCTACATTCGCTCGGT
GGCCGACTCGGAGGTGCGGCGCAAAAACATGGCACCGGCCAACGCAGCCTCCGGCGGCGC
GACAATCTCCGCTCCTCCGACTGTTCCCCCCACCCGTTACTGATTTGCGAAGAGCACAAA
ACCAAGGCCGATTTTATTGTTACGCATATTGGTGTGTACGTGGACATTTAATAAATCACC
TTTTGTACTGTCGTTTTCGTTTCGTCGTCTTTTTTTTCAAGTTGCCATTCCTGAGTAGTG
TGTGTATAGGGAATGTTTAGATTTCTGAGGCGGCACAAGGCGCGCATTTGTAGTTTATTA
GTACTGGCGACCGGTTTTGAATGCTGACTGGACTACTGTTGGCGCGTGGCTTTTCCCTTC
TCACCCCGTAGACGAAGACGCTGAGCACTACGGTGTAGGTAATGAGGATCCTAGACAACT
ACGTCAATAGTTTATTTGTCTAGCCCTAACTTTGACTGCGTTATTTTTGGCTGAAATGTC
CAGGTGGCGTGGGTTTATTGGCCTTTCTCAAGATATTTTTACTTTTTTCTCAGTTTTGAT
CACAAATGAAGCATTGATGCCTCGTCTGATTAGATGATAATCTGCAGTCATGTGCATGCC
TGCTCACATTCGTTGGCTGTCGTTACGAGGTAACGATGAAGGTTGTCAATGATCTCCACA
TGACTGGTTCAACGAAATGCTCCTTCTCAATTGAAATGTTGATGTGGTAGCCGCATTATC
GAAAGCGGCACTCATGCGGATGCATTCACAGAATTCGCCCCGTCTTTTTTCTGGTGAAGT
TCGTATTTAAAATTTAAAAAGCTCAGATCCTAAGTTTAACAAATTGTAAATAAAATCCTC
GCTAGATTATACTTTAGCTGCAAAACAAGCGATCGTGCCTAATGCGAGAAATTGGAATGT
TTGGTATGATTTGAGAAAGGATGGGCAGTGGTTGTAATTGCATTGTCTAGCGCCTCGTTT
TGTAGCATTGCCGTGGCTGTCCAAATTCCCTCCGCTAGTCACCCATGGCTGGCTGACAAT
GCCATAAACGATTGGCTGGCTACATAGCTCGGATAAACACCGACAAAATTCTGTCGCGTC
GACCAGTCTTGTGTAAGGGTCTTGGGCAACTCCACTCTGAATAGATTCACGCAAGGTCCT
TTCGGTAAGTGCTTTGTCTTGTGTTACAGTACAAGCGGTTTCTCGTTCTCTGTTGCACTT
GACTGGCGTCAAATGATCAGGCCAAGCTGGTATAAATCACAACTTACTTCAAGTTCTCCA
GAGAATCGTATGCAGCCTGTGGTAGTGGTGGTGTCAAGTGAAAGTAACATGCAAACCCAT
TCCTTCGAAGAGGGCGACAACAACAAGTGAAGTCTATTTTAATCGCGATTGTAGCTGTTT
ATGGGTGGAAGAGTGATGAGTCACTGCTGTAGTCACTTTTTCCTGCAAATCCAAACCAAA
TGTGTCTAGTTGACCTCCGAAGACGTTTGTTATCGAGGGTGTCTTGCCTCTTAGCAAAAG
CACTGCTGCGACAGCCCTGACAGGGGTGATTCATTAGGCCTTGGTATCATCACGTCACTT
TGTACAAGTCAATTTGGACATTATAAACCCTACTTTAATTGTCGCTCCTGCTTTTAAAAG
ATCAAAAGTCTTATTCGTAAACTTTTTAATGCATGGGTCATGCATAAATGGACTGAATCC
TGGACTCTAGCTAATGGATTAACAGTCTCTTCCAGTTACTTTCATAATCACAATTGCCAG
TGACCTGCAGCGTTGGAAGTAAGAGAAGAAGAGGAACCGGGGTTTTTTTATTCTTTGACC
CTTCAAATTGCTGAATTCAGTCAACAGAAGATGCAGCTGTGACCTCCTAACCCACACCTT
TGGAAGAAGCTGTTCACGAGTCAAGGTAAACCGGAGGCGCGCCAACGCATTAACCTTGTT
GAGTGAGCTAGCCCAACTGAAGTTGACCTTGTTTTCAAGCCTCGGCTTCAATGTTTTCCT
ATTTTTTTTGGTCCTATCACTGCGTTGTTAATAATTGTCGAGAAAATCGTATCAATTGTG
GCAGAAGCTTTGAGTTGCCCTTTATCTCGTGAATAATTTTATCCCCGGAACTGATAGCGT
CTTCTCAGTAAAACAGATTGTAGGCATTACTTAACTCTAGCGTCGTTTACTCCCTCAGAT
CTGTCGCATCTAATTCAGCCTGTCACCATTTTAAGTCGGTAAACGACGCACTACTACATT
TCCACAACAATCCTCCATCTCAAATCTTCCTGCCTACGTACTTTGACATGATCAGTGACC
ATTTCTTCCCACCTTACCTGCTCGAATTAATTATGCGATTTCAGATTTTTGTAGAATTTT
GCCTTCCAAAGCAATTAGCCAGATCAGCGTCTTGTGTGTAATTGCAAATGTCAGTTTAAT
TTTGTTGTTTCTTGTGTTAGTTTTCAACTGCAGTAGAAACTTTGGCACTCCACATGACTC
ACTTCTCCGCTAATCTGACAAATTCGAAAAGTCCAACTGCCTCCACAGCCTTCCTACAAA
AAAACACACACACACAAATTGTACTGCATGCAGTCCTTTTCACTTAATGCATTATTTCAG
CCACCTTTTGTGGAGATGTGGAACCATCGTGTCGAGCACTGACCATCGTCGTCTTGTCTG
CATTTGTGTTTTGAGAAAGTTAACACTTCTGCAAAGTACTTCTATTCTCGCGGTAAGTAC
ATAAGGTTTTACGACGAGTTGTAGTGGTTTAAGTGATGGTAAAATGATGTGCAAAAGACG
TACTTCCTGACACTCCAGCTGGATGGGCTTGCCAGGGGAGGAGTTGAGTTTTCCAGTTAC
GCTAATTGCACCAACTAAGTAGATGGGAATGAGTGTCAAACTCTGACGGGACATTAGGAG
AGCCTTTTTATGCCAGTAGATTGCATTGATAACAGCCTACTCATTAACTTCCTCCTCGTT
GGGGCATACACTTTATTTTTTTTTTCCAAAATAATATTATCAATTTGGTTATTTGAAAGC
AATTTGCTCTTTTTTTCTTTTCACAAAAAGCACAGTTTTACCACTGTTAATGGAAATAAA
TGCTCAGATATTTATTCAAAGGCAATGCAGGCTTTATTCTCACTGTTGGATAGAGCATTG
TTGCAGTCCATACATCGGAAATAAATAAAAAGTGGTGTACATCTGTTGAATATTTGAGCA
CCTTTACTGTATGTGAATTTTCATTTGTAGAAGGGCTTCATGCATTGATGTGGCCATGAT
GATTTTAGGTGGCCGAGTTGTGGCTGCGGCTGGTGATCGTCTTCCTCCTAGTGTTCCTTG
TCACGAAATGGTTTCGTTTTTCAGTTACCCAAGCAAATGCTGCAAGAAGGTTTAATTTTT
GGTTCTTTCATACATTTTTATAGTAATGTCTTGTTTGCTTCAACTTATCTCCGGTAGGTT
TCAGTCGCGACATTGAGCTCTTCCTTTGTTTAGCTATAAGCTAGTCAATTATCATAAAAG
CATTAAGACAATCTGAATAGGCATCGGATTTGAAGTACTTTCCCAAAAAAAAGAGGAAGC
GCAAAAACTGCTACGAATGAGTCATTGGCTCATTCACGGTTATTCATCTTCAACTACCTT
CTCTGGTCGTACAAATGTCCTCAAGCTCGATTAAATTGTTACTAAAGCGCCATTTTTTCC
CTGAAAGTCTACT
>Aaeg35#LINE/Jockey
CAGTGCGCATCGTACCTTCGTGCTGTGCGTACACGAATTCTCTCTGCTCTTGGAAGTTTT
CTTAAAAACTACCTAAAGCAATAAAACAGTACTTTTCAGTGCTACANAAACAGTACTTTT
CAGTGCTAAAATTAAAAACGGTACTTTTCAGTGCTACTAAAACAGTACTTTTCAGTACTA
TTTTTTCTACTATTGATCCCTTTACGATCCTTGTTTGGACCCGTGCCTTCGATTTTTCGT
TGGACCCGTTGGCGAAAGCTAGCGGTGGTAATCCTTCTTGGACACCGTCTTGGGAAAAAA
CCTCTCGAAGGTCACGTCTTCTTTCGTTTATTAACTAAACATGGTATCAACAACNAACAA
AAGGAAGGGTGAATCTCTGAATTCACTACTTCCTTCCAAAAAAGTGGGTTTTAAAACTGT
CACTACACGTGGCAAGAATGGAAGAAAGGACGCTTCCCCGGAATGCGAACTTTCTTCCAA
GGGTGAAATGAATAATTGTATCGAAATGAGCAATCAGTTCGATGCTCTAGACAAATTTTC
CGAACACCAAATCGAAGCAGCCTCTAGCCCAGGCTCTTTGATTCAAGTGAGGAAGCAAAG
AGTGCCGCCTATCGTGGTCAGTTGTTCCGAATTTGGGGGATTTAGGCAGGAGATCTTGAA
CTCCATTAGGGGAATCAAGGTTTCCTTCCAAATCGCAAAGAAAGGAGACTGTCGCGTTTT
GCCGGAAACTCTTAAAGATCGCGAACTTCTTCTCAGACATCTTGAAGAGAAGAAGCACAA
ATTTTTTACTTATGACGACAAAACTGAACGTTTGTTCAAAGTCGTCTTGAAAGGTCTCTC
AAGTGACTATAAGTCACCTGAAGAGATCAAAAATGGAATAAATGATTTACTTGGATTTTC
CCCAGTCCAAGTAATCATTATGAAAAAGAGAACCCAATCTGGCATTGTTCGGAAAGGGCT
TTCTCAAGAATNTTATTTAGTTCACTTTAACAAAAAAGAACTAAATAATATTAAAGCTTT
AGAAAAAGCAAAACTTNTGTTCGATGTCCGTGTGACGTGGGAACATTTCCAGAAACCTGG
AGGAAATTACCAGAACCCCACTCAGTGCCGTCGGTGCCAAAAGTGGGGTCATGGTACAAA
AAATTGTCGCATGGATGCTAAATGCATGATTTGCGGAGGTTCTTCTCACGCTAAGGACGT
CTGTCCAGTGAAGGAAGATACCANCAAGTTTCATATGCGCCAATTGCGAGGGCCAATCAT
AAGTCCAATTTTTGGGATTGCCCTTCACGCAAAAGGGTCGTTGAGGCTCGTGCCAGGCAG
ATGAAAGATAATATCCGTTACGATAACGGTCGTTTCCGGAATTTGCCTGGTAGAGTATCG
AACAATGCTCATTTTTCAGTTAACGATCGCTTGATCANGAATCATACCCATCAGGAAGAT
CATAATCATGCTCATTCACAAACTAATTTTAATCCGTCGGGTAGCCGTTCGAATCTTTCA
ATTTCGAATGTATCTACCCACGGTAAATCCTTTGCCGATATCGTAGCAGGNAATTCGAAC
TCCTCCCCTGTTCGNTCCATGGGTACCCATTCTACTTGTTTCAAATCAAATGGAAAAAAC
CCTACCGCCACAGGTAACTCCTACCCGCTTCTTCGTCTACCGGAAATTCCAATGGGAAAT
CACCAGATGACATGTCTGCCTCTGATTTTAATTTTCTAACTGAACAATTGAATCTAATGA
TTGATGCAATGTTCAAAGCCACCACTATGACTGAAGCAGTCCAAGTAGGTGTAAAATTTA
CAAATCAAATTGTTATTGGATTACGTTTTTCTAATGGATCCAAATAATAATTTAAATATT
TTAAATTGGAATGCTCGTTCTCTGAATGGTAAAGAGGACGAGCTGTTTAATTTTCTTACG
GTTAATAACGTGCATATAGCAGTTATTACCGAAACGTATTTAAAACCTGGATCTAAACTC
AAAAGAGATCCTAACTTTTTTGTTTATCGTAATGATCGACTTGATGGGGCATGTGGGGGA
GTTGCAATCATCATTCATAGGCGTATAAAACATCAACTGTTTTCGTCATTTGAAACTAAA
GTTTTTGAAACTTTAGGTGTTTCTGTTGAAACACAGTTTGGTAAATATACTTTCATAGCT
GCCTATTTGCCTTTTCAATGCTCTGGACAGCAAGTTAATTTGCTCCAAACTGACTTGCGA
AAATTGACTCGCAATAAGTCAAAATTTTTTGTCATTGGTGACTTTAATGCCAAACATCGG
TCATGGAATAATTCTCAAAGTAATTCCAACGGCAGAATTTTATTTGATGAGTGCTCTTCA
GGATATTTCTCAATTCAATACCCTGATAGCCCTACATGTTTTTCCTCTTCTAGAAATCCA
TCTACGATTGATTTGGTCTTAACCGACTCTAGTCATCTTTGTAGCCAACTGGTTACTCAT
GCTGATTTTGATTCTGATCATGTCCCTGTTACATTTCAAATATCCCANGAAGCGATTCTC
AATCCTATCAGCTCCACTTTCAATTATTTACGAGCCGACTGGAATATATATGAAACGTAT
GTTGACTCTAATCTTGATGTTAACATTTCTTTAGAAACTAAACTTGATATTGACAATGCT
CTTGAAACTTTAACAAATTCCATTGTTGAAGCCAGGAGCATTGCAATTCCAAAATGTGAA
GTAAAATTTGAATCCGTGATTATAGACGATGATCTTAAACTCTTGATCCGTCTTAAAAAC
GTGAGGAGAAGGCAATTTCAACGCACTCGCGATCCTGCTATGAAAATTATATGGCAGGAT
TTGCAGAAAGAAATCAAGAAACGTTTTGCNCAATTAAGAAACAAAAATTTTGAAAATAAA
ATTTCTCAATTGGACCCTGGCTCTAAGCCCTTTTGGAAATTATCTAAAATCTTGAAAAAA
CCTCAGAAGCCAATACCGGCATTGAAAGAGGAAAACAAATTATTACTAACTAATTGCGAA
AAAGCTCAAAAACTTGCTATGCAGTTTGAAAGTGCGCACAATTTTAATTTAGGACTTACT
AGTCCAATTGAAAATGAAGTTACTCAGGAGTTCGAAAATATTCTCAATCAAGAGAACGTT
TTCGAAAATGCCTGGGAGACTGATTTGGAAGAAGTGAGAACTATTATTAAAAAATTCAAA
AATATGAAAGCTCCTGGCGATGATGGAATTTTCTACATCCTCATCAAGAAACTTCCAGAA
AGTAGCTTATCATTTTTAGTTGATATATTTAACAAATGTTTTCAATTAGCATATTTTCCT
GACAAATGGAAAAATGCTAAGGTTGTTCCAATTTTAAAACCAGACAAAAATCCTGCAGAA
GCTTCTAGCTATCGTCCAATCAGTTTGCTTTCCTCCATCAGTAAACTTTTTGAAAAGGTT
ATTTTGAACAGAATGATGGCCCACATCAACGAAAATTCAATTTTTGCCAATGAACAGTTC
GGATTCCGCCATGGACATTCGACCACTCATCAACTTTTACGTGTAACAAATTTGATCCGT
TCCAACAAATCTGAAGGCTATTCTACTGGTCTTGCTCTTCTAGACATAGAAAAAGCATTC
GACAGTGTTTGGCATGAAGGTTTGATTGTAAAATTAAAAAACTTTAATTTTCCAACATAC
ATTGTTAGAATAATTCAAAGTTATCTGTCAAATCGTACACTTCAGGTTAATTATCAGAAC
TCCAGATCTGAAAGACTTCCTGTAAGAGCTGGTGTTCCTCAAGGCAGCATTTTGGGACCA
ATATTATACAATATTTTCACATCTGACTTACCTGAGTTACCTCAGGGATGTCAAAAATCT
TTGTTTGCGGATGACACAGGCCTCTCCGCCAAAGGACGAAGCCTGCGTGTCATCTGTAGT
CGATTGCAAAAAAGTTTGGATATTTTTTCTTCATACTTGCAAAAATGGAAGATTTCTCCT
AATGCTTCCAAAACTCAACTAATAATATTCCCACATAAACCAAAAGCTCTTTATTTGAAA
CCTTCAAGTAGACATGTTGTCACGATGAGAGGGGTTCCAATAAATTGGTCAGATGAAGTT
AAGTATCTAGGGCTCATGCTAGATAAGAATTTAACTTTCAAAAATCACATTGAGGGCATT
CAAGCCAAATGTAATAAATATGTAAAATGTCTCTATCCCCTTATTAATAGAAAATCAAAA
CTTTGTCTTAAGAACAAGCTTTTGATATTCAAACAAATTTTCAGGCCAGCCATGTTGTAT
GCTGTACCAATATGGACTAGCTGTTGTAATACCAGGAAGAAAGCTCTGCAGAGAATTCAA
AATAAAATTTTGAAAATGATTCTGAGGCTTCCTCCCTGGTATAGTACCAATGAGTTACAT
AGAATATCCAATGTTGAAACATTGGAACAAATGTCAAATAAAATAATTAATAATTTCAGG
CAAAAATCGTTACAATCTTCTATTGCCACGATTAATGCGTTATATGTTTAGGTTAAGTTA
GGTTAAGTATATTAAAAACGTTTTTTTTTTCTCTTATAAGCAGGTGAAATCAACTCACCT
GTAAAAAATCTGAACTGCTACGGCAAATGAAATGTAATATGTTGTTAACAAAATGTTAAT
NAAATCTTAAATTTGTTTTACCAAATTAGGATGATAGTGTTGTCTAATAACACAGAACAC
CTAGATATAAGAAATGAATGTAATGTTTGGAATGATACTAATAAAGAAATTAAAAAAAAA
AAAAAAA
>Lloa36#LTR/Pao
CAGGTACAAGCCCTAGTACTCTTTGACGTCGGTGCTGATGCAACCTTCATTTCACAAAAG
TTAGCACATCGACTGAATCTCAGAGAAACCGATGAAGAAGAATACACAATCTCCTCCTTT
GGCAACAGGAATCCCAAAGTATGCTACGTAACTCAAACACAAATTGGAGTAAAAATGAAA
GGCTCAAATCATATGACTGTCCAAGCTAATGTNATGGATTATCTAACAAGTGAACTTCAA
GTGGTTGAAGTACCAGACAAATACGAAATTAGCAATCTCAGAAGTTACCGGAAACAACCC
GACATAATNATNGGAGCGGACTATTTCTTCGACTTCATTCACATGAATAACGCTCAGCAG
CTAAAGNCAGGATTCACTCTACTGAACAGCAAAGTTGGTCCCATTATAGCAGGGAGCGGT
TATATTAACGAATTATGCCGCCGCCACATCTTTGCAACGAAGATATTTCAAGAAAATCGC
ACTCCAGATATAGACCAATTTTGGAAGTTGGANTGCATNGGNATTCAAGACCGACCCGAT
ACACAGGATGATGAACAAGCACTGGAACAATTTAAGAAGAGTGTCACTAGACAGAANGGG
AGATATGAAGTACGTTGGCCATGGAAACCATGCAAAGACAAACTGAGCGATAATTACGGA
TTATGCGTTAGCCGTTTACGAATGCTGATAGCACGACTTCAGTCGCATAAAGAGGAATTA
CAAGAATATGATAAAATAATGAGAGAGCAACTACGTGCGGGTATAATCGAAGAAGTACAA
CCACATATGAATCAAGATGGNATTATTCATTACCTNCCACATCATGATGTTCGTAATCCA
GGNAAAACTACCACNAAGTTAAGAATCGTTTATGATGCTTCAGCGCACATAAAGGGAATG
AAAAGTTTAAATGAGGTATTATATCGCGGACCAATTAACCTCCCAGATCTNGCGGGAGTA
TTATTACGTTTTAGAATGATGAAAGGAGTAATNACAGCTGATATTGAAAAGGCATTTTTG
CAAATAGAATTACACCCTTCAGAGAGAAATTGTACTCGGTTCCTTTGGCTAAAGGAAGTG
AAAGAAAGAGTATCTAACGAAAATATAAAGTGCTATCGTTTTAGGAGAGTCCCGTTTGGA
GTAATATCATCCCCNTTTTTGCTATCNGCTACCCTGAATTATCATTTGGAAAATCATGAT
AGCGAATTAGCATTAGAAATAAAGAAAAATCTTTATGTGGACAACGTTATTGTATCATTA
AATGGAACACGGGACGCATTAGAAAAATATGNGGAAATGAAANCCATCTTCAATGAGGCT
TCAATGAACGTAAGAGAATTCTTATCTAACGACGAAGAATTCTATGCAGGACTGCCTCAT
GAAGATCGAGCAATGAGAAAGAACACAAAAATCCTCGGCATTCCATGGAATCCCTGTCAA
GATATCATCCGAGTAANATTAAANCCATGGACNGAACAAGAATTAACGAAACGAACGATT
CTACAATTCGTCGCNTCACAATACGACCCNCTAGGATTTCTAGTCCCAATAATGGTAAAA
TTCAAANTATTTCTNCAACACCTGTGGAAAGAAAATAAATCTTGGGATCAAATNTTAGAT
GAGCAAGACCATAAGCAATGGAAGTCCCTTATTGCCGAATGGNCAACGGNTGTAAAAGAT
TTGCCGCGATTTGTCACAACCTTTACAGATTCAATTGGAATACATGTGTTCACTGATGCT
TCAAGTTTAGCATATTCAGCAGCAGTGTATCTAGTGAGTCAGGAAATGCATGGAACAAAA
TCATCGCTTATTTTCGCCAAGTCNCGCATTGCTCCNATCAAAGGAATGACAATACCACGN
CTAGAACTGNTGGCCATACTCATCGGAGCACGAGCAGCACAATTCGTCATGANACAACTG
GACCTCGNNAATATAAAGGTAACTCTATGGTCAGACTCTAAATGCGCATTACATTGGATA
AAAAATCATTCTAANCTATTGCCAAGATTCGTTCAAAATCGAGTCGAGGAAATACGTAGA
ACGAAATTTACTTTTCGTTATATTCCGTCAGAAGAGAATCCCGTAGACGTGGCAACAAGA
GGTCTCAACCCAAAACAGCTCAGAGGTTTCATGCCATGGTGGCATGGTCCCTCGTGGCTA
GTACAAGGTGAAACTAGCTGGCCACAATGGGAATACGATTTTGACAATAACGACGAACCA
AAGGAAATTACCGTAACAGAGGTCTCGCGAATGCGCAAGGATCATAATCTTCAATTTATC
GATGCCGGACGTTTTAGCAAATGGCTAAGACTGTTACGAACAACAGCGTGGATCCTCAAG
TTTATTCGATTAACAACTAAAAACGGACTATCATGGCTACAGTCTGCCTCAATTGAAAAG
GATCGATTTACAGCTGAGGATTACAAACTGTCGGAATGGTTGTTAATTAGACAAGCGCAG
TCTGAAGGAGTCAATGACGACGAAATAAACAAGTGGAATTTATTCTACACAGAAGATGAT
AAACTATGGAGATCCGCNAGCCGATTGGAGAATTCGGAGTTGCCTGAAACTAGCAAATAT
CCTATTTATCTNCCTCGACACAATCCAATAACNGAACTCATTATATTACAACAACATGAA
AATCTATGCCATGCAGGNATCGCTCACACACTTTCAGAATTGAGGAGNAGGTTCTGGATN
CCNAAAGGNAGAACCGAAGTNAAACGAATGATAAACGAATGTCGAATCTGTAAACGNTGG
AANGCNAGACCGTTCAAATTACCACCGATGCCAAGTCTNCCGGAAACGCGNGTCAANCGA
TCTAGAGCCTTCGCACANGTCGGCCTGGATTATTTNGGNCCTCTCTCAATCAAAGGTAAC
GTGCCAACAAAAAGGTGGATAGCNCTATTCACATGCTTTACAACAAGGGCCGTGCATCTC
GAGCTGGCAGAAGATCNATCNGCAGAAACCTTCTTGCATGCTATCCGGAGATTCGTTGCA
CGACGAGGATATCCCGAACTGATTCTAAGCGACAATGCCAGTCAATTCCAACTGGCGTTC
AAGACAATTATAACGCAAGTCGCTGTCTCCAACTTTTTAGCGAAAGAAGGAATGATNTGG
AAAAATATTGTACCGAAGGCNCCNTGGCGNGGAGGAGTTTATGAGAGACTGATTGGGTTA
ACGAAAAANGCATTAAGAAGAGCCATTGGTAGAAAATTCCTANCGGAAAGGGAATTGGTG
ACGCTAATNGCGGAAGTTGAGGGCATACTTAATACCCGGCCACTAACTTATGCNAACTTT
GACGACTGCGTNATCATACGTCCCATTGATTTTATTTCGCCTAACGCTTCGCTTCATCTA
CCCATGATTAAGAATGATGATACACAGGANGAGTTTATCCCTCACAGATTAGATACCAGA
GAAAAGCTNATCAAATACTGGACGAACACTCTTAAAACNCTNGACGTTTTTTGGGAAATC
TGGAGAANCGAATATTTAACGAGCCTCAGAGAACGCACGCAAAGGGAAATTACCTCACCC
AAAGGAGCGCAAAAAAGAACTCCAAGGAAGGGAGAGATTGTACTNCTAAATGAACCGGGC
ATCCCAAGGGGAATGTGGAAATTAGTAAGAATCAAAGATGTCAAAATTGGTAAAGACGGT
CAAGTCAGGAATGTTCAAGTAGAAACTCCCACTGGGAAACTCCTCAATCGTCCAATAAAT
GTNCTGTATCCCCTCGAAGTTAACAATGATGATCATCTCGAACTTAATAACAAGGAAAGC
GCGAAAGTTGTGGAAATCGAACCGGACACAGTGGAACACCAGGAACCCATTGCAACGCGA
ACTAGAAGCAGTACAAACCAACCAAACAAACTCTACTTTATTACAAACCCCACGTACTCC
CAATATCAACCTTCTCTGGTCGGGAGTGTCGTGAAAACGAAGCCTCAAATAAATTCATTC
ACATTGTAAATTAATACTATGAATCACCCTTAACATATCTACATTCCTCAGATTTATATC
CCGTTTCAATTCCCATTTTTTTCCTTTATGTCTAAGCACATGTCTTTGTTTAGAAATGTC
TTTGTTAACAATTGCTTAAAATAGCTAACTAAATATAAATCGGATCGTCTCTTTTTTGTA
TCCTTTGTTCGATGGGCATGTTTTATGTAATTTGGCTCTCAACAGTTTACGGTTTTTAAG
ATGACCGCCTCTCACTTCTTAAGATATATAAGCTGGGTCCAAAAGCCGGGGGGACGTTTT
TTTTTGGAGCTGCTCTCCTCTTCGAAGGTTATCGGTTTCTTCTTTTTTATTCTTCGCTTC
TTCTGTTTTATTCTTTGCTTCTACGAACATTGGCGGATTTTTTCAATCTCTTATTACGAT
AAAGGTTAATATTCCTTACTGTTGCGTATTCACAAAACAAATCGACTTCCTCACAAACGC
TTTCGCACTAAGCGCTTCATTTGGATAGATTTGATTGGAGTTTGATTATCCAACCACTGA
GCTCGGCAAATAAATTATCTGGCAGTCTTTACTATTTCACGACA
>Treg37#Unknown
TCCAGGGATTTGANTAGTTTCAGGATTTCATCACGAGTTGACATCAGTTAGAGAACCATT
GGAAAACCAGCCGGGAGTACTGGACAGCTGTTTCGTCCTAGTTTGGGACTCNTCANCAGT
ACGCACCCACCACCGGGGTTCGAACCCAGGACCTTCCGGTTACAAGGCGAGCTCGTAGAC
CATTAAGCCACTGGGACGCGATTCAATGGCCAGCCCATGAATTCCAACTTCTGCCAATTC
GCGACNTAGCGCGACCACCAGCCAATGTCGTCGGCGAGTATTCGTCCTCACACCCGACCT
GCTGTACCCCACTGGTCACGAAACAAGAATATTCNCGGAAGTNTGCCACCCCTTCAGGCA
GCATTGGAAAATTCTTTCAAGTGTTGGTTTGTAGGGATTTGATTGGTTNCAGGATTTCAT
CACGAGCTGACATCGGTTAGAGAACCATTGGAAAACCAGCAGGGAGTACTGGACAGCTGT
TTCGTCCTAGTTTGGGACTCTTCAGCAGTACGCACCCACCGCCAGGGTTCGAACCCAGGA
CCTTCNGGTTACGAGGCGAGCTTCGTAGACCATTNAGCCACTGGGACCCGATCCAATGGC
CCATGAATTCTAACTTCTGCCAATTCGCGACATAGCGCGACCGCTAGCCAATGTCTTCGG
CGAGTATTTGTCCTCACACCCGACCTGCTGCACCCCACTGGTCACGACTTCTCACTAGAA
CCCCAGGTAACTACCTACCCGAATAGGGCCAGTCGCTAGTGAGCATCTCATTGATATTCA
AGTGTTGGTTTGTAGGGATTTGATTGGTTACAGGATTTCATCATGAGCTGACATCGGTTA
GAGAACCATTGGAAAACCNGGGAGTACTGGACAGCTGTGTTTCGTCCTAGTTTGGGANTN
NTCGGCAGTACGCGCCGGAGTTCGAACCCAGGGCCTTNTGGCTACAAGGCAAGCTCGTAT
ACCACTAANCCACT
>Otip38#Unknown
AAAAAAAGCAAAAAAGTTTTCGACCACGGCAGGACTCGAACCTNCAATCTTCCGNTCCGN
AGNCGGACGCGTTATCCATTGCGCCACGCGGCCATGAT
>Tasi39#LINE/L1-Tx1
GTAATACTTTGTTTGTTCGAACTGCCGGTTTCGGTCACTTGGGTGGCCATATTGTACTAG
CCGGTTGGCCGGCCTCCGGGCCGTGCCAACAGCCCCCAAGCCCTCTGTTTCCAGAGTATA
TATTCTGCCCCAGTACTATGCCTTCTTTTACCTTAAGGGGAGTCTCGGGACGCTACATTG
GTGGCAGCGGAAAGCGGACCCGACTTTGATGGATTTCTATCCTGATCCATGCCGCTTNTG
GCAAACTTTGGCGGTGTGAAAGAAGTGCATGTGCTACGGATGGGAGAATCCCTNACATCC
CATAACAGAAGGGCCGAGATCGACGTCCGTCTTCGGCACCTCCCTCGCCCTCGTGTTCTG
CAAGGAAGCTATTAACANCTGAAGCGACACTAGCCGTGAACTCCAAGTCCAGTGGAACTG
CCAAGGGGGATCAGCGACGTTGTGGTCAAGCATCCTCCGTAAGCTCTCTCTCCTGTTCTT
GGGCAACTCGCCTCCCTTCGCCAAAATGCGTATCTACAGATGTAGAATGTGCAGGACGCC
ATTCGATAGCATCGTTTTATGCTTTGCACACTTGGATCGCGTGCATCCCGTTCCTATGAG
GCCCGATTGCCCCATTCGCTCAGGGTTCTACGATACCCTCGNGTTTCTCCCACGGCATCA
AAAAAGCCTGGAATCACAATATGTGTTGCGTGTGTCTCCATCCGTTCAAAAACTTGGATT
CGTACCCCCATCATTTTATTGGGNCGCGTTATCGTGAGAGAGGAGGACGAAGANATGCGC
NTTTGCTGCACCGAGTGCTACGCGGAATTGATGGCACTACAAGAACACATGCGCTCGAAT
CTCGATGACTGGNACGGTTAGCTCGTGGGTGCTTCTCGCAGCACCGATTACGTTGTGGTG
GCTGACGCGGGAGGCTGACCAAGGGGAGCGTCGAGGACGACGCTCGAAAGAAGAGAGGGG
CTGTGTAATACTTTGTTTGTTCGAACTGCCGGTTTCGGTCACTTGGGTGGCCATNTTGTC
CTAGCCGGTTGGCCGGCCTCCGGGCCGTGCCAACAGCCCCCAANCCCTCTGTTTCCGGAA
TATATATATTCTGCCCTAGTACTACGCCTTCTTTTACCTTAAAGGAAGTCTCGGGACGCT
ACATTGGTGGCAGCGGAAAGCGGACCCGACTTGATGGATTTTATCCCGNTCCATGCCGCT
TNTGGCAAACTTTAGCGGTGCGAAAGAAGTGCATGTGCTACGGATGGGAGAATCTCTGAC
ATCTCGTAACAGAAGGGCTGAGAACGACGTCCACCTTCGGCATCTCCCCCGCCCCCGTGT
TCTGCAGGGAAGCTATTAACAACCGAAGCGACACTAGCCGTGAACTCCAGGCCCAGTAGA
ATTGCCAAGAGGGATCAGTGACGCTGCGGTCAAGCATCGCCTCAGTTGCGCNCGAATTTC
GACGACTGGCACGGTTAGCTCGTGGGTGTTTCTTNCAGCACCGATTACGTTGTGATGGCT
GACGCGAGAGGTTNACCAAGGGGAGCGCCGGGGACGACGCTCGAAAGAAGAGAGGGGCTA
TGTAATACTTTGTTTAACTCCCGGTTTCGGTCACTTGGGTGGCCATGTTGTCCTTCGCCG
GGTGGGCTGGCCTCTGGGCCATGCCAGCAGCCCCCAACCCCTCTGTTCGCCGAATGTATG
TATTCTGCCCGAGTATTATGCCTTCTTTCGCCTTCAGGGAAGTCTCGGGACGCTAC
>Hcon40#SINE/tRNA
CGTTAATCAATCCCGTCTGAGGGATGCGCCCCGCACTCGACTTCCATTCAGAATCGTAGT
GGCGTATTGAATGCGTATGTGGCCTATGCGGTGGCCAGCCGATGTACAAGTCAGTGCTTT
TATCCTCCCAGACGAGTCTGGTACCAATTAACCGACCCCGGAGGGATGGAAGGCTTGGTT
GGCCTAGGCGGGTATCGATCCGGGATTCGAACCCGTGACCGTGCGTGTGTGATAGTGCGC
CACTTGCCACTACACCACCTCCGAAAGGCTTGTGTTACAATAAGAATAAAGGATAAAGTC
TTCGGCGTTGATCAATCCCGTCTTGGGATGCGCCCCGCATTCGACTTCCATTCAGAATCG
TAGTGGCGTTCGAATGCGTATGTGGCCTATACAATGACTTGCGGTGGCCAGCCGATGTAC
AAGCATTCCTCCCAGACGAGTCTGGTACCAATTAGCCGACCCCGAAGGGATGGAAGGCTT
GGTTGGGCGGCATCGATCCGGGATTCGATCCGCGACCATGCGTGTGGATAGCGCGCCACT
TGNCACTACACCAC
>Acey41#LINE/RTE-RTE
NCCACGGATCTCCCTCATAGAGGGATCACAGCCGGTTAGTCGCGAAGGCTACGTGGCGCG
TCCCCAGGTGGCGGATAGGGGGTTAATCGCGGACCAAACGCGACCTTGTACCTGCCCTGA
GACGCGGGTGGATTCAGGGGATGGACTCCCTGTTTCTGCAGTATCGGAACGATTTATACT
TTCTGTCGGCGCGTGAGTATGTTCATGCATGCGTGCGTGGGTGTGCTTGCGTATCTGCGG
ATTGTATCCTGCACATCTATCCGATCAAAAGCCCTGCATTCAAGTGACTGGGAGGTACAA
GGGAGGCGGTTCGGAGTCGCCTCCAACAAATAAGCTCCATCGTCCACTCCCGGGGAGCCC
GGCTAACTCCCCGGTGAAACCCTACCCCAGCCCCCACGGGGGAATAGAGCCCAGCAAGCT
ATTCCCTGTGGGTCATTTTCTTCAAGCTACACACAGCAATAATAAAGAGTGTTCCCCTAA
TCTCGGAAGAGTCACTGGTACGGCAGCGTCAGCGAGGACGAGGTTCGAGGGGTTATCTAG
GCTGCCTAAAACGAGAAGGACTATGATGACGATCTGTACCTTCAACGCACGGACACTTGC
ATCGGAGGCTTCCATCGAGGATCTGATGGTGCAGGCCAGGAAGATCAGGTACGACGTCAT
CGGACTGACCGAGACGAGGAGACACCGGCCGCTGAACGCCACCTTCGATACTGGAGAAGA
ACTGTTCCTTGGAACCTGCGATAGTAGAGGAGTTGGTGGAGTCGGTGTCCTCGTCAACAC
GAACTTGGCCGTGAACATCGATTCTTTCGAACAACTAACGACCCGAATCGGACGTTTGCG
ACTGAGGAGATGTGGATCAATGCCGGCCCTGACAGTCTTCGTCGCCTACGCTCCAACATC
CAGCTACGATGAAGACGAGATCGAGGCCTTCTATATGGACTTGGAGAAGTTCTACAGGGA
AGACCACACATTCTATAAGGTCATCGTTGGCGACTTCAACGCCAAGATTGGCCCTCGAAG
AACGCCTGAGGAACTTCACATCGGTACCCACGGCCTACAGTGGAACGAACAGGGAGAGAG
GCTGTCCGAGTTTATCACGACGACGAGGACCATCCATGGTAACTCACAATTCCAGAAGCC
AACCTCCCTACGATGGACGTGGGAGTCACCCGGTGGAGAGTACCATAACGAAATCGACCA
CATCATCGTCAACCGAAGGTATTGCCTGACCGACGTCGGTGTTGTACCGAAGTTCTACAC
CGGATCAGACCATCGCCTCCTTCGCGCAAGATTCTTCTTCTCGCGCAAAGGAGAGAAAGC
CGCGAAGTACAAGAAGAGGAGTCCTAAACCAACCATCAACTGGGATCTCTTCACTACGTT
AGCCGGCTTTTGGGAAGATACCGTTGTCGACAACATCGACGAAGAATACGAACGGCTCAT
TCAGCATCTCCGTGATAGTGCGAAGAAAGCCGAGGGTTTGAGAACCACCAAGAGACGACT
GTCTCATGAGACCCTCGAGCTGATACGCCAGCGTGGAGCAGCGAGAGCCGCAGGCAACTA
CCAGCTTACGTCCGAGCTCGCAAGACGGTGCAGAGAAGCGATAAAAGAAGACCTCAAGGA
GAGACGAGCAGCAGTGTTGGCCGAAGCCGCAGAGGCAGGAAGAAGCATCCGCAACACCCG
CCGAGACTTCGCCAACCGTAAGACCAAGATGACAGCCCTCCGACGCCCAGACGGAACGAT
CACATCATCTAGAAGGGTAATGGAGAAGGTCATCTACGACTTCTACTCGGACCTCTTCGA
CAGCCATGTCCACCTCCCTCCATGCCATCTCAGGGAGGATGGATATGTCATCCCGTCGGT
TCTCCCTTCCGAAGTCCGACATGCCATCAAGTCGGTGAAGAATCGTACAGCGCCCGGTCC
CGACAGGATCCGACCCGAACATCTGAAGAATCTACCGACAGCTCTTGTGAACACACTTGC
TAGACTCTTCACGCGGTACCTGTCGGAATGCAAGGTACCTAGCCAATGGAAGACCAGCAG
GACCGTGCTGCTGTACAAGAAGGGAGACCCGCAGGACATCGGCAATTATCGCCCTATCTG
CCTACTGTCCGTAGTCTACAAACTCTTCACGCGAGTGATCCTCAACAGGATTGAAAGAAC
ACTAGACGAAGGACAGCCATGCGAGCAAGCAGGGTTTCGGAAAGGATTCAGTACGATCGA
CCATATACACACCGTCACCAGGCTCATTGAAGTATCACGAGAGTACAAGATGCCTCTCTG
TCTCACGTTCATCGATTTGAAGAAAGCCTTCGACACCGTTGAGACAGAAGCAGTCTTGGA
AGCCCTGGGCAACCAGGGTGTACCGACTCAATACATCAGGATATTTCGTGAGCTCTATAG
CAACTTCACGACCAGAATCTCGCCATTCTACGACGACATCACCATCGACGTCAGGAGAGG
GGTTCGACAAGGCGACACTGTGTCGCCGAAACTATTCACCGCCACCCTCGAGGACGTCAT
GCGAAGATTAGAATGGGACAATATGGGAGTGCGAGTTGACGGCCGGCTGCTACACCATCT
TCGCTTCGCTGATGACATCGTCCTTATAACACCTAGCATCAGTCAAGCGGAGCGTATGCT
GGCCGACTTCGACGACGCGTGTGGAAAGATCGGTCTCCAACTGAATCTAACGAAGACGAT
GTTCATGAGAAACGGATGGGTCCCGGATGCCCCATTCTCGCTCAACGGAACGACCATCTC
CGAATGCTCCAGCTACGTATATCTAGGTCGGGAAGTCAACATGATGAACGACCTCGCTCC
AGAGCTGGGCAGGAGGAAGCGAGCGGCTTGGGGAGCCTACAAGAGCATCGAGGACGTAGT
GAAGAAGACGAAGAACACCAGGCTCCGTGCCCACCTCTTCAACACCACGGTTCTCCCTGC
TTTGACTTACGCCTCGGAAACCTGGGCGTTACGTAAGCAGGATGAGAATGCGGTCAGCGT
CATCGAACGCTCCATCGAGAGGGTGATGCTAGGAATGACCCGCCTCACGCAAGTGAGGGC
GGGAATACGGAGTTCCACCCTNCGTCAACAGTCGAAGATCAGGGACGCTGCCGTGTACGC
CAAGTCGAGTAAGATCAGGTGGGCCGGACACGTGATGCGCCTAAACGACCACCGTTGGAC
GAGAGCCGTCAGCGACTGGACTCCGCGGAACGTAAAGCGCACGACAGGAAGACCACCGAC
CCGATGGTCAGACTTCTTCACGAAGTCCTTCAAAGAACGATATGATGCTCTTCGTGTCTC
TCGAACGGACAGAACGCATTGGACCACCCTGGCACGTGAGAGGGACAAATGGAAGGATTG
CTGGCGCCCGCTCGGTNTACCCGACGATCAACGGGAGTCAAGGTGATCAAGGTG
>Sven42#DNA/MULE-MuDR
TTTGTTCTACAATATTATATTAGTTTTAAAAATATATTCGATATATACAAAAGTTTTTTT
CTAGNATAATCGCGGTAGTATAGAAGTAGGTAGATTCTCCTAATCGCCTCATTAGTTCAG
TTGGATAGAATGTATGACTTCTAATCATAAGGTCCTCGGTTCGAGCCCGGGATGAGGCTA
ATAAACAAACTTTTTGATATTAATGCTTATTACTATTTATTAAACAATTAATACTATAAA
CCATATTTNTTAGTTTTTTCGGAATAAAAAAAACTTTTTATCTATAACTAATATAAACTT
ACTTGATAGTAGTAGTTACTAACTATCAAAAAGTAACTTTTCTTTGTAAATAAGAGAAAC
CAGGACCTCAAAAGGGTGCCTCATNCCGGGNTCGAACCGGNGACCTTNTGNTTANNAGNC
ANACGCTCTGCCCAACTGAGCCAATGAGGCTCAGAAGCCGCTTTATTTCTNCATAAAACA
CTATTTTAATTTAATTTATTTTTTTTGGTGTTTTTGGCTCTTGAATAACTTTTAAAGCAA
TATCTATGTATCTTTTTTTACCAAATTGTAACTAAAATTAATTTTGTTCTAAAATTACTA
AATGAAAGTTAAATCCCGAAAAAAATTCCTGCAATCATGGATTTAACGTATTNAAGGAGA
TAATATTTAATCAAATAATAACTATTATTTTATCATTCTTATTATATGACTATTTTTTAT
ATTTTTAGTTAATACACGAACAATAAANTTTTTACTAAATCTAGTAGTATTTAAAAGTAA
TAACTAATTTAATACCTTAGTACAAAGAATAATAAAATAAACAATTAATTGATAGAACAA
AACTTGCTCAAATACTAAATTAACAATAGAGTTCTGTTTTAGTAATAACAAAATCTTTTA
TNTCATAAAATTTAAATGCAGATGTTATAAGCTATCTTCAACTATCTATCTCTTTTTTAA
ACAAANGAATGTTGTGGCAAGTAATTTGTTTCTTACTTTCCATGTTGTGATTTATTNATA
AAATGTTTGTTTTTGTTTGGCGCATCTTTATCAAAAAATAAAATTGTCAATTTAAAANTT
TTTTTAATTTAAATATAGTTGTTGTTAAGATCTTCATAAACTTAATTTAAAGAATATGTT
GATATTTATTTTCACTATAAACTTTATTAGTTCTANTTATAAAAAATAGTCGTTTTTGTC
ATAATACTCAAATTTCAATAATATTTCTTAAAAAATTTATTATCACTGTACAGAAAAAAG
AATATATTTATNATTGTTGTAAAGATTTATNTACCATTCATTGATCTCAATATAATAATT
TTCACAAATAAGTATATTTAAAAAATGGAAAATATTTTNAAAATTCTGTTTATAATTCTT
TTTTATCTATAGCAATCTACTAGCATAATAAGAACTATTTATATTACTTTCATTATATGA
TTTTACAAAGAATAGTTTAATATACAATGTTTTTATAAATATTGTTAAACATCTTTATGC
CAAACGTTGATATNCCTTATTAAATAGTATTTTAAAACAAATCGTTACACAGTTATTTTT
TCGATAATTTTTTAGTTGAACAATCTCAATTTCCGCCCGTCAAGCCGCCATAGCTCAGTC
GGTTAGAGCGTGGGTCTAATAAGNCCAAGGTCGCAGGTTCGACCCCTGCTGGCGGCATAG
TTTTTATCTTTGTAGCATTTTAAATTATACTGTTCTTGCTTCTANAAAGTATCTTTGTTA
ATATCCAGAAATAAATAAANTTTAGCTAAAATAATTNACTTCATTACTTTNATTTTACTN
TAATNAAAATACTTATCATTTATACATTAAACGTAATAAAAGACAATATAAATGATTTTT
ATAGAGGATAATTCTATTAAAATATTGTAATTAATAAATACACAAAGATTTTAATTTTAA
ATAATAACATTTTTATTTCTTATAAAACAGATAAATTTCTCATTAAACATACAAAATGTT
TTCGAATCTATTTAGATAAATATTACAATAATTTAAAATATAGGGTTGAATTATTTTTAA
GAGTAAGTTTTGCTTTTTTTCTGATTCTTAATAAAGAAAAAATTATTTCCTATTTGTAGA
TTTAAATTCTTTAAAATTATTGTATTTTACCGGATATAACAGTAATCAAATACTTGGTAG
TATAACATTTTTTATCAAAAATAAAAATGAGCTTCAACAACGACACTAACTGCTAATGTA
GACACATCGTTCATTCAAANAATGACACAGTTCGTCATTTTTACTCAATGACTTACTTTT
TATTAAATTTTTATATCTTCCAAAAAAGTTGAATGAAAATTTGACATAGTTTTGTATATT
TTATAAAAATTAAAATATATAAAATTATGTTCATTAAAGCATAGATTTTTTATTTATCTT
TAAAACGATGATTATCAACTAACTTAAACATTGAAATAAATGACTATTACTAGCCTTTTC
ACAAAATCGTTTTTTCTTAACACGTATGTAATCTACCATAATTTTGGAAGACGGAAAAAT
TATTACAGAAAATATTAAAATTACAAGAAATATAATTTTAAGAAAAAAAAATTTCAGAAC
TTTTTTCTGTAAATTAAACTACGTACACGTTAGATATATTTATTGCAGATCTACGTAATA
CATTCGAGAGATAACCCTATCTATTATGCATTGGGAAGGAATAATATTAGATATTTTTGT
TAAACTNAAAACAATTTAAAGTTTTTTAAATACAAAAATCGAAACAAAATATTTCTTGCA
ATTTCTACAAACTGTAGGAAATTTTCTAAATNAATTTTTACTTGTAAAATAAAAAAATTA
TTTTATTTTAAACATTTATGTAAAAAAAATTTATTGATACTTAAATCAAAGAATATAAAA
CTTCAATTNTTTAATNAAAAATATCTCGAAGACGATGATAACTGTTTATTAAATAACATC
ATGAATATATACAANCGCTTCCTACAAAGTAACCGTAGAAACATTATAAATCTTAAGAAA
TAAAATAAACTGGTTACTTCAAGATTTGTTAATTTTTTTTTGCTTTTAATTTTATCTTGT
ATATNATTTTTGTAATCGTTTAAAATTATTNAAAAAATATGTGATAAAATAAATTNAANC
GTTTCTTGAATTTTTGTCGATTTATATAAAGAAAAAAGCAAAGAAATTCGCAGTCAGCAG
GATTCGAACCTGCGCGGGCAAAGCCCAAGTGATTTCTAATCACTCTCCTTAACCGCTCGG
ACATGACTGCACAGCAGAGTGGCTTTTAATAGACCACCGAACAAAAATCTTTAGTAATAA
GTTATGAAATCTTAATGCACATATATGTCGCAAATGACTACTAAACATNATTCAAAAATA
TGTAAGATTTTATGATACCTGTCAACTCTAATAATTACTAGTAATATATAAAATATTATA
AGCTCTTTTGTATGTTTTTTTATAGTTNTTTGAATTGTTTTTGTTAAGTTATATTTTACG
CNTTTGCACACAAAATGAAAAAAACAGACTTTGATAATTCTTTGATGAATGCAATAAAAT
GTTTTCATCTGTAAGAGAATCTAAATTCGTTTTTAATTTTTTAAAAAATATCNAGCGACA
AGAAAATGTTTTAAACGACGCAAAATATNAAGTTGTCGCATAAATTTTGTCGTTCTTTAC
AAAAATATATATTTNGCATTTTAAAGTAATAGCGAAATAATATTTCATGATAATTATGTT
ATCACTTGTGAATTAATATAAAGGTTTCTGTTTTTATATTGTATCATATCTTCCAATTTT
TTTCTACTTCTTAAGAAAAAAAAATTTAATTAATATATTATGCTTTTTATATTATTTTGT
AGTACGTCTAGTAAAATTGTATGATAGAATCGCTACATCGTTTTTTTTAAAAACCGTTAT
TTACAAAAATATATATTTTGCATTTGAAATTAATGTAACTTTTATTTAATTCTGATACTT
TTATGACATTATGCTCATCTTAGATCTTAACTTGTTTTTATTTTATAAAATACACTATTA
AAAGTTAATTCCGTGTAAAGTTATTGATGTTTTTATAAAAATATTATACTAAACAATCTA
CTAAAAACAATAAATTTAAAAATTTTATAACAGTAGTAATGAAAAGCAATAATTATTTAC
TCATACAAAGTATTATTAATTAAAGAACTATTTTAATATTTGTTCTTATTTTAAATTAAA
ATATATAAAAGTTATTTTTACTATAAATAAAATCCATATTATTTTTCATAAGTTTGATTT
TTAAAGATGATCTTTAAAAGACATTATGGAAACAATTTGGNCTATCGGGTATGCAAAATT
TCATAAAAAAATATAATTTATAATAATTCAAACTATTGAAACATATTAAAAAACGTACTC
TGATATGTTAAAAATGCTTTTTATAAAAGCGTTTATAATTTTACTGAAAATTAAATTCTA
ATCTTGTATTNTAAAATGTATTGTAGAAAACATTNTAAATTTTAAAATAAAAGTAATATA
ATTGAAAAATAGAAACTTATAAAATTTTNTCGAACTTGCTTTNATTTTTACGTACAAAAT
TAAAGTTAAGACAATTAGCTACAAAAAAAAAATCTNAATNTTATTAGGTATGNCAAAATT
NNCTACATAAAGCTATAACACAAGAAAANATGTTTTAATGAGCTTTNAAAAGCGTTATTN
TAAAAAAAATCGAACGAAAATAAAATATAAAATTAGCTTTATACAACACACAAAAAAAAG
AACACAGTTTTGCATAAAATGTAATAATTTTGTTCCACCTAATAAAATGAATTTTCTTGA
TTTGCGATTAATTTTATCGTAACTATTTNTACATAAAAGNAAAAGCAACAATTAAATAGT
TAATAANATAAGCTTCTATTTTTCTAATATATTACTTTTATTTTAAAACTTTGATTGTTT
CTAAAATACATTTTAGAATACAAGATTANAATTTTATTTCNATGTAAA
>Dmel43#LTR/Gypsy
NATATATATATATATAGTGACGTATTTGGGTGGTCCAAACCAGCCACTTCCATTATTTCA
AAGAAATCAGTAATGCACTCTAGTAATTTTCCATAACGTATCCCAGCTGCGCAGCATTCG
TTTATCTTTGGCAGCGCAGCCGTTCTTGTAAACATCCTAAAGCCTGACCTAAGCAGATTT
GACTGCCCTCTTTCAACGCTACCTAATCTTAAGAACCCAAGAGCGAGGCTCTCCCGAAAT
ACAAATATTGTTCAAATACTGAGGCTTCTCCTCAATCCAATTTGCATTTGATTTTTAGTC
TTAAGCTGAGATCCAAAGAATAAAGTCGTGAAACTATTTCTCCTAAAAACTATTTTTTAT
TTCTTGGCGTTGTCCTTAGTCAACTGACGGGACATTAGTTCGACTCATAAATAAAACAAC
AATTTTACTGGCGCAGTCGGTAGGATACAAAAGTATCCGAAAAAAAAGAACCTTCGAGTG
GAAAATAAGTTAAATTTTATAGTCCAGTGCTCGAAACATCTCCCAAAATAAATTCGTGAA
AACTCTTCAACTTGGATTATAATTCCAATTCGGTTATCCAATAATAAGTGGAAGTGAAAT
ACGAAACAAAAATATTAAGTCCAAAGGCAACTAAGTTTTAAAACCAACATATAAAAATAA
AAAATTAAAACAATATAGAATTTTAATAATACAACACAAAAATTTACAAAACAAAAAAAC
AAACAAGTGAAACTAGAAAGCTTAAAAATAATAATAACATTGAATCCGAAACAAAACAAA
AAAATAAAACACAAAAGTTAAAAATTTTACAATAAAAATGTCACAACCAATTATTGCGCT
GAGCGACATAAACCTTGCCGAAGCCCGTCGGCAGCTTAAAGACATTATGCCATTCAAGGG
TGATCCAGAAACCCTTCACACCTTTATCAGCAGAGTGGATTACGTAATTTCGCTCTACCA
AACAAATGATGTCCGACAACAGAGGATTCTACTGGGAGCCATCGAAAGGAACTTGGACGG
ACAAATTACACGATCTTTGGGACTTCCGAACATCGAAGATTGGCCTACCCTTAAAGCAAG
ACTCATCGCGGAATTTAAAATTCAAACACCAAACTACAAACTTCTGGAGAACTTCAGGGA
GACACCATACAGAGGAAGCCTAAGAGCATTCTGCGAAGAAGCGGAGAGACGACGTCAATT
ACTAATTTCGAAACTACACCTGGAAGGTAACCAATCGGATTTTCTTATTTATATTCAGGG
TATTAAAGAATCTATTAAGATACTGATAAGGAAACTACCAATACAATTATTCACTATTTT
AGCCCATCACGATATTACAGACTTAAGATCCTTAATTACCATTGCACAAAATGAGGGAAT
TTATGAAGAACACATTAATTTTGAATTTTATGAAAAACCAGAATATCGTAATAAAAATTC
AAATTCTAACCGGAATTCGAAAACACAAAAATTCAATACAAATGTTCAAACTCAAAATCG
ACCAAGTTACTCACAATATTCCCAACCCTTCCAACCTAATTTTAATCAATACATTCAACC
ATTTAGACCTAGCTATACACAGCAGATAACTAACAACCCACCCATGTGGCACGCACCTAA
TTATTTCAGACCCAACCAATACATAAACCCACAACCCATTATTCAAAAAAATCATTTCCA
ACAATATCCCAACAAAGCCCAATTTCCCCAAACAACGCATTTTAGAGGAAATACATACCC
TCGACTACAACAACCCTCTACATATAAAAATACTAACTTCCCGATTACTAAACGACTAAG
ACCATCGGACAGTGAACAAACTAAAATGTCTATTGACGAAATTAGATTCCAAGACGCGCA
TGAATTCGAACAAGTCCAACCTAATTATTACGAGCAACAGTATTTTAACCAAAATCAATA
CAATCCGTATCAAAATCATAGCTTCATTAATGAAGGGCAACAACAAGTCCAATCTGTACA
AATTAATAACAAACAAAACCAAAATAATTCTGAACTAAACGAAAATTTTCGGTTAACAGC
CCCGGAAAATACGAATACATAAAAATAGTATACAAAGGGCGCTCATACAAATGCCTTCTA
GACACAGGATCAACAATTAATATGATCAATGAAAATATATTTCGTCTTCCCATTCAAAAT
AGTAGATGTGAAGTTTTAACATCAAATGGCCCTATTACCTTGAACGACTTGATTATGTTA
CCCAGAAATAGTATTTTCAAAAAAACCGAACCATTTTATGTGCACAGATTTTCTAATAAT
TACGATATGCTAATTGGCAGAAAATTGTTGAAAAATGCTCAATCAGTTATTAATTACAAA
AATGATACAGTTACCCTTTTTGATCAAACATACAAATTAATTACTTCAGAATCCGAAAGA
AACCAAAATTTGTATATCCAAAGGACACCAGAATCAATTGCAAGCTCAGATCAGGAATCA
ATAAAAAAATTAGATTTTTCACAGTTTCGATTAGATCACCTAAATCAGGAGGAAACTTTT
AAGTTAAAAGGCTTGTTAAATAAATTTAGAAATCTTGAATATAAGGAGGGAGAGAAATTA
ACATTTACAAATACAATTAAACACGTACTAAATACAACACATAACTCCCCAATTTATTCG
AAATCAATACCCACTTGCGCAAACACACGAAATCGAAGTAGAAAACCAAGTACAGGAAAT
GCTGAATCAGGGATTAATTAGGGAAAGTAATTCCCCATACAATAGTCCTACTTGGGTNGT
NCCAAAGAAACCGGACGCTTCNGGCGNAAATAAGTACAGANTAGTAATTGACTATAGAAA
ACTAAACGAAANAACCATACCTGACAGATACCCAATCCCAAATATGGACGAAATNCTTGG
CAAACTGGGCAAATGCAAATATTTCACAACGATCGATCTGGCAAAGGGNTTTCATCAAAT
AGAAATGGACGAAGAATCAATNTCCAAAACTGCCTTCTCTACAAAANGCGGTCACTACGA
ATACNCGCGAATGCCATTCGGCCTTAAAAACGCACCCGCTACNTTTCAAAGGTGCATGAA
CAATATCCTTCGACCGTTGCTTAACAAACGCTGTCTGGTGTATCTGGACGATATNATAAT
TTTCTCGACATCCCTNGAAGAACATCTAATTCAATACAANTAGTTTTCGAAAAACTGCAG
AGGCAAACTTAAAATTACAACTAGACAAATGCGAGTTCTTAAAAAAAGAAGCTAACTTTC
TTGGNCACGTNGTTACNCANGACGGNATTAAACCAAACCCTGATAAAATTAAAGCCATAA
GTTTCATACCCGATTCCGACAAAAGCNAAAGAGATNAAAGCTTTTCTCGGACTNACAGGN
TATTATNGNAAATTTATNCCAAATTTCGCAGACATAGCNAAACCCATGACCAAGCGCTTA
AAAAAAGGAGCAAAGATAGATACTACAAAAACTTGAGTACGTAGANGCATTCGAAAAGCT
TAAAACTTTGATATCCGATGACCCAATCTTACAANTACCCGATTTTGAAAAGAAATTCGT
TTTAACNACAGATGCNAGTAACNTGGCTTTNGGAGCNGTNCTATCTCAAGACGGTCACCC
TATANNTTTCATCAGCAGAACACTNAACGANCACGAANTCAATTACAGCGCCATNGAAAA
AGAATTATTGGCAATAGTTTGGGCCACAAAAACTTTTCGACACTATNTACTAGGACGACA
ATTTCNCATTGCCACTGACCATCAACCNCTTAGATGGCTTCATAACTTAAAAGAACCGAA
TTCNAAATTAACNAGATGGAGAGTTAGATTNAGCGAATACGANTTCGAAATAGANTATAT
TAAAGGGAAAGAAAATTNNGTNGCNGATGCACTNTCNAGAATNAAAATTGAAGAAACATC
ATCNTAGCGAANCTACNCAACATAGTGCAGAAGAGGACAATAGCAACCTNATTCGTTTAA
CAGAAAAACCNATAAATCATTTCAAAAGACAAATNATCTTTATCAAAGGTCCGATAAAAA
TAAAGTAGAGACACTTCAAAAATATTCGGCAACTCCATTACCACAATTCAATACGACGTA
ATGACNCTTGAAAAGGCCAAACGAATTTTACTCGACCACTTCTGTCCATAGAAACANTGC
CNTNTATATCGAGAGCGATGCAGATTTCGAAGTNATTCAAAGAGCACACANAGAAACCGT
NAACACCANNTACACAAAAGTNNTTCGCAGCCTTTTCCTATTAAAGAACGTTGNCNCATA
CGCCGAATTCAAAGAANTNATACTTNAATCACATGAAAAACTTCTACACCCCGGNATACA
GAAAACTGACAAAATTATTCGAAGAAACATCACTNCTTCCCAAATAGCCAACTACTNATT
CAGAATATAATAAACGAATGCAACGTNTGCAATTTGGCNAAAACAGAACACNGAAACACN
AAAATGCCNNTGAAAATCACACCCAANCCGGAACATTGCCGNGAAAAATTTGTAGTAGAT
ATTTATTCATCTGAGGGAAAACATTACGTCAGTTGCATTGACATTTATTCNAAATTCGCT
ACACTTGAGCAAATTAAAACNAAGGATTGGATAGAATGCAGAAACGCACTAATGCGCATN
TTCAATCAGCTGGGNAAACCCGAAATTACTAAAGGCAGACAGAGACGGCGCNTTCTCCAG
TTTAGCCCTAAAGCGATGGCTCGAAGANGAAGAAGTCGAATTACAGCTCAATACAGCAAA
AACCGGTGTNGCGGACGTAGAAAGACTACACAAAACAATNAACGAAAAAATTCGTATAAT
CAATCATCCGATGACGAAGAAGCNAAATTAAGCAAGATAGAAACGATCCTCTACACATAC
AACCATAAAACCAAACATGACACTACTGGACAAGACNCCTGCTCANATNTTCNTNTACGC
TGGGCANCCNATATTAGACACCCAANAAANCAAAGAGAAGAAAATAGACGAAATAAACGA
AGACAGAACAGGAATNTAACGTCGACACTAGNTACAGAAAAGGTCCGCTACAGAAAGGCA
AATTAGAAAACCCATTTAAACCAACCAAAAACGTAGAACAGACNGACCCTGACCATTACA
AAATCACTAATAGAAATAGAGTTACGCACTACTACAAAACACAATTCAAAAAACAGAAAG
AAAAATAATAAACTCTCAATTTCACAGGCACCTGGTACCCGATAACACTATTGTTTATAC
TGATCACAGCTGTTCATGGACAACAAATTCAAATTAATAATATTGACACCAACCACGGAT
ATCTCCTTTTTTCTGATAAGCCAGTACAGATACCATCCTCCTTTGAACATCACTCCTTAA
AAATCAATTTAACTGAAATAGACATCGTGGTTGACTATTTTGAGCAAAGACTACGAACCG
ATTACCATGCACCCCAGATCAATTTTTTATACAATAAAATAAAAAGAGAACTAGCCGGAA
TAACCCTGAAACATAGAAACAAACGGGGTCTTATTAACATTGTGGGTTCAGGTTTTAAAT
ACCTATTTGGAACACTAGACGAAAATGATCGAGTGATACAGAGGAAACTCGAAATAACGC
CCATAACTCGGTAAAATTACATGAACTCAACGACGCCATACGATTAGTAAATGACGGAAT
GCAAAAATGAACTAACGACGCACATCATTGACAGTCTTTTGTCGAACTAATGCAGTTTAC
GGAATACATAGAAGATNTGGAAATGGNTATGCAGCTTTCCAGACTTGGACTGTTTAACCC
CAAATTACTAAACTACGACAAACTTGAAAACGTGAACAGCCAAAACATTTTGAACATTAA
AACATCCACTTGGATTAACTACAATGATAACCAANTATTAATCATATCCCACATACCCAT
TNACCTTTCACTAATAAGCACAATTAAAATAATTCCTTACCCAGACTCCAACGGCTATCA
GCTAGATTACACAGACACACAATCATATTTTGAAAAAGAAAATAAAGTTTATAATACCGA
AAATAAAGAAGTAAANAATGAATGTGTCACCAATATTATTAAACACTTAAATCCAATTTG
TAATTTTAAGCCAGTACACACGAACGAAATAATAAAATACATAGAACCAAACACAATTGT
AACCTGGAACTTAACCCAAACAATTCTTAACCAAAATTGCCAAAATTCAATTAATAAAAT
AAAAATAGAAGGAAACAAAATGATAAGAGTAACGCAATGCAAAATAGAAATCAATAATAT
AATTTTAAGTGAAAATCTGTTAGAACCAGAAATAGATTTGACACCACTATACACACCACT
TAATATAACAAAAATAAAAATTGTAAAACACAACGACATTGTTGAGATGATTTCAGAGAA
CAATATTACACTTTACATACAAATGATCATTGTAATAATCGCACTAATTTTGTTGTACTC
ATATTTAAGATATGTATCATTTAAACCATTTATGATGCTGTATGCAAAACTTAAAATAAG
AAAAAATCAAAATCAAAACACACCACAACAAACAGAAATAGAAGAAACTCCATTTCCCAC
ACTATATCCATCAATCCCAGCCCAAGTATAGGCTTCTCTTTAAGGGAAGGGGAGTGACGT
ATTTGGGTGGTCCAAACCAGCCACTTCCATTATTTCAAAGAAATCAGTAATGCACTCTAG
TAATTTTCCATAACGTATCCCAGCTGCGCAGCATTCGTTTATCTTTGGCAGCGCAGCCGT
TCTTGTAAACATCCTAAAGCCTGACCTAAGCAGATTTGACTGCCCTCTTTCAACGCTACC
TAATCTTAAGAACCCAAGAGCGAGGCTCTCCCGAAATACAAATATTGTTCAAATACTGAG
GCTTCTCCTCAATCCAATTTGCATTTGATTTTTAGTCTTAAGCTGAGATCCAAAGAATAA
AGTCGTGAAACTATTTCTCCTAAAAACTATTTTTTATTTCTTGGCGTTGTCCTTAGTCAA
CTGACGGGACATTAGTTCGACTCATAAATAAAACAACAATTTTACTAT
>Dcor44#LINE/L1
NATGAAGGTGCAGCAGCCCACGTCCTGTTTCTTACAGCCATGCTCCAAGGAGATACCGCT
GTTCCTCCGCTGACAATTGCCCGGACAGCGAATTCGTACTCGGTAGCTGGACGAAGCCCT
TCCACGACGACCCAGGTCTCAGTAGAATTGACATAACGCAGTTGGTTGCCATCGGCACTT
GTACTGTAGCGAACAGTATACCTGGAATAGTCGTTTTGTGACATGTAACGAAACGACAGT
TTGCGAATATCANGCTACGGTACGATCTTTTCGGAATATGACAGCACGGTTTTCAATAAA
CGGGGAAGTGCTCTTCTTCCCTCATGTATTGAAGCTTTTGCAGTTATNTGATCCGAAAAA
CCGTGCCGTAGCGTTCCGTCTCNTGTCATAATATTCGAGCTGNCATATAAAACAGCGTAT
ATTCTCACATAGTGTTAAAGGCGTTCGGATCGGCGTCAGTCCAAGTTATTCTGATCGATG
TAGCGGATTGTGTCTCCGCATTTACGCCCAAGGGACTTCCGGCAGTCTCAGACATGCTAG
CCTCGAAATCGCGTGTAGAAGGAATCATCGCTGGCGACAGGGTCCGTACAGTCTCGTAGA
TTGGGAATCCTGATCCCTGTTGATTGAAGGCTCGGAGCGAGACGACGTAGTCTCGACCAG
GCTTGAGACCAGTGATCTTGTACCTCAACACGTTTCCTGGAACACGCTCAGAAGAGATAT
CCGGAATGTTGTGACCCCAGCCAATCTAAAAACGATCCTGTCTCCATTCCACTTCGCTAG
AAGAAAATACCTGATATCCTCTGACCAGCACCATTTCATCAGCAGGCGGTTGCCAAGCGA
CGTTGATGTAATCTGGCCCAGCTTGAGGTCGCAATTCTCTCGGCGCGCCAAGGAGAGTTT
CCTCCTTGTCTTGGAGCGGAGTATCGACAGAAATCCAATCGGAGAAGGGTCCAGTGCCAT
TGTGGTTGATCACTGCCATTCTGACGAGGTATCTGGAATACGTAAGTGTGATTTCGCTAG
GATCGACGTCATTCTGAGAGAAACATACGAAGTTCCCGGCTCCAATCCAGAGATGGTGAA
CTCCTTCTCGGTCGGATCGATGACATAGGTGCTGCCCTTGCTGCCCCTCTGCTTCGTCTT
GTACTTCAGTTTGTACCCAGTGATGTCTCCATTCCCCGCCTCTTCATCTGGCTCCTTCCA
AGCCACTCGGATAGAGGTCGTCGTTACTGGGTCAGCAACNATGTCTCTTGGAGAAGCCGC
AGGCAAATCGGATAGAGTTCGGACTTTAATCGCGTCACTTGTCAGACCACTCCCATTTTC
TCCTTCAGCTTCAACTCGAATCAGATACTCGGTGAATTTGTCCATTCCGTGCAAGGTGTA
GGCGGTCGATTGGATCTAGAAAAGTGAAATAATTCACTGAAGACTCTGTTAGGCGTTACC
GTGACCATCGTCTCTTTATCGTTGTCTGCAGGGTGCCTGATGTAGAAAAGTTTGTATCTG
ACAGGTTGCGGNCCGCCTTGAGGAGGATCCCAACGAACTTCAATTGTTTGTGATCCAAGA
GCTGTCGCTTGTAAATTTGCAACTCTTCCAGGAACCGCTTCTAAAAATCGAACGATCATT
TGTTTATCAAAATTNCAATTCCTACGTTCTCTCTTCGTCGTGGCCTTGAAATTTTCCGAG
CTCTTGCCCATGCCAGCTTCATTTTCCGCAGCGACTCTGATCAGATATAAGGTGTTCGGC
TGGAGACCAGTGATCGTGATAGAATTTGACGATGTGTTCAACATTCGTTCTCTGAAATTT
CAAGATTCAAACAGGTTCTTTTCTTCAACAACAAATTCTATTTCACTCTCTAGAAGGCTT
TCATTGAGTGCAAAGGAAAGCGTTTCATTGGCTTTTATCATCACTCCTCTACTAGAAGTC
AAGCTCGTTTTTANAGTGTTTCAAAGGACTCTCGAAACTTCTATTGCATTGCCAGCAAAC
TACTATACTCACGGTTGTAAATAATCAACGTGCTCTTCGCTGAAATGTTAGATTACACGA
AACAAATGTTAGACATTCAGTAACGGTTTCAANAGGCTTCTGTAGATCTTACCGATCACT
AGCACTTTCTCGGTAGAAGACGTGATATCGCTTGATTTCCCCATTTCTCTGAACTGGTGG
ATCCCACTCAGCCGATATGAAGCGACTCCCTAGAAATTTNGGCTTGAAGTTGGTTCTGAT
GAAAACATCTCTAACCTATCGTCGCCGTTCNGAATCCCAACGGAGNACTTGCAACCAGAG
GAAGCCCAGATGATCCAGCTACCGAAGAGGAATCTAAAAGAAGCTAATTAGAAATTAATT
TCGCTAAACCACTTCAANACTTGTTGTTGCGTGATTTGGTTATTTTAACTCAAATAAGCT
TGAACNCTTTAGTCCAATAAGACCAAATCTGTGATTTTATTCTCACTCAACCCAAGGCCA
ACTCTTTACTGNTTTTGTGAACGAAACTATTANAGCACTCTCGATACTTTTATGAAAAAC
TTTCTGGTTAGTTNTGAAAANCAACGGTTATTTTTTGTCATTTCAAGTGACAGANTAGAC
ACGCTACTAACCATCAGCTGGCATGCGCAAGCTGGCTGGCTTTGCAATCGTTGCATTCGC
CAAACCGATGCTTGCCAGATAGGTCGGTCCTGTTTTATTCACTCGTTTCGTGAATACTCT
ATGTCGAAAGTTTTACCTGCACTATCCACCAGCAACTGGGCTGCAGCTTGCTCTGATCCT
ATCTCATTCTCAACCAAGCACTGGTACACTCCTTGGTCGGTCTTCACGAGTCCCAAAATC
CTCAGCCTGGGAAATTCGTTTGTCAGTTTTATTTTTATTCGAAGTTTCTTCCTACCTATT
GGCCTCAACAACAAAGTAGTCGCTAGCAATGATGGATTCTCCGTTCTTGTACCAGGATAT
TGTAGGCGTTGGGACTCCGGAAGATTGGCATTCCAGCTCAACGTCTGCCGTTTCTAGAGC
GACTTTGCTTACTGGTCGTGCCGAGATCTTCGGTGAATCTGAAACTTTCACAATACCCCG
GATCTTCCAAACGTTTAGCTTACCTTGGACAGTGAGTGCTACAGCCTTATCCAGCGAGTC
GTCCGAACCACTTGCTCGGCAGATGTACAGTCCAGCATCTTCCAGGGTGACATTCGAAAT
CAGCAAGGAGGAGACTCCGACGCGCCGAATTCGATTTCCATCCACAACCAGCTGNCGAGA
ATCCTTCAGCCATCTCACTTCCGGCTGTTGTCTCCCGATCACCAAACATTCCATCAAGGC
TTCCGAGCCGACTGGAGCCGATTGGGCCCGAGGTGAGGAGATGAATTCCAGCTCGGTTGA
CGTCAGGTCTAGAACATTTATGTTTGAAAAACGCTCTAATATTTTTGAACTACCATTTTG
CATCCTCAATTTTCCCGTTTGACTTGTCCTTCTCTTTCCCGCTCCTTCCAGGACGCATTT
GTATGCTCCTTCATGTCGAGGTTGAACAGAACTGATCTCCAAAGTGTTTGAAACGGGTAG
AATATTAAGATCCGCTGAAATTTCATAATTCATATAGTGTGTTCAAAATTTTGGAATATT
TTGTTATTTTTGGACAAATGCCTTGCTCACTCACACGTGACCAGATCCGTTTGAAATGTT
GTGCACATATTGAGATACATAAGACACGACAGTGCGACAATTTCCANTCNCGATCCGAAT
CCATTTATGAAGTTTTCGGAATTTTTGAANATTTTTNATCATATGCGAAAATCGAAAATT
TCTAANTTTAAAAAAAAAAAATCCTGTGGCCCATGTGAATAAGCTACAGAGCTGGTTGAT
GGTGCGTTTTAACACGGATATATTANAGAATATTTATGTNTAAAATTTATTATCCAGAAA
AGTTCGCATACGATTTTGCTAAACGATTTTAGTTAAACAAATTATCTCTTCCCATAGTTA
AGAGAGCAATTTTGGCAATTTTTCGATTCAAACTTCTGTAAAATTGCGTATAAATTTTTC
CGAGGAATAAANTTTATACATAAATATTCAGTGATANATCAGTTTGAAAACGCGCTGTCA
ACTAGCTCTGTAACNTATTCACATGGGCTATAGGATTTTTGAATTTANAAATTTTCGATT
TTGTATGATGAAAAATCTTNAAAATTCTGAAAATCTCATATATGGATTCTAGTCGANNNN
NNNNNNNNNNNNNNNNNNNNNNNNNNNNNNNNNNNNNNNNNNNNNNNNNNNNNNNNNNNN
NNNNNNNNNNNNNNNNNNNNNNNNNNNNNNNNNNNNNNNNNNNNNNNNNNNNNNNNNNNN
NNNNNNNNNNNNNNNTCTTTGTACTTTTTGCAAATCTCTTTTCCATTTCGGGTAAAAAGT
CTCCACGGCCATTCATCGTTGCGTGTGCAATTGGGTCTTATCAGGATTTCAGATCAGGGG
AGTGGATTAGAGATAATGGGTAAATGAGAGAAGGAAAGAAGAGCCAGGGGCATTTGGATT
TGCAAATGAAATGCGTTCGAGTGGACAGGCACGCGAGGAGCCGAGGAACGCGTCGCTAGG
GAATTCACGCATTCGGNCTCCAATGTCTTTCCGATGCAATTTATCCCGCGATTTAATAGT
TGTAGAGGTAAAAGTTAAAGGCAGTGACTTCGGAAGGACGCANTTNCTGATAAAGAAAAG
GGTTTTTTNGAAAGCCAAAACAATCTTTGGTTTGTGATTCAATATTACCTTATCAACGAA
ATAATAGGGTTTTTATCGCAGCAAACCACAAAGGCAATATTCTTGTTGCGGTTTACCTCA
AAGACACGAGGTTCTTCNTCACTAACTTGATGATAAGTTTTCATTGAACACGGAGAAAAA
ACTTACGTCCGGCCGTAATTTGCTTGTCGTTGTGATACCACGTTACGATGCCGCTGGGTC
GGGCTGACTGAAACTTCNCCACTTATTAGCTGCCAAATGTCTTGTTCAATGTACCGTGAA
ACCTCTAATTGAAGCCTCTCNATTTTTGGGCAATAANAAATAAATGCTAATCTTATATTT
TTTACATTCCCCTTCGCGGCATTTCTAACAAGGGAAGTTACCTTTCTGAGNAAAAAACCA
ACTGATTTGGAAACTCAGAATGGGTAATTTCCCCAGAGAGAATAGAAGCTAAGAGCTTCA
TAGTGGAGACCTCATGGTAGAATGCTCAGCATACCGTAAGACAATGGAACGCAACAGGTT
GTCCCTTTCTGACTTGTCGGTCGACTGGTTGAGCATCAAATTTGGGAAGATCAGCCAGTC
GCAGCAGAGCTTTCCGACTTAGAAATGTCCACGTTGAATCCTGTCCCTCCGAAGTCGTCA
CAGCGTTGACGACACATTGATAGGCGCCCTCGGAAGATCGTGACAGAGATGAAAGAAGCA
GTGACCCGTTTGCGAGATGATCGCTGGAAAAGGCATTGCATAAGACGGTAAGCAATCGTG
TTTATCATTTGGAATCCAACTTATTGACACTGGTGATGANTNTCAGGAAAAAATCATCTT
TCTTCCCCATCGCCAAGTTTTTTTCGTAATCATTTTGCTAATGGCCATTACAATNATTCC
TTTCTTTGATGTTTCCTTTATTACATTTTCTTTCTGCTCAAAACTACGAGAGCACGAACA
GAGCAAAGATGTGCTCTTTGGATTGCGTAATCCATCCGAGTCATACATCTTGTCGCTTGT
CGCATTGCAGGACAAAACATAGAGAGGAAGGAGAGATTACTTATTTCCTGCTTCTCTAAA
ATCTCCAATAGCCTCTTTATCTTTCCAAATCTCTCATTCATCATAATTTCCTCCTTTCTC
CTCATGAAAATCCGTGCTATTTCTCAGACTTGTCAGATTTGCTTGAAGAATTTGAGAGCC
TCTCGCTTTGTTCTGAGAAGAGCTTGACATGATTATCGGAATGATTTGACAGAAATTGGA
TCAAANTCGATAGTTCGTTCATGAAAGTTCACAAATTTTTAATTCTCAGAAATCTAAAAG
TTCAANGTATCCGAAATTCATGAAAGCTTCAAGTTTTTCAGTAAGAGTATGACTTTCATC
TTATTCCATATGCAAACGTATGTTACTAAAAATTACTCATACCCGGCAAAAATATCACTT
TCTTCCTCGATTTTTGCTTGGCTCAAGTGCTTTCTACTGGGTTGACCATTCAGTAGCCCC
AAACCCAGAGACTGCATCGCGCATTAATGTGAAATGAGGCTTCTGCCTTTCNCATTCCCC
TCCAAAGCATTACGGATATCATACGGGAAAAGAAGCTATTCCACTCGTATTTCGAAATAA
TGTGCCTTTTTATAGTTAGCGGGAGCCGTTGCGTTCCAAAACGCGCAGAATTCAGAGTGA
ATTTCGAAATATTCAAAGGGGGAAAAGCTAGTTTATCAAAAATAAGCGCTTTTAGCTTTA
TTCGATTTTAAAAACCCCCGAAATCTGATACTTTTCACAAGTTTAGCTCAATCACAAATT
TCCTGCGTAAAGCGAAAAACTCTACAGAGTCTACTCCTGAACGCCTGTTGCACGAGTGAT
TCATGGCGTTGTATCGAAACAATGNAGGGGAGGGGGCTCGCGAGTAACATTTTGGTTTGA
AAGCAAAAGGAAACTTGACAGGAGGAAGACAGCAATTTTGCTGCTCAAGCAACTCCANAT
ATGGAAACGGAAACCGTNAAAAGTTGTCAATGGGTCAAAATAGTGATTTCTGCAAATTAC
TTGTTCCAAACTTAGCAATAAAATTTTTAAAAATAAATAAATAAACTCACATTTGTGGTT
GTTTCTCGATGGCTTCTCCGTCCTTCCTCCACTCTATCCTCACTTCCTTGACATTCTTCT
CCAGAACGTATTGACAGTGCAACGTGGTCTGGCCGCCTTCGTTCGCGAGAACGTTCTCGG
GCTCTTTGTCGAACTTGAGGCCGATGTAGCGGTCATCTGAAAATTGTCAAAGTCATTTTT
CTTTTCAGAAAGTGAATCTAAATGGATTCCAAACTGTTTTTCAAGGACACCGAGATTTAA
AAAATTTTTAAANNTCATGTAGAAAGGAAGTTNTTGGGCCTGTCTTCTTCCTGCGTGGTC
ATTTTCCTCAAGAATTTTACTATTTTTATCGTTTTGCAGTTTNCCTACTTTCACGTTTTT
CCTCGTTTCATTCTTATTCATTCCCACAGTCATACATCTGATTTCGCTATGCCTCATCAG
TCACGTATTCTGCTTCTTTTTCTCCCTTCTCTCAAATTCTCACTCNCCCATTTCTCTCTA
TCTTTTAGATATGTCTAATTGTGCCGTACTACAAGCGAGTTTCCGTCTTTTCCTTCTGTT
CTGACCAAATCAGCATTTCGGATGTCCATTAGTCCTTCTACCCTGCTTCTCTAGCCCTCT
CAACGATGAAGGATAGGGGAATATGGCAGAGTCAATGAAAGTGAAATGAACGATAAAATC
GTTGAATTGAAATGACTTTCTTTGAATATACGNTTTTTCTCGAGGGATAGAATTGAAATA
TTTACCCAAAAATAGTCGTTGATATGTAAGCCCCCATTTTCAATGACCCTTTGTCATATG
GTTNAGGGAAATTCCCCAATATCCCCCCTTCAAGGCAAATAATATCCGTAGTAGAAATGC
CATAATTCAAGCGGGCGAAATTGAATGTGGAATCATTCACTTTTCAACTGGTTTCGCGCC
TGGCTTCTGTCACTTCAGTTTGCCGCCTTCCGACCAAATNGAGAATCGTAACACTTTCGG
GTGATTTACGATTCCGCCAGCTCAAGTCGAATCAACCAACTTGATCTTGATTGGGTGGCA
ATTTTATGGTCGAGAGGAATATTATGAGAGAAAAGAAAAACCATTTTAATAAAGTATCAA
GCGANAACATCAAAAAGTAAATTTCCCAAGTTAGTCTCTCGTTTTTCGGAATTTATTTTT
GTAGAAGAAAATAGAANTTTTAGTTTGTTTTCACTAGTNTGAACACGGACTTCGTGATGT
TCATTGTTGGAGTAAAATATTTACTCCATTTGACCACTAGTANTAGTAATAGAGTCAAAG
AAGAAGTCAAAACTTCATTCATTGTCTTACTTCTCTACCTTCTTTCCCGTTTCCTACTAC
TTCGTACTCTCTCGTCAGCTTTGATGCAAATGCGCTAATTGTGAACAAATAGAACGCNCA
TTTCTCAACGCTGACTGCTTTAGAGAGAGAGAGAGCTAGAGATATAAAGGAACGGATTAG
AGATAAAGGGATTTGGGGGGTCGAGAGAAACAGAGATGGCATTCTCATAGTGACATTATG
TCATTACGCGCGGGAGTTGCCGAGTAGAATTTGAGAATTTGATCAGAGCCCCGAAATTCG
AGCAAATCTTGGAAGTCTGGATGAAGGCCTTTCAGGCTTCTAGAAAACCAGCCTAATTGG
TAATAAAAGTTTGCCAAGAAGAGAAATTTGTGAANTTNCAGATATCGGAATAGTAGTGGC
CATTCAAAATCAACTTTTTTCCTTGTAAAGGTTAGTCGAGTTTGCAGCGCAATTCGACTA
AAGTTTCCCTGTATTTTTTCTAGCAGAAGAGAAAAAGGATCTTTCAAAGTTTCATCTCAT
CATTCTCTAGTCGAAATGCAATTTGGAAGTCGAGTGTTTTGCGCTTTTCCTTTTCCCTCG
AAAAAAGCCGAGTTTTCGAATCTGATGCTCACGAAAAACACGAATCGGAAAAGCCTAATC
CCAACATAATTAACAAGCGAAAAATCCTAAATCTTTCGGGAATTGAAAAAAATCCGAGAT
CTAGCAAAATTCTCGTTCTTTTCAAAATGATTGATATACTTTCACCGAGATTTAGAACGT
TTCTTTTAGTCGGAGCTAATGAAAATTTACACTGAAAGTTTACGTTAGTCGTCAATTCAG
GATGAACGCTTGGATTTGATAAATTGCTCTAGGTTCTGATCGAAATTTTGAGCTTTAAAC
ATCTTCATTGTCATAAAAGTTTAGTCAGTCTCGGTTTATCTCGGTACGTATCGGTAGCAG
CCAGGGCTCAGCCTTTACCGCTGTTTATTCGTTATGCAGGCCGGTCATAACTCCCTCGCA
AACTACTTCCATATGCACACACTTAGAAGATGAGATACGCTAAATCAGGCGCCACTAAAA
TCTCTCTAAATGAATATTCTCTGCAGATGACTAGCTAAAAATTGAAGTTTTATGCATTTT
TCAGAGCACGTTTTGAAGAGCTTCAAAAACAATAAAGTGTGTGCTTCAAACCAATTCCAA
CAAAACTCNGTCGATCTTTGCGAAATCGTGTTTGTTTTTATGCGATACACGATTTTTATG
TTATGGATTTTGTGTAAACTTTACATAAACCCCATTCTGACCACCACATTTTGCATTTCG
CATTTTTCGTCGATAAAGCAAAGTATTGAGGAAGAAAAAAACCCAGCTGAACGGGGACAT
TTGACTTTGTTGTGAGATTGGAGCGAAAGAACATTGAAATCCGAGAGAACAAAGAGAGGA
AAAGAACACCAAAATGACCCATTGGCAAGAAGTGGAGAGGGACTGTGTAATAGAGGGCGA
CTTTATGACTGACCACCAGATCCGATAATTCATTGAAACTCAGAATGAAGTGCAAAAAGT
TTCCAGAATCAGTAAAAAATAACGGTTTTTTTTAAAAGTNAACTTCCTTCAAATGCGTTT
CACATTTTTCCAGCATCATCAAGATCTTTAGACAAGTCATGGTTATTGCTGAGTTAATAA
TAATAAAAATAAAAACGGCTATTTTTAAAATTCATTTGGAGGAATACCGTGATTTTATTG
TCAGTTTATCTTCACGTTAAAAATTCCGTTCATTCCTCCAATTCCGAATTCTTATCTTTC
ATAAATTTCCCCCTTTCCCTAACTTTACAAGGTCGCCGATTTTAGTTTTCCGTTCAGCAG
GCGGTGAGATAAAGGCCACCATTTTGCGCGGCACAGACCCAAACCGCTGCACGAAATGAA
TTTCTTCCGAACGTTTTTGCACCTGCTTGAGAGATTTCAAATTTTGCGATAAGTTTCAAA
TTCGCACCACTTTCTTTGGGTTCTATGGGGCAGAGATGCCGAACATCCGCTAATTTTAGA
AAAGTTTGAATNTATACAATTTCGAAGCTGTTCAAAAGTATTTTATCCCGTATCAACAGA
ATTCGATCACGCCCTTTNAAATGGTTAGGTTATNCAATCCTTCTAGGATAACGAACAANA
AAAATATTTCCCAATCGAGATTCAAATCCAGCCTTCAAGAACCATTAACTCTCCGGATTT
GAAATGTCCGATTACGATAAAACACATGTCTGGGGATATGCTTGGAGCAAGNGAAAGGAG
AGCCAGGGAGGAAATCTGTAGGGCGGGTCAAGATTGATGGTGCTCTGGTCAGCAAGAGAT
ATGGGTAGGAACAAATATCCTGAAACTGGCCTAGCACTCTTTCTTCTATTCGAATGAGGG
TGTCACCTTTCAAAGTGCACATATCACCAAGTATAAACCGAGTTTATGGACAAGATAAAT
TAGGACTTGACTAGCCGATGGAATGTATTNGATCCCTGAAATCCAAAGTGTCAAAATCCG
ACCCTTCCTACCAAAAAATCATAAAATCCTCGTAAACTTGAGTATATAAGAAATCCAAAA
AAAAATCCGGCAACAATAATAAGATCAACAAAGATAGATTGTCTTATCTGGGCGTANCCC
TTATGAATCAATCCATTTCCCGAGGTGCTAGAGATAAACATCAAGCGAGTTACCCAACTC
TAATCTCAACACAATTATGGGTCATCTCCAAGTGTTTTGTCTGCCGAATATACTAAATCT
GTATCTCCCTATTAGCCACTTGAAAATCCGAAGAATAACCCTGCCGCGTTAGTCCCATCA
ATCTCCTATTCCTCATCGTATGGCGAGTGGGTTTCCTCAAGGATGCGCAATTTCAATTAG
TTTAGGTTAGTGACAGCCGTCGAGTGGTTGGGCACTAGCCATTTACCATTTTGGATGGGT
CCTTGGGTCTCTTGAAGATGGTTCGTAGGGGTCAGCCCCAAAACAGATGGTCTCTGCATC
TCTACGCATAGCAGTGATGGATATAAGAAAAATGGATATGCGAAATAGCGTTTGGAATTG
AGAGAACGCCAGACATGAGAACGCAATCAACGCGAAATAAGAAATCGACTGAAATTTGAA
ATCCGAAGAAACAGATCAGATATGTTTCAGAAGGTCCTAGAAAAGTNGAANTTTAGAGAA
AAAATTCAGAAATGAGCNAAGTGCTTGCAGTACGGCGCAAACTACTCGAATACCTGCTAT
TCTAACGAGTTTCCCTAACAAACAATGGCCAAAACCGATTAGCACGCCCTTGGGATATCG
ATTATCGACGCGCATTGTGCGCAAAATAACAGTGCTCGAAGATAAATCGGGAGAAATCAG
CGATAAATTCGAANATCTCACCGTATTCCAGCGATCGTTTCCTATGTCGGTGCGTCGACG
ATACGGTAANCAATAAAAATTGTAGAGCGAAAAATAAAAACGGTCCGGAATTTAGCTGAN
TTTTGTAGGGAATCATAATTTCAGGCGAATAAGTAACCAGATTTNCTCGAAGCCAACGTT
TCTCCGCTTACATCCTGGGTAGTTATCGAAAGTTGGCGGTTAATTGGCTCTAATTAGCTC
GATTAATTGAGGATTAAATCATAGACAAGCCCAAGGTGAGTCCTGGATATGTTAGCTGTG
CGCGCACAAAGCGAGAAGAGTAGTGGGGGCGAATGTGGAAGGGTGTATGGAGAGTGGACA
CAAGGGCCGAATGATTTCCCCCTTTCCCCGCTCTGTCTCTATTTCTCTGGGTTTACGAGG
ACCCGCCCCTTTTCCAATTCGTCCTGGGTTTACGCGCGTTCTCTTGGACCGCATGCGTCG
CGTGACGCGCTGCGTTTGATGCGGGAATAGCCCCTTTCCCCTGGTTTCCTCGTTCAAGGC
AAAATTCCCCTGCTGCCGCCGCTCCGCGTGTTTCATCGTACTTTTTACGGTTCCAATTAT
CGATCGCCGCCTGGCCGGCTAAACAAATCGTTTGTTTTATCACCCCCATCACCTGGTTTA
TCAGTCGGCTATCGACTGATGCGATGTGACGTACGCGAAAAGACGCGCTACCGAGACTCC
CCTGTCATAATCCCTCATTAATTATGCATAGTCCACGTCAAACTAGCCAGGATTTTTGAA
TAATTTACGCGAGAATCACCGNTGAAGCATTTCGAAAACCGGTCGATAGACACTTGCCGG
AAATCGACCGTTTGTCGAATGAATCAAACANTCGGCGAGTTTTTCGAAATTCCTCGCTCA
TTTCCCAAACACTTGCTCAGTTTCCAGTAATTTTTCGCGATTTTCGCAATTTTTATTGCC
CAACTGCCAATAATTGGTCTNATTATCGCAAAATTAATTTGTCCTGCAACTTCTGACACG
AAATTACTGCAAATCTCATTCGAATTTTGAATTCTCCAATTTCCTCGAATTTTCGTTAAT
ATTCCTCGCGATTTTCCCGANTTTTCATAATCTNAGTTACTCAATTATCCCTAATTGGCA
TAATTATCATTTCTCTCAACTCTTCTCTATCTTTTCTACANGAANTTTCTGAAAACCCTC
GCCCCATTTCGAATTCGTTTCTCTCTTGGCGTTTTCGTTGAAAATCNCCANTGTTTTCGT
CTTTAATTGCCTAGCTATCTGGCTAACTGCCCTAATTTCCTTTAATTAGCCTCAACTAAT
TGCAGTAGCGGGCATGGACCAGCGTACGCTTCGCTCGACGTCCTCGATGGGCACGCCCAG
CTCGGCCACCGCTTCGCCCAATTCCAACAAATCCCTGTTGGGGTAATTCTTTGAAATTAA
AAATGTAGCCTTTCTTGAAAGTCGATCCTATTTACTTGCCACATATTTGTAAAGTTCATC
CATTTTCTTTTTTGGGAAAAGTACACTTTCAAAATGAGCGATGTGTGAACTGGGGGAATT
TTTCAGAGAAAAGCTAGATATTTTTCTTTAGAAAAAGCTAGATTAAAATGTTCAGACGGC
TGACGCACAGTCCTAACTCGTCGCAGCTCAGCTCTAAGACCAGGGCGATTCTCGCCAAAC
TCGACGAATTGGACACTCCAGCTAGGGTAAGAGTAAAATTTCTATTTTCGAGGGATTTTG
TTAAAAACTACTCTTCTTGAAAATGAAACTAGTGGTAACGGAAGAAGAGAAAGAAAGTCA
TTTTTCATGCTTTAGAAGACGGATGTTTAGATCTCTAGTTTGGTCTATCATTTTGTTGTG
TATAGAAAANAATGAATACTTTGAGGAGAAAAAACCGAGAAAATTGATGAGTTTCGTGTT
CAGCAAGTTCGCCGCATGCCAGTGCTGCGTCGTCCTGCAGTGGAGCGGTGGGTAAATCCC
TCTCCGGCCAAGCAGTCCAAGAGGGAAGGGGCTGATAGGTCACTGTTCGCCCTGCCTGTC
AGGAGAATGANTTCTGCTAACAGGTAAACACAAATNATAGAAAATTTGCANTTTCCACCA
AATACACNATTTCCGAACGTGTAAATATGGGAAGGATGAAGTGAAAAAGAGNNGGTCTTA
GTTTTCTCGGAGCTCTTGAATTTATGAGTTTCGAGAAAACTTGTCCATTTTGGGGGTAAT
TACCTTTGAAANAGGTAAAAAATTGAAGAACTTTCAAAGAAAACTTGTGTTTATATGATT
CTCTCTAGTTTTTTTTCTCATTGACATTCGCTAATTTGATAAATTTTCAGCTCGACCCCA
GATTCGCCGGTCTTTTCTGCGTCTACGTTCAACNTGACAGCCCCCGTGCTGCCCCTGCCT
CAGTCTTCCCGTTCGCTGGACGCCCCTCCTTTGCGCAGAGCTGCCGACCTCGTTCCGTCC
AGACTCGAAATTCTCCAACAGACNCTCGGCACCAGCACCATCAGGGCTAAGCCTTACTGG
TATGGCAGTTTTGCCTTAAGAATTTAGAAGAATCTGTAGAAATGCACGNTTTTTTANCTT
TTCTANNTTTTTAAGAGGAANTGTAATTTTATTCGAAACATTTGAAGATGTGTTTAACGA
AAGTGGCAAATTTGAAAGCTAGAATGGCTTTAGTTATGGATGCCATCGAACCACAAAACT
TAAAATATAAAATTCAAATGTCATTTGANACGACTTATTGCAGGCGCGATTTGACTCGCA
CTCCAAAGCAGGCCAACCCATCTCTNCTGCCGAACGGAGGCGGTGCCTCGTCTGTCGACG
CCAGCCAGGCTTCCATCTCTTTCGTCAACGGCAACACGTCTTTCAATGCTTCCAAGGTTC
GCAATTTTGCAGTTCCTATAGATCTTTCTTTTTGTACAAATTTCGNCGGAAANGATAAAG
CTAGTCATCCACGAGGCTGAAAGTTAGATTTTTCTGAATACAAAGAGAAGTNATTTTTAG
TTGTGCTCGCTCTTCGACATGGATATGGGCGTGAAATCGGTGCAGAGAAAGACGGCCCTA
CCTCCTCCAACCAGGAAAATCCATCAGAAGCCCATGAAGGGAGTCGAGCCAACCCAGAAG
AAGCCGACCAACGTGTTCTCTGCCAGGTTCTCTGAGGAGGACGAGGACAGCAATCAAGGA
TACGATCAGGAGGCCTATGTGAGCATTTTTCTCCATTCAAATTGCAGCGCTTGAAAATTC
AAGTATCACAACCATACTTAACTTTCTTGAGAAGCCTCATTTCCTCCTTTTCTATGTTCC
AAAAACATTTNATCTCGGGTTGAGTGGAATTTTCAAGCTGCCCGTTTTTCCTAATCATCT
ATATCCCTTGTGCTTTTGTAAATTTNTGAAAGAAAATCTCTGATGAATTTTTCTAAAAGA
TACTTTTGTTAATGAAAATGCTAATTTNCAGAAGGAGGAAATGCTAAGTATCAAGCCTCT
GTCGGAAGGCACGGCTGCGGTGGACGATCGCTTCAAGAACCTCGCGTTCAGCTTCCTCAA
ACCCAGGCAGAATTCTGCGATGGAGGTGCTCAGGACTGAGGTAGCTTTTCCTTTGAAATT
TCAGAATTTGAATAATCTATCTGAATTTTCTGCTGTTNACACAAAACTACTATTTTTGCA
AGATAAAATCAAAGAATTTTGCCCGAACTTNTAACCTTCCACACAAGAGATCATCATTTT
CNAGGTTCTAAAATTATTTTCCAGGCCNCAATGGAGACGCAGCAGCANTCCTCCGACGAG
TCGGACGATGCCGAAGTGGAGATCGTAGAGAGCAGAGAGGACAATGATAGCCGAGAAGTC
AAGGAGAGTGTGGAGGAGAAACAAAGCGAGGAGGGCAGTGAGGGCTGCAGCAGTGGCGAG
AGCGAGGATGAAAGTGATGCAGAGAAGGACAAACACAAACGAGATAAGGTGAGTAAATTT
GTGTTCGTTTTGAAGAAAATTNATGATTTTATGAGACAACAAAAATGTATGAAAGCTTGT
AACTCGTTNAAAAAATGTTCAACGATAAAAGCAATCTTTGAATGATGGNGTTTTTTTTCA
AAAGAAGGAAAAACCANAAAATTTTGAAATTTTCAGCAAGAAACCTCCGTAAGTCCGATA
ACGCCGGCGGACAGCAGCTCGACGGGAGTGGAGGCCTCGCCGATCTCCTCGAAAAGCGTC
TCCCCAGCTTCGCCACCCACGCAGTCCATCCAGACTCAGCCGCCTGCCGCCATCGTCAGT
TCCACATCCGATGTGCCTCNCGTCAAGCAGACAAACGGCGACTCCACAGGGCTCATCGGT
GCGANTGCGAACAGGGGAGCAGCATGGGACTGTGAAGCATGCTTCGTTTCCAATAATGTA
AGATCTTTCGAACTTCCAATATTAAAGGAAAAAAACACGTCTCTTCTTGTTAATTTGATG
AGAACTTATAAAATTTACCTTTCNTTTCGAAATTTCAGCATCTTGGAAAGGACGATTTTT
TTTCTAGAAAATTTAAGAAAGTCGAAACTTTGAATTTCCAGTCTGACAAAGAGAACTGCG
TGTGCTGTGGGGCGAGCAGGCCCGGCCCGAGGAAANCTGCTGCCGCCGGTGCGTCCGATG
ACAAACCCTGGGATTGCCAGGATTGTTTCGTCCAGAATAAGGTTTTTATTCGCTTAAATT
ATTCCTATTTGCTTCAATATTTCTATCACACTGTTTTATCCCTCTCCAATCATTAGAATT
GTCTACTAACACAGTTCAAAATGCCTAATTTNGAAACTTCCAGGCTGANCAGTCCAAATG
TGGCTGCTGCGGAGCATCCAAGCCAGGCTCATCGTCCTCNGCGCCTTCGCAACCAGCCGC
GCCCGCACCGCAACGCACCCTCGTCTCCAACATCGCGACGTTCGGCGCATCGAAACAGAC
CTCGGGCAGCTACTCGTTCGGACTCTCTTCTGGAAGTACGGGCACGGGGGCGAGCAGTGC
GATGCCAGCTGCAACTACGGCGTCGGCTCCTGTCGGTGCGAATTCGGGTAGGGAAATTGC
GAATTTTATCTGATCTAGAAGTAAAATATGAGATGTCCACAGATGCAAAGAATTGTACCT
GTACCTGTCTATTTTTCTAAAAGTCGCATCTGTGCCTTACCTGTCAGACTCTACCTTTGA
ACATCCTTGATAAAAATACCATTTTTATATCTGAAATCCTGTGACTAATGTTTTTTTTCT
TTATTGGAATTTATTTTCATTGATTTTTAGCNAAGTTTTCATCGCCACTTTGAGNACTTN
ATNATTTTATTNTTTGCAGCGGAACCAGTCACTTCATCGACCACGACTACAGCCCCGTTA
TTCGGAATCGGCACTGGAACAGGAACGAGCTCGACCGCGCCCATTTTCGGTTCGGGATTC
GGCAGCAAACCTGCCACAGTGACCACCGCTGCAGCTACTAGTAATCAGGGTAACGATTTA
TTTCCTCNTTCAAAAATTTACTCCTTCTACAATTGATCTACGAACTCCATTCATCTTTCT
TTAATTNCGAAAAAGACAAAATTTCAGTAGCCCCACCCGTTTTCGGTTTCGGTCTGTCTG
CCCCGGCCGTTTCTAAGCCTTCCGAGACATCGACTTCTTCTGCGCCTGCAGTTTCTTCTG
CAACCCCAGCTGCCCCGACCCAGTCCCTGTTCGGCTCGGGATCATCTTCAGGCATTTTCG
GCTCTGGTCTGCTCGGCAAGCCATCTGGCACAGCAGCCCCGACCACCACTGCATCCTCAT
TCGCTGCGAGCGCACCGGCCCCCTTCACTTTCGGACAGCCGCAACTGGGTACTGCGGGCA
ACAAGGAAACGGCCGCCGCCGCTACCGCTTCAGGTTGGGATCTTTTTTTTTTGTTNAATT
TTCATTTCCCCTATAAAATAATGTAATTCTGTTTGTACCAATTTCNTGAGAATATCGAAT
TTTTCCTACTTTTACAAAGAATGAAATTTNTATGCATTATGCAAATTTCAGCCACTGCCC
CATTCACGTTCGGTGCGAAGCCAGCAGAATCGACCTCTTCCTCTGCAGCCCCGACCATCA
CATTCGGCTCGCTCCAGCCAGGCACAGCAACAGCAGCAGCCTCTCCATTTGGCTCTCTCA
CCACCTCCCTGCCCCAGGCCAAACCCGCACCGACTGCAACCACCTCGGGCCCTGCTGCGT
CCGCCTCTCCATTCACTTTCGGCGGCCGAGCCAGCGGGTAAAGTTTATCAAGATTTATTG
AACGGAGTTTATTTTCGTAAAGCTCGAACTACCAAGAACTTGAACTTNTTTTCATTCCAA
ATCAACAAATCAGCATGAACCTGAGATTTGGAATGCTGACCCACTTACTTCTGCTGAGTC
AATNGTTTTGTAGAGTAAGACAAATTGAGTGAGCCTTCTAATCGTGCGGCCTCGATAGAT
GAGTAGAATTAGCTAGAGACGGGAATATTTACGATCATGATTTCAGGAAACACAGCAAAC
TCAACTGCACCCGCTCCAGTGTTCGGAGGTTTCGGAGCCATCAAACCGCTCGTTTCCTCG
TCTAATTCGGATTCGGCAGCTAGCGGTATTCCGGGTAAATTTTTAAAGAGTTTTTCTTCA
GAACGTTTTCAAAAGTTAAAATTTATAACAAGGAAAAACTTGATAATTTAGAGAATATAT
TTTTTCAGCCTCCTCCCCATTCAGTGGATTCGGTCTGCCTGCCTCTGCCTCGAAGGCGTC
CGANCCCTCAGCCACGGCCGCATCGGCAGCCCCCTCGATTCCCCCNTTCACCGGTTTTGG
CGCCTCCTTCGGCAAGACTCCAGGCATCGCNTCCACTGTCTCTGCCTCAGCGAGTGCTCC
TGCTCTCTTCGGATTCGGCGGAAATGCCGCTAATAACAAACCAGGTAGGTACTTGTTTAT
TCACAAGATATCTTCTCAAACGATCATTTTTGACTNTCGTTATTATTACNATTTTTAAAT
TATTATGTTTAAAAATGACGAAAATCGAAGAAAATACATATTTTTCAGACGCAGTGAGTT
CGACATCGACCGCGGTTCCGACATTCGCTCCGTTCGGATCTTTGGCAAAACCCGCCGTTC
CGTCTTCGTCCGGGTAAATTTCTAGACCTAACTTCCAAGATCACTATTTTCATTTCGTGA
AAAGAAATGTTGAAAACTTCTTAGCTTTTCTTTTCTTCTATCAAAATTTTATCCCCCAAC
ATTGTACAAATTTCTAAAGAAAACAAAATGACGAAAGTTATAATTTTATAGGTTTTCTAA
ATGGACGTTATTTTCCAGCAACCCATTCGGCGGCGGTCCCTCCCTTCAACCCTCTTCCGA
CCTGCCATCGACGTTCCAATTCGGTGTCCCACAGCCATCCACAGGTCTCTCGAACGGAAC
CAGTTCCGCTGCAGGACCGGGACTTTTCGTCTTCGGCGGGGGAAACTCGGGACAGGCCGT
AGGAGGAGAACAGCAGCAGCAAGCACCCTCAAGTAAGCTATTTTTTATTTATCAAGAATT
TAAAAGATCAAATTTGGAAAATAACCAAAAAGAATGATAATTTTCTGAAAGTGCTAATNT
TTTAGCGATTTTTTTGGGGGAAAGATAGTTTCCTTTCTAAATCTTTTAACTTTCAGTAAA
CCTGTTCGGTGCTCCATCTGACTCTTCGGCTGCTTCCTTCCAGTTGGGCGGAGACTCGCA
GTTCTCCAATGCGTTCAGCTACAAGTAAAATTTNAAAAATTATTCTTTNAAAAACCTCGA
TATTCTATTCCAAAATTCCTTTCTTTAATTTTTAGACATTTTCTAAAAAATNCCCTTTCT
AAAGCTGAAAATTTCTCAAGTTTCTAGCCATTTTTTTCTCAAGTGAAATTCTAATTCTTT
TTCTTTCTAAAAATTATAATTTCACCACCTTTCCAGTTCTGCCTCGAGCAACGACGCTCG
GCGCAAGATCGCAGTGGCGAGACGGAGAAAACCGGGCGCTCGTTAAATCCTCGTCCAAGG
AGCAAAACAACAAGGTTTTGAGAAATTCAACTGAACCGAGTATTTTATTCAAGCTTGTGT
CTGTTTCCATTTTTTTTATCATTGACAATATTTTTCATTATTTTTCGGTTCAGTTAAAGC
TTAAAACAACATGGTGGTGCAATGTGATTTATAACCACACATATTTTTCTTTTTTTATCT
TTAATTATTTGAAATCAACNATATTTTTNATNAAGTTTGCAGGATTTTTTTCTTCTGAAG
ATATTTCTAGAATCCTGTAAATTAAAAATCTTGACTTTGGTAAACCTTTGATTATATCAG
CTGAAACTTCTGGTTTTTGCTTCTATGTTCATTTTCTTCGTTCAGATATCTCTTCTTTAG
TAAATTGTCGTTATTTTCATTGGTATTTCCCGCAAATCCAAACTTCGGGTATTCGTGTTT
TTTTGCTTAGAATTTTNAAATTTCCTTCTATTTTGGTCTAAGATATACAAATTATTCACT
TTCGTTTAGGTTTTTGTGTTNTATATCAAACTAGATGTTTTTCTGTGACTAAAAGAAATG
AGTTTGTATTAGCGGGAAATGGCAGCGAACTGCGTTTATTTCTGTTTNTTTTTGGGAAAC
TAGGAAAGGTCGGATATTTGAAATTTTGAANGANTTNGAAAATTTGGTACATTTCGACTT
GTCTTAACTCCTGAATGTATTCTGATTTTTCCAGACACCCTTTTCCTGTTCCTGATCAAG
TGAGAGTATTTCGGCGCGTCTAGTTCACCCCGGGTTTTCACGCTGTTTTCAATCGTATCT
TCTTCACCCATCGTTTTTATCGTGGGCGGGAATTTTGGTGAGATTNAAGAGAATTCGCAC
CTTTTGAAACTATTTCTCACTAAAATTTTCGCTTTCCAATAATGGCAGCTTGACTCCCAA
TTTCTGTTAGTGATTTTTTAGGAATATCTTGAAATAAATTTTTAGGTGATCTGGATAAAT
TTTCGANGTTCTTTTCTCNGATTTTTGTCCAAATTGCCAATTTTTTGGTTTTTATCTCGA
ACCTTCGGCTCATCTTAGCCTTGCCCCCGGTAAAGCAAGCTGTCAATAGATTCAAAAATA
CTAGGGATACCGTAATCCTATTTCTTCGGAAAATCGATNACTTTAGAATTACGGTATCTT
TCAAATTNGAATGCTTCGTTCGTTCAAATTGTTTTTTCTTCTTCTTTTTCCTCTGGTTTT
CCTTGTTCTCTCGCTCATTCATTATCCTCTTTCGAATACATTTTCAAGTTTGTCAATTGT
CTTTTCCCCTGGTTTTATCTTATTTGACTCNTAATTTTCTTCATTTGCTATGCTATANTT
CTTGTTTTTCTCCTCTTTTGCTCCTATTCTTGTTTCGTTTCAAATATATTGTTGGTCTTG
TTGAAATTTTATCTATCATGTTCCTAAATATCAGTTGGCTTTCGGAAAATCTTTGAATTT
CCGATCTTCCTCACACTTTTGTTTACTATTTTTTGTTGTTGTAAAAACTGTGCGGCATTT
CGCAAATCCGAAATTTTCCGTGATCAATGGTATTTTCTATTCTCCCAGTCATCTTCAGGC
TGTTCTGTTATTTTAAACTCCGTCCCCAATTCTCTCCTTTTCGTTCGGAATTGACTGATT
TGAGTTTTATGCCCATTTTTAGTAGAAGTAAGCAAAACGTAAACTTTGTCTTCGGAATAA
ATTGTTTTATTGAAAATCNTCGTCTAGCTGAAATTTAGTATAGCAAGCAGAAAAGTGAAA
AGGAAANTTTGGAATACTGGAATTTTTGGAAGGTAGAAGCAGCCTCACAACCATAAATAG
AANATAAAGGACTTTTGAACGTTTTTAGCTAATCTCGGAAATTTATGCCTAGACTACATA
TTGTCGAAGAAAAAGAAATAGCTAAGCGAAGCTGATAAATGTAGAATTTATCATAGCTTA
TGGCAACTAAAGTGTCATGAAATTAGAATTTTTTGAAGGAAAAGGCGGTATTGAAAAATT
TCAACNGCTTGAGATAAAAATGTCATAGNTATTTCTTCAATATGGCCTTTCTAGTTTTTG
ANGTCTAGAAATTCATTCNTTACATATCGGGGTAGCTGATGAGTGCCTTGGTGGGAACGT
TAGCGAATTTGGCTCTGCCATTCAGCCCTGCCAGCTCGATGACCACGAACGCCTCNACGA
CCACGCCTCCTGCCTTGGAGATCAGGTCGATGGCAGCCTCAAATAAATTGGCAAATATGC
NNNNNNNNNNNNNNNNNNNNNNNNNNNNNNNNNNNNNNNNNNNNNNNNNNNNNNNNNNNN
NNNNNNNNNNNNNNNNNNNNNNNNNNNNNTATTGTCGTTNTTTTCGGAAAGAAGCTGTTT
ACAAGACAACAAAGCTCCAGCAAAAAGCACCNGAAAAATAATAATCTTCTTGATTTTTTA
AAAATTTCATNAAANAAATACCTTCATTGTGCCTCCAGTAGCGAGTAAGTCGTCCAACAG
ATAGACTCTCTGCCCTTCCTTCACTGCGCCTTCCTAGAATAGACAATTCAACAGATAGTC
GTCTAAAAACATTAAACCTGCATCTCAACTACATCTTCCCCGTACTCTTTGACGTAGGCG
GCCTGAATTAATACTCCAGTTGGTTCAGNTTCGAAGTTAAGTCGGATTTTTAATATTTTT
TATTTATTTTANTCTCAAAGTTGAGTTAGACTCCAGGATGAAATGTATCTTACCTGCAGA
GTGACTCCTGGCAACTTGCCCTTCTTGCGAATGGGAACGAATGGAACTCCCAGCTGAATC
GCGATTTGAGGGCCGAACAGGAAGCCTAGAATATTTGAATTTGTATCAGAGATCTTCTGA
AGTCTATTATTTTTAAAAAAAATATATATACATACGAAAATAATTTTTAGATAAACATCT
GAAATAAGAATTGAAATTTTTAGTATTAGAAATTGAAAGAATTCGAAACATAAATGTTTG
ACCAAGAGCTCCAAACTANAATTATTTTGAGGAAAAAAATNAATTGGTAATAGTTTCAAA
GNAATTATTAGTCNTTCTCTTGATTCAACGAATTAAGTGCGGGTAANACATTACAAAGCC
TGACGCAATACGTAGTCNAAATCTCTCATGTTCACACTTGAAATTCGANACCCTCAAAAA
CTAACTTGAGCATAAGAAGAAAGAAGCCGTTTCCATTTTCTCACAATACATCTTCCATAC
TCCTATATTAAAATATAAAAATAAAATGGCATGGGCGTGGTCTAATCTGGCTTCCTCGTT
GAAGAAAAGAAAGTGAGGAAGGACGTAACAAGCCTGATGCAATAGCTCTTTGAAATTCCA
CCCTCATATCTTCGAAACTCCAACAAAGACTTGGAACTTTCTTTAAATTTNGCAGTTTTA
CTTCATTTTTCTAAATGTTCCCCATAGCGACTACAAGTCTCTTTGCAATTGTTATTTTCA
GGTCTGGTTCAAAATCTCTCTCATCTCTAGCCTCAAATCAACCTCGGATTCTCCGAAAAT
CGAGATATTTCCCACTTTTCGCCTCAAATTAGCCTAAAAATCAAACAAGAAATCAAAAAN
TTCCCCTACCCCTAGCCTCGAGGGCAGCGATGCAGTCAACCTGCCCGGCATGTGTCCGAA
TGTGATGGGCGATCACGACGCACAGCTCGTTCACCAGGGTCGGGTGTGCGAACAGAGGCA
TTATGTCGCTAGAAGTGAATCGTTAAAACTTTGTTTTTTCCTTTCATTTTCAAAGATAGG
CTCAGGCAAAATTCTAGAAAAAGAAATTTTTCCATNGAATTTTCAGGCTTTCGAACATCG
CCTCATTTGGCTATTTTTCAGCGATAATTAAACCCACATTCTAATAATTTTCATTACTCA
TCTTCATTTCATGCGTGAGCCGAATTTTTCGTCCTCTATATTTTCGCAAGTGTCCTTCTT
TCACCCACCCCTTTGTAGTTTTTTTCAAAGGTTGGGCCAAAAACAGGCAATTCCACCCTA
CCTAAAGGACCGGTTGCACTACCTATTGCTCTACTTTAGGTATTTTAGGNCTGATGAGTA
TGATTCAGTAGTCGTTTCATTCTTACTGTGCAAAGCAGCACGTNATTTCTTTTCAGCTCA
TTTTCCATTCATCTTTTCTGAAGGTCGGAAATTTCAACACTTGTCTTCACTCATTTGCTA
TTCCCACATTTTGCACAAAAATCCTAATCCTAGCCAGTGGGCGCTTTTCCTAGTTCTAGT
AAAATCGATGTTGCATTAATTCGATCGAAGAGCGTATTATCCTGGTTTGTCGCGCATTTT
CGGTTCCTATTTCCTTATTTGCAAACCGAGAATCGAACATGAAACGCGTGTCATATAGTC
AGCGATTTTTTCTTTCAAATAGAAAAATCGTTCTCATTAATGAAGCATGGATATATTTTG
TATCTTGCTAACACGACATTTTTTGTTCTCGAAAGCACCGAAAATGATCGTGTTCGTTAT
GAAAACGAGTAGCAACTCGAAATTTGCTTTTATTTCCCCGAATGTATTCATTTTCTTCTA
AATTCAGCTTACCGAAAGTTGATTCCTTTCTTGGGGAAGTCGGGCACGTTGCGAACGAGC
GGCTCGACCTTTGCACGCAGCTCTTCCAGGGTCGGCAGCATTCTGAAACAGGTAAATTTG
AAAATGACTCGATTTTGAAGCTGAAAAAGNGTTTTTTTTTTATTATAAAGATAAGACCAA
CTTTTAAAGCGAAACATTGTGCAAAGGGGAACAATTAGCGAATTTNCAAAAAGAANCCGG
ANGAAAGCTATTTTAGAAAGAAAAGTCAATATTTCATCCAGAAAGTGCAAAGTTTTTTCG
CGAACTGCAAAAATCGATGGAATTGTCAGGGAAGAGTGCATTTATGACCGGGATTAGATA
CGCATGAGACGTAATAAAATAGGGGTTTATTGAAGATATTGAAGATTGGATTAGAAGTGC
TTAGAAGGGGCAGGAGAGAATAATCAGATGANAGGAAATGGCGTGAAAATGAGAAGTTTA
TAAAACCACGAACAAACTCGATCAAAGTGCGGAATAGTTTGAGTTTTGGCAGTGATTTTT
GGCCAAATTAGGAATCCTCGACCTTTCGATTAGTTACCCGTCGTTTGATAGCTAGCAATG
TTAATGGGCCGTTTCGGAAATGTGATGTTCCTGACTGAAATATTCGCGAGGAAAACCCCT
GCACTTTTTGGAGCCCTCTAGAAATTTCCTTGCTTCCATTTCGAATTTGGGGTTGCAGGT
AAAAATAGTCTCAATAGCACTTGAGATTGCCATTGTTCTTTCGACCTCTATGACTATGAT
ACCTTTGCAATTGGTTGTCAAAAATAGGCGGAAAAAATTCTGCTAATGTAAAAAAATCTT
TCAAAAGTAGTGCTATTTTCCGCTCCTAGCGTGCCAATTTTCAATATTATTTTTCTCGTG
GTTTTTTTCTAGTTTCAGACAGAAAATGATATTCTCACTTTCAGGAGATAATTGCCACAG
CCGCGCTAATTCTAATAATAGGCGTTGACTAAAAACCGACCGAGGAAACTTAAAAATAGC
CCTTTTGAGTGAGGGAAATTCGAAGTTGTGGGGTTTGTTTACGTACTTTTGCCCCTGCAA
GCTTAATGACTCTCGCTCCCCGCTAATTCCCTAGGAACCCCCTTTCAAAACATTTTCTTC
CATGCCGAAAGATAGAGCTGTAAACCGGCTCTGATATAATTCACCCGCAATTTGAAATGA
GCTTTTTCATTCGACAACGAGACAAAACCAACAAAGTGCAGCAGCAAGCAGTGTGGGAGT
CAAGCAGTTTTCGTTCGACTTATCTATTTTCTTGCAACGCGTTTCTGCCCGCCGTTTACC
AAGGCGCATAATCCGCTTTTCCTATGGCTCACAGGGCTGACGGGAAAAAACGATTTTAGG
CGGATTCAGGCCCTGGCCTTTGGCATTTCAAATTTNGCCGGGTTTTATTTAGGTTTAATT
TTTNNAAATTCAGGGCCACAATGAATTTGATCGTGCTGAAGCTGATTTTCCTGGTCGTGA
TGATCGTCGGAGTCGTGTTGGCGGGACTTTTGCCTCTGAGGGTGAGTCAGAATTTTCTTC
TATTCAACTTGTCTTCCTTTCNATTATTGTATTCCGATTTTCNGAACGTTTNCTTTCGAA
ATATGGCTTTCATGATTTCTTACTCANAACAAACCTGATAGTTTTTACATGTGATCNGAA
CCCCTTAGAATNTCAAGGCCTGGAANCTATTTGAACGTTCAGCTTCTCCGCTGCCTGCGC
CGTTCGGCGGCGGTGGCGTCGACCTCGCAGCAGCACCGCAACGTATCGCTCATCCTCTGC
TTGCTGACCTGCTTCTCTGGCGGCGTCTTCCTCGCCACCTGTTTCCTCCATCTCTTTCCC
GAACTCGTCGAGAATCTCGAGGATTTGGAATCGGTTGGAATTTTTTTATCGTTCACTCTT
TAAAAATGGGAAGGAAGTGAGTATTTTTGGTCTTTGAAAGGATTCACAAATTCTTCTTTT
TTTTTTTTTAAATTAACAAGATCGAAAAATGAGTCCCTTTTTCAAATATAAGAAATAATG
AAGAACCTTGTCTTTGAAAAGGTNGCACATAAACAGTTTCTTTCNGGAAAGAAAAACTCA
ATTTTTAATAAATGAATATTTTCAGAAGTACGGTNAGACGTTCCACTTCGACTATCCCGT
GGCCGAACTGCTCAGCTGTCTCGGATTCTTCGCGCTCTTTCTCATTGAAGAGGTATTTTC
TTATTTTGCCAAAAATATAAGATTNNAATTTCCAGGTGGTGATTCTGGCGATTCCCTCGA
TGGCACACGGCCATTCGCACGGCANTCACGCGCTGGCTGCTGAACAGTATGTAGATTTTT
TATCACTTTACAAACAGAAAATGAACATCGTTTTCTCTATGAAAGTGATCTTTCTGTGAG
AAAAATGATTAATCTATNTGTAAATTTCTTGAAAGTCAACACGACATGTTAAACGACGAT
TTTNGCATTTCCATTCTACTGCAAATGAGAATTGTTATTNTCAGCTCTGTTCCTCCATCC
AACGACGCGGGCTGCTGCATGACGACTACGAGCTATGTGCAGGCAGCGGGTGGATACGCG
AGCGACAACAAGGAATACNTGAAAATCGACGCTTGCGCTGACGATCCCATGATCGATGGG
GAAGTGATCAAAGAGAACGAGGAGGTACGACTTTTTTCAGTTTAAGGAGAAAATTCCTAT
TTTTTCCTGCATAACCTTATTTGAAATCTNAAAATGCTGNTAAACNTTTATCAGCATTCT
CCATTTCCAAATATGAATGAACTTTGAATCGATGAAGAATNACTTTCAGACAGCCGGCCA
CTGCCAAAAACACTGCCCCCTGACGGTGCACACGAGAAATCGGAGACAGACGGATTCGGG
ACGGCAGTCGCCCGAATGCAACGCGCAATCGGAGTGAGTTTTCACCTTTAATTAAAAAGT
CGAGTATTACCTTTTTNATATAAATTCTAACAAATNTATCTCCTGATCAACAGAATATGA
AAGAACCTAGTAGTCATTCTGCATATTTGGTTCATGAAAACCTACAAAACTCNGATTTAT
TTAAATTGCCGTGAATAGCCTCGATTTGACATCGTTTATCTCGTATTCAATAGCCAGTAT
CGTGTACTTCGGAGTTACGGTAGTTGCATTCCCTACACAACGAGGGAAATGTCGATCGAC
TGTGCAGAGCTGCCTCTGCTGAAGCGACAGNGACAGTTCTTCAGCGAGGCAGATGCCGCT
TACGGATTCAACTCGTATCGACTTTCGATTTTGGATGTCGACTTATCCGAGTGTAGTTCG
TCTGATCGCTGTTCCTGCGTTACTAGCTCACTTCGTTTTGCTAGTGCTTGAANTACCCCT
NGGCTTTCCCATAAACTAGTTTTTTCCTCGCTTCTCTGCGACCTTTCAACNNNNNNNNNN
NNNNNNNNNNNNNNNNNNNNNNNNNNNNNNNNNNNNNNNNNNNNNNNNNNNNNNNNNNNN
NNNNNNNNNNNNNNNNNNNNNNNNNNNNNNNNNNNNNNNNNNNNNNNNNNNNNNNNNNNN
NNNNNNNNNNNNNNNNNNNNNNNNNNNNNNNNNNNNNNNNNNNNNNNNNNTCAAGAGTAA
GCTGCTGATGTTCTGAAAACCCTGATCGTGAATTGCAAATTTCGGTTGTATGTCGACAGC
ATTAGAGTTGTCTTTCCTAATGTTTCCGTCTTTTTAATTGTGTCTTCCTTCTAACAGATG
CAAACTTCAGACACTTCACCGCGCTGACTGTGGCTGAGCCTGAGCGATGTGAGACGAATT
GTGAAAACGGTAGAATTTTTTATTAGTTGAAACAAATGAAATTTTATTTTTCAGTTAAAT
AAGCTAGAATGGTTGAAGTTCAATCTTCAATTTCAGTAAAAATAAATGAAAAGTTTTTCA
GTGAAAGAAGACCCGCCGATTCTGATGAAGTCTCAGCCACACGCGCATTCGCACGGAGTC
CGCTCGATCACGTTCGTTCTCGCCTTGTCCATTCACGAGTTCATCGAGGGCATCGCTTTC
GGAGTCGTGGTGAGATGTTACAAAATGTGTAATTGATTTTTGGATGC
>Nbra45#Unknown
TGGGCAGCGAACGCAGTCGGTGAGAATGNAGCCATTCGTTGCGAATTTTCTAAAATATCA
NCTACACGGGCGCGCGTGGTGCAGTGGTAAGAGGCGCTACTGACACCCGCACGGTCGAGC
GATCGATCCCCGCCCGGGCTAACCAAGCCTTCCATCCCTCCGGGGTCGGGTAAATTGGTA
CCAGACTTGTCTGGGAAGGTAAAGACACTGACTTGGTACAGCGGCTGGCCCCCGCAAGTC
ATTGTATAGGCCAAATACGCATTCACCATGCCTCTACGATTCTGAATGGAAGACGAATGC
GTGGCGCGTCCTTAGGGGACTGATCAACGCCGACACCTTTACCTTTACCTTTACCTTATC
ACTTACACGAAGNTATCTGAATAGAGAAG
>Pxen46#Unknown
AACACCCTCAGCGGGAGTCGAACCGCGACAGTGCAGGATGGGAGCTTGACACGCTAACCA
CTCGGCTACACTGCCACGAGTACCCTTGNGTCACAGGGCATAAGTGAATTTCAAGGANGG
TCAGGCCTTTTTGCTATATCATATTCTTTGGTGGGAGTGCCGATGAAGCAAACGTATATT
TGCTATAACAATCGACTACGTTACTTATTTTCGTATTAGAGTAGTTTCGAGACTACCAGT
AAATCAGTAATATGAGATGTATTCACCCTATTTCGTTTAAGGTGATGAAGGACTGGTAGT
AGAATTTTCCCACAATGATATGAGTTGAGCTGACGTTTCCATTGAATTTCACATAGCCTT
GCTTTCCCAAAAGTTGTTCTCATCCAGGGTGGACTGCAGTTTCGACCTCGCATCGGTCNT
ATCAACACCCTCAGCGGGAGTCGAACCGCGACAGTGCAGGATGGGAGCTTGACACGCTAA
CCACTCGGCTACACTGCCACGAGTACCCTTGNGTCACAGGNCNTAAGTGAATTTCAAGGA
NGGTCNGGCCTTTTTGCTATATCATATTCTTNGNTGGGA
>Msca47#Unknown
ATGGATGGGCAAAGCGAGGTATTTAGTTAATTACTTACGTAATTTACGTGTAATTTACGT
CCGTAAATTACGTAATTTACGTAAATAACTGANATTTTGTATGGAAGTAGTTAATTACTT
ACGTAATTTACGTGTAAATTACGCTTGTAAATTACGTAAATTACAGACAGTGCCCATCCC
TG
>Hbac48#DNA/Zisupton
NNNATTAATATTTTATAACCTCATTTAAAAGNCGAAATGTATAGNAATACATACAGTGGC
GCCCAGAATTACTGGTAACAAATTGCATCGAGGGCACGTAAGTGCACTAAGTGNACTATC
GATTGTAACTCGCTTCTGAATGATCTACTTTGTATTCTAATTACAGATTCGGATTCAGCA
TCAAATTGCGGTTCTTCCCNGTATAATTTCCTTAGTTCTATGCAAAGTGACTTTTGATGA
GAAAGAGAATATCTCAGATTCGAGGGATTATTATGAGAATATAAGTAGACCACAAAAGGC
GTAAANCATTCAGTAATATGGTTACTATTCTATAGTCCATCTTTTCTTGATGAATTGTAG
TACTTTTTACTTCCATGCTCTGTTAGGAGTCACCAAAGTAGGGCCCACCAAAGGGCAGTA
TTATTTTACGTTGAATTTTGGGAAAACTACGACCCAAAACGAAGGTTTTGTTTATTTATT
TTGTTACCTATCGTTCCTCNATTGATCCGACAAGTCCTGTGATGGCCTTGTGGTGTAGGT
CATACGAAGTGGGAAAAGCAGNGCAGGATCGGTTCCGCTCCGGNACCANGAGGCGTCTCC
ATTTCTCTNTCCTTCTTNTTGCCAAACTCGTCCGATGGATAGCTGCGCAACAATTGTCAT
CCAAAATAGCTGTTTGTGNGTGAAGANAGTTGGCTAAACATGGCGAAGTGTTTCACTTGA
CAGGTAAAGAAATTCCCTCGCATAAGNACAGTCTTTCTGTGACGAGTGCAAAACGATAGC
CTAAGAGCGTAGAAACAAAGCAGTTTATTCGCCCGACACACATAGCTTACTCTGGCCGTT
TTTATACAAAAATATATAAAAATTCATATAACACTAATCATTTACGCAACGAAAAGGTGT
NGTCGTGGCCTAGTGGTAGTCGTCGGCGCGTAAGGTGGAGTGGTCGACGGTACCGATCCC
GGCCGGTTCGCTTTTGNTCTTCTCGTATTTAGTAATAGCTGATCATTTGTTGTGCGTATG
TGCACNCCCGGCTGAGGTACGGAACAGGCTTAAGTGGGGGTTTCGGCTATTCGCGACACA
AANCGCAGACGACCGANCCAGCGGTAAGTTTCGATGCACTTGGACGGTAAGTTTGGAAGA
CTCCGAGGAACGTAAGTTTACTGGTGAGTTTTTCTCTCGATTTTTCAGGGCTTTCTTGAG
CCGAGGCNTTTGCCTCAGCGCTCTTCTCCCACCTCCCCTTCGGGAGGAGAGTGGGATAAT
TTTGGACGCTTCTGAAGCGTTCGGCACTTAGGTGCTGAACTGCTTCAGGAGCTTNTTGGC
ACCTAGGTGCCAAATACTTGAGAAGTAAGGGGAGGTCATGCCAAATTTTTCAAGATTCTA
AAATGAACTAATCAGTTATATTCNTTTATATATAGATAGAACCTTAGCTACCTCTAGGCT
AAGGTCTCCAAAATTAGGAAGGATACTACCCCAACCCTTAAAGGGTATAGGGTAGTATTC
CCTCCAAAAGACCATATCCTACCTTCCCTATCCGGAAGGTAGTTCTGGTCGTGTCCAGCC
ACTCGTAGTGAGTGGCTTTCGAAGGGCTTTTGAAGCCCGAAGAAACTAGAAAATTCAAAG
ACATAAACACTTTTCGGTTTCCGTACCTTNCGCTGGTTCGGTTTTTGCTGTCGAGAGATA
AGAGACGCAGAGAAAAAAATTGGGCATAGATTCGTCTTTCCAATGTTTTTCAGCGTGACC
CGTTAGGGTCAAANGGCACCTAGGTGCCAANAAGCTCCTGAAGCAGTTCAGCACCTAAGT
GCCGAACGCTCCAGAAGCGTCCAAAATTATCCCACTCCCCTCCCGNAGGAGAGGCGGGAG
TTGAGCGCTGAGGCAAAGGCCTCGGCTCAAGAAAGCCCTGAAAAATAGAGAGAAAAACTC
ACCAATAAACTTACATTGNTCGAAGACTTCCAATGTTACCGTCCAAGNGCACCGAAACTT
ACCGCTGCATCGGTAGTCTGCGTTTTGTGTCGCGAATGGCCGAAACCCCCACTTCAACCT
ATTCCGTACCTCAGCCTGGTTCGCAAATACGCACAATAAATGATTAGCTATTACTCAATA
CGAGAAGATCAAAACGGAGCCGGCCGGGATCGACCCGTCGACCACCACAGCCTACGCGTC
GCCGACTGCCACTAGGCCACGATTTCAGCTTTTTATCTCCGTGAAGGATTAGTGTTATAT
GAATTTTTATATATTTCTGTATAAAATCGGACCGAGTCAGTTATGTGTGTTGGCCGANTA
AACTGCTCTNTTTCTACGCTCTTAGGCCATCGCTTTGCACTCGTCACAGAAATACTGTTC
TTATGCGAGGGAATTTCTTTACCTCTTACGTGAAATAGCTCTCCATGTTCGGTTAACTCT
CTTCACACACAAGCAGGTATTTTGGATGGCAATTGTTGCGGAGCATTCGATCGGACGAGC
TCGGCAAGAAGAAGGAGAAAGAAATGGAGACGCCTCCTAGTCACGGAGAGGANCCGATCC
TGCCCTGCTTTCCCGGTTTCCTATGACCTACACCACAGGGCCATAACAGGACTTGTCNGA
TCAATAGAGAAGCGATAGGTAACAAAATAAATAAATAAAACCTCCGTTTTTGGGTCGTAG
TTTTCCCAAAATCCAACATAAANTAATACTGCCCTTTGGTGGGCCCTACTTTGGTGACTC
CTAACAGAGCGTGGAAGTAAAAAGTACTACAATTCATCAAGAAAAAATGGACTATAGAAT
AGTAGCCATATTNCTAAATGATTTACGCCTTTTGTGTCTACTTATATTCCCTATAATAAT
CCCTCGAATCCGAGATATTCTCTTTCTCATCAAAAGTCAACTTTGNATAGAACTAAGGAA
ATTATACAGGGAAGAACCGCAATTTGATGCTGAAACTGAATCTTTAATTAGAATACAAAG
TAGATCATTCAGAAGCGAGTTACAATCGATAGTTCACTTAGTGCACTTATGTGCCCTCGA
TGCAATTTGTTACTAGTAATTCTGAGCGCCACTGTATNTAGACCTGCAGAATT
>Tsag49#Unknown
NNNAAAATAAGGCAAAAGCACTTCGAAATAAGTGTCTTAAAAGCATGTGTAATACTTTGT
TTGTTCGAACTGCCGGTTTCGGTCACTTGGGTGGCCATATTGTACTAGCCGGTTGGCCGG
CCTCCGGGCCGTGCCAGCAGCCCCCGATCCCTCTGTTTCCAGAATATATGTATTCTGCCC
TAGTACTATGCCTTCTTTTACCTTCAAGGAAGTCTCGGGACGCTACAGCATCATTAAATC
TAAAGCATCTGTAGCGTCCCGAGGCTCCCTTAAGGTAAAAGAAGGCGTAGTACTAGGGCA
GAATATATATATTCCGGAAACAGAGGGCTTGGGGGCTGTTGGCACGGCCCGGAGGCCGGC
CAACCGGCTAGAACAATATGGCCACCCAAGTGACCGAAACCGGCAGTTCGAACAAACAAA
GTATTACACAGCCCCTCTCTTCTTTCGAGCGTCGTCCCCGACGCTCCCCTCGGTCAGCCT
CCCGCGTCAGCCATCACAACGTAATCAGTGCTGCGAGAAGCACCCACGAGCTAACCGTGC
CAGTCGTCGAGATTCGAGCGCATGTGTTCCTGTAGTGCCATCAATTCCGCGTAGCACTCG
GTGCAGCAAATGCGCATTTCTTAGTCCTCCTCTCCCCACGATAATGTGNCCCAATGGGGG
TACGAATCCAAGTTTTCGAATGGGTCGAGACACACGCAACACATATTGTGATTCCAGGCT
TTTTGATGCCGTGGGAGAAACGCGAGGGTATCGTAGAACCCTGAGCAAATGGGGCGATCG
GGCCTCATAGGAACGANATGCACGCGATCCAAGTGTGCAAAGCATAAAACGATGCTATCG
AATGGCGTCCTGCACATTCTACATCTGTAGATACGCATTTTGGCGAAGGGAGGCGAGTCG
CCCGAGAACAGGAGAGAGAGCTTACGGAGGATGCTTGACCACAACGTCGCTGATCCCTCT
TGGCAGTTCCACTGGACTTGGAGTTCACGGCTAGTGTCGCTTCAGTTGTTAATAGCTTCC
TTGCAGAACACGAGGGCGAGGGAGGTGCCGAAGATGGACGTCGATCTCAGCCCTTCTGTT
ATGGGATGCCAGAGATTCTCCCATCCGTAGCACATGCACTTCTTTCACACCGCCAAAGTT
TGCCAGAAGCGGTATGGANCAGGATAGAAATCCATCAAAGTCGGGTCCGCTTTCCGCTGC
CACCAATGTAGCGTCCCGAGACTTCCTTTAAGGTAAAAGAAGGCATAGTACTAGGGCAGA
ATACATATATTCTGGAAACAGAGGGCTTGGGGGCTGTAATACTTTGTTTGTTCGAACTGC
CGGTTTCGGTCACTTGGGTGGCCATATTGTACTAGCCGGTTGGCCGGCCTCCGGGCCGTG
CCAACAGCCCCCAAGCCCTCTGTTTCCGGAATATATGTATTCTGCCCCAGTACTATGCCT
TCTTTTACCTTAAAGGGAGTCTCGGGACGCTACATTGGTGGCAGCGGAAAGCGGACCCGA
CTTTGATGGATTTCATCCTGCTCCATGCCGCTTCTGGCAAACTTCGGCGGTGTGAAAGAA
GTGCATGTGCTACGGATGGGAGAACCTCTGGCATCCCGTAACAGAAGGGCTGAGATCGAC
GTCCATCTTCGGCACCTCCCTCGCCCTCGTGTTCGACAGG
>Sjap50#LTR/Gypsy
GAGGTGCTAAGAAGAGAAGAAACTAGTTANTTTTCATGTGATTTTGCTATTTTTTATTTA
ATTGTAAAGTGAGCGGNAACCGGTACTGCTCTTCATTTCCTCCGCTGGACCTTGTTAACT
GTGATTGGTTGTAATGTCATTTTAGTATGCTAATTACTCTGTTTTTCCCAAGGTCGCTTT
TGTAACTATATATACAGACTTGAATTATAATAGAATCGAATCTTCCTAGTGCTGCGTTGG
TGTCTTCTTGATTTTGTCTTGGGGTGAGTAATCAGTATCGAGTCGTTGGTCACGGTTGCG
AGTATCAGTTGGCGCAGATAAGTTTCCGATTAGAGTTGCGGTTAGTTCGTGCATAGCAGT
AGGCGTTATTATTTATTATAATATTCCGACATANCAATTGGCGACGGGTGATGGTGACTG
TGGATCCTACCAAAATGGATNCGTTGTTGGATGAACAACTCAAACTAATGAAGCTTTTCA
CAAGCCTGAAATCTAATCTTGAATCATCCTCGAATGTTCCTGTCCCCAACTCTGCACTTT
CAGTTGATGGAATTATTAATAGTATTGCTGAATTTAATTATGATCCAGAAGCTAATGTTA
CTTTTGATACCTGGTTCCGGAGATATGAAGATTTGTTTACGTATGATTTAGCTTCNCAGG
ACGATGCATGGAAAGTTCGCCTACTTCTCAGAAAGCTCGGTGCAGCAGAACTTGACAAGT
ACTGCAACCTAATTTTACCTCAAAATCCTCGAGATAGAACATTCTCTGAAACCTGCTCAA
CTCTCAGCCAACACTTTGGTGACAATTCTTCTCTATTCAATATTAGATATCGTTGCCTAA
AGTTAAAAATGAATGAATCAGATGATTTCTTAACTCATGTTGGAGTTGTAAACAGAGAAT
GTGAACGGTTTAAATTAAAAGACCTATCGGAGAACCAATTTAAATCGTTAATACTCATCT
GCAGCCTACAGTCAGAAAAATTCGCTGATATTCGAACGCGATTGCTNCACCGTCTTGACC
AAGAACCAACATTGTCTCTAAATGACATTGCCGCAGAATATCAACGACTGACCAATTTAA
AGCATGATACTGCACTCGTCCAGTCTGGTGGTAATGGTGACACTGAAGTTCACGCTGTTC
GTCGAAAACCTATTTCTCATCAAGTCACTCCAGCAACCACCTCAACTTATCGTGATAAAC
CAGCCGAAAAGAAGAANATTACTCCCCCATCCAGATGCTGGAACTGTGGTGGATGGCATT
TTGCCAAGTTCTGTCCATTTAAGAACTATCGCTGCAGAAAGTGTAACAGGCTGGGACACA
AAGAAACTTTGTGCAGGCAGAAAGACATACGCACTCGATCACGTTCCAGAAGAAGATTCC
GTTCACCGAGTAAGCCGGCTGAGTCACTTTCAGTATCCACCCCGAATCACGCTCATCAGA
GACCAGCCAGAAAGTACGTTTCTGTTCGGATAAATGGTCATACGGTAAGCCTCCAACTTG
ATACAGCATCTGATATTACTATTATTTCTAGAAAAACATGGATTAAAATTGGGAAACCTG
TACTACGCCCTACAGAACAACTCGCCATAAGTGCATCAGGCGATCGTTTGGTGATCATCG
GCAAAATTGTGTGCTCAGTGNCATTCAACGAAATAACCACGGATGGAGTATGTTATGTGG
TTAACAACAATCTTAACTTGTTGGGGTTAGATTGGATTACTGACCTGAAACTAGATGCTG
TTCCACTAAGCACC
>Tcan51#DNA/TcMar-Pogo
GCGCTTCTGAGGGGGGTTGGATCGCCTCGCGGCCCTGTGGCCTAATGGATAAGGCGTCGG
NCTTCGGANCCGAAGATTGCAGGTTCGAGTCCTGCCGGGGTCGGGGATATCGGACATTCG
GCGATGAAACTGATATCACCGATGATTCATGATGTCGTGCCAGCATTTTCTCGCAATTTT
GTCTTTTTAATTTCGCAAATTCTTGCGTCCCAAATCTTGAACCGCGCGCTTCTGAGGGGN
NNTTGGATCACCTAACGGCCGCGTGGCGCAATGGATAACGCGTCGGTCTNCGGAACCGAA
GATTGCAGGTTCGAATCCTGCCGTGGTCGGGGATATCTGACATTCGGCGATGACATTGAC
ATCAGAAGTGATTGATGATGTCATGCCAGCATTTTCTTGCAATTTTGCATGTTTAATTTC
ACAGATTCTTGCGTCACAAATCTTGAACCGCGCGCTTCTGAGGGGGGGTTGGATCACCTA
ACGGCCGCGTGGCGAAATGGATAACGCGTCGNCCTTCGGAACCGAAGATTGCAGGTTCGA
GTCCTGCCGTGGTCGAGGATATCGGGCATTGGGCGNTAACACTGATATCACCGATGATTC
ATGANGTCATGCCAGCATTTTCTCGCAATTTTGCCTNTTTAATTTCGCAAATTCTTGCGT
CACGAATCTTGAACCGCGCGCTTCTGAAGGGTCTTTGAATCACCTAACTGCCGCGTGGCG
AAATGGATAACGCGTCGNCCTTCGGAACCGAAGATTGCAGGTTCGAGTCCTGCCGTGGTC
GGGGATATCGGGCATTATGCGATAACACAAACATAACCCTTGATTGATGATGTCATGCCA
GCATTTTCTCGCAATTTTGC
>Sman52#LINE/RTE-BovB
CAACCTATTCAGACTTATTAAAGAAACCGGCATTAGGAACCCAACTATTAGCGAAACTAT
CTCGGACAAAGATGGGCATATCATTCACTCTCAATCCGGAGATTGGANCGATGGGCAGAA
CACTTTAAGNAACAGTTCAACTGGCCTCCAGCTACCNACTATCTTTAAACGACCTGAGTG
ANAAATTGACACAAGTCCTCTAACTCTCTCGAGGTTGAAAAAGCTATAGNTAATCTGAAG
CGAGNGAGAGCNGCGGGCCCACAGGTTACTCGAGATCTTTAAGGATGGTGGTCNAGTTCT
AGCAGCTAGATTGACTGAGGCTTAGGTAGAGTTTGGGAGCTGGACGTAATTCCGTCTGAC
TGGTCGCGATCGCTGATCGTCCTAGTTTATAAGANAGAACCAAAATCCTTTTATGATAAC
TACACAAGAGTCAATCTGAATAATATAGTATCTACGGTAGTAGCCCTATATTCGTCGAAT
GCTTGTCTGCTGTTTCACGAATGAAAACTAAGGGAAACTAGGGTCGTTTCAGCTACGAAC
ATGGATATATCGATTAAATGTCAGGTTTTATAAAGTAATAAAATTTACTGTCGCCCAACT
GTAGTCGTATTCTTTTTACCTTAAGGTGGCATTCGAATTCATTTAGGAGGCGGTTTTGTG
ACATGGTTTGCCATAGAAAGGTATGTCAAAGAAGTACATAAACCTCGTAAATCAACATTA
CTGCTCAAGTTAAAGCTTATGACAACTGTCATCAGTCAGTCAGTCAGCTACAACGTAGGA
CCAGGCACGTATATGCATCGGTCCAAGTTGCCATACCTCATTAGCACAGAGATGCACCGG
ATTCAAATCCCATAGTAGTAGAAGTAGTGGTAGTATAACGGTAATGAAAGATTAGGGTTA
AGATATTAAGGAGTATAGTACAGGAAATAAATTGGAAAGAGAAAAAGATAAAGATATGAA
GCAATTTTAATCTCANGGTTTAAGGGAAGACAAAGAGTGNATACACCTACGCCATTGCGA
TCGATTCTGAGCCATGTCACCCAGAGTCTCCAACCATTGGTTACGATAGTCGCGCGGACC
CCAACCAGGTAGTCTGCATCTACCAACATGGCTCAGACCAGAAGTTAGTGACTTCANGNA
CTGATGCCACGTTTTGGTTTGGCCGCCCCTAACTCTCTTCCAACCATCCCCNACACTAGT
CAGCATNGCGCGTCGTGGTAGTCGGTGTTCAGGCATACGTAACACGTGGCCCAACCATCT
CAGTCGATGAAGATTCACNACCTCATCAACCGATTTACCATCATTCCCTAATACCCTGCG
TCTAACCTCACTATTACTTACCCGGTGATCCCAGCAGATGCGAGCAATATTTCTAAGACA
TCTGTGGTCAAATACTAGTAACCTACGAGTATCTTCTACTCTTAATGGCCACGTTTCACA
GCCGTAAAGTAGAACGGAACGAACTGCTGCGCAGTATACTCGTCCCTTAATTGATAGACG
GATATCTCGCCTNCGCCATAGGTGACGTAAGTTGGCGAAAGCCAAACGAGCTTTCTGAAT
CCGTGCCGAGATTTCGTCAGACACCAACCCACNAGGGCTGATGAGACTTCCAAGATAAGT
GAAGTTGTCGACGCGCTCGACTACTTCACTCCCTATCNTTAGTTCAGGTGTCGACGCAGG
CCAGTCCTGGAGTAACANTTTGCATTTNGAGGGGGAGAANCGCATCCCGAACATGCCTGC
ATTGTTGCTTATAGTGGTCAGAAGACTCTGCATTTTGTCAGCGTCTTCACCAAACAGGAC
TATGTCATCTGCGTATTCTAAGTCGACAAGTGGACCTCCTGGTAGGAGATCAACTCCCGN
AAATTCAGNCGACGAGAGCGTTATTTCCAGNAGCANGTCTACGACGAAGTTAAACAAAAA
CGGGGANAGTGGACAGCCCTGACGAACACCACTTGAGGTNGTCAANTCNGATGACAGTTC
GCCATAAGCTCTNACTCGACCGGTAGTGTTCGAGTAGAGAGCCTTCACGAGGTTNATGTA
CTTCTTNGGTACGCCTTTCAATGACAGACACTGCCACAGAACCTCNCGGTCNACGGAGTC
AAATGCCGCCTTNAGGTCAAGAAATACTACCATTGTCGGACGTCTGAATGCATGTCTGTG
TTCTAGAACCTGACGAANAGTGAATATNTGGTCGATACAGCCACGNCCAGGTCTGAAGCC
AGCCTGGTTTTCTCGNGTTTGCNGTTCACGAGCCTTGGTTAGGCGCCCGATNATTATTGA
GGCTAGTATTTTAGACGCTATATTAGTCAAACTGATCCCTCTGTGGTTATCACAGGATGA
TTTTGGCCCCTTCTTATANATTGGGACAATCAGTGATTGNGACCAGTCGGATGGGATTAC
GTCCAGCTCCCAGATTCTAGCTAAAATNTCAGTCAACCTAATCGCTAAAACTGGACCACC
ATCCTTAAAGACCTCTGGAGCCAACCCGTCNGGACCNGCTGCTCTTCCTCGTTTCAGATT
ACCTATAGCCTTTTGAACCTCGAGTAGAGTCGGGGGACCTACNTCAATGTTCCATTCAGG
CCGTCTGGGAATGGTGGGTAACTGTAGAGTAGCTGAAGGCCAGCTGAACTGNTCCTTAAA
GTGTTCCGCCCATCGTTCTAANCGTCTGGGTTGAGAGCGGATAAGAGTTCCGTCTTTTTC
CGAGATNGTCTCACTTACACTTGACTTCCTAATNCCGGTTTCTTTNATNAGTCTGAANAG
TTGTCTGGTGTTGCCTACNGCCGCTGCCTTTTCCATCTCTTTTGCTTTCGCTGCCCACCA
CTGCTCACGATCGTTCCNTAGACTTTTNGTTAGCCTACGTCTAANTTGTCTNCGCTCTTC
GTCGTGTTCAGAGCCNGATGGGATGAGTTTACGAGNATCTATCAGTGCAGTAGACTTAGC
NGAAATCCATTGGTTTTTCGTAACCCTATGGTTTAANTTACTAGTAGATGTCACTGCTGT
TTCCACAGCTGTTCGTATGTCTTTCCAAGCNGCATCTGGGTCGGCCTCGTTTACAGAACT
GCCTAANTGTGNCCCCAGTTGTTCCTGGAATNTACTCTTGGCTTTCCCGTCATTAAGTTN
AACCCTAATGGGTCTTCTTGCAGTGTCTTTCCTGCGTCCAGTGAGGCGCAGACAAATGCG
TGCTCGCACTAGAGCATGATCNGAGTCTAAACANGTATTCCAGAACGAGCGACAGTCTTC
TATCGAGCCTCTCCAACGATGACTGATGGCGATATGGTCTATTTGAGTCCATCGTTGGTT
TGGCGCAGGGGGTCGCCATGTCAGACGATGTCTCTCCTTATGCTTAAAGTTAGTGTTTGC
TAGAAATAAACGATTGTCTGAGCATAGTTGCAACAGACGGTCGCCATTATCTGTTCGCTG
AGCCGGAATACTANAANACCCACCTAAATGTCTTTCCGTTTGGTTTAGTCTACCTACTTG
GGCATTAAAGTCACCCGCCACNANTACTACGTCNGAGCGCCTAGCTTTTCGAAGAAGGTC
AGAAAGCTTTCTGTAAAANTCATCTTTCACTTCATCCGGGCTGCAGTCAGTGGGAGCGTA
GGCAGAGACGACGAAAAGGCAACGACGTGTGTCCCTATCCTTCCGAGTTCTTACGGAGCC
GTTTAGCCGGACAGCGCACAGGCGACTGTCAACGGGGATCCANTCTAATAGTGCTTGTTC
TGCCCTCGTACTNAGTGCTATGCCTACGCCNGCGAGNCCACGAGAACTAGCATCAGGGTC
GCCAGATACACGGAGGGTGTATCTCGTCGGCTCTCCATTTTGGCGAGGTGAGGTCAAGTG
AATGACCACACTNGGATCCTGTATGCGCGTTTCGGAGACGCAGCATACATCGATGGTACG
AGATTCTAGGGTCTTAGCCAAGGAGGCCTGTTGNCCGATTTGGCATAGGGTNCGTACGTT
GAAGGCTCCAATGTGTAGTTTGGAGCGAGGTTTCAGTAGACCTGGGACAGCGTTTCGCGC
ACTAGAATCGTTGGCCATGGTGGCGCGAGGAGGTAAAAGGACGCGGGAAGGGTTAGTCGA
GGAGATAGGAGGAATANTAGGAAGTGAAGAAGGANTTGATTATGAACACAGTGGTCTCGA
GTGCTGTTAGAGGTATGAGGGCGGTTATCACTTCCCGGTTGCCCACACCGTGGAAGGGTT
CTTCTNGAGGTACCTGAAAAGGAAATTGGGTTAGNGGTGGTCTTAGCGACCTGAGAGCGT
GACCGCAGTGCCCAAGGGACAACTGCTTGAGGCCGGTCACGCACGACCTTTTTGTGGGTA
GTTTTTGCGTGTTAGCTCCGTACTTCNAAGGACCTTACCGCCGGAGACGGAAATCCGTGG
GATAAGGCGAGGTGTGCATTTTTAGGGTCGACCTTTTCTAACCCCACCCCTCCTTGTGGG
AAGGCAGCATCGCTGTTATGCTGGTTGTCTGAAGGAAACACCTTACTGCCGTCACACCTC
TGTACAGTCAGCAGTACGACTTCGCCTTCGGACCTTGGGTTTGCTGCTTTTAGTCTTACC
GCTCTTCAACCGACCTGTCTGGCATGGTAGGACCTTGAGGAACGATTGTTCCAGCCAGTA
TAGCTCGGTTGGNTCATCACGATAGGCAAGCCCGACCACCACGTCAAGGTAGCAGCNACG
GTC
>Cbri53#Unknown
NNNNNNNNNNNNNNNNNNNNNNNNNNNNNNNNNNNNNNNNNNNNNNNNNNNNNNNNNNNT
TTTGATGATGAACAGTAAAGAAANGAAATAGGGTGAAAACAGNAAACAATTTATTTATTT
AACGANATGCAANATGGATTCTGAANATTTGTGGCCCTAAAGAGGGCCGTTGGGTTCGGT
GGAGTTTTTCAGTGAATCGAAACGGNCTCAAAATCCAAAACGGTGGAAATTTAAGCGCGC
TCTCCTCGGATACGTCTGGCCAGTTGGATGTCCTTTGGCATGATGGTGACTCGCTTGGCG
TGGATGGCGCACAAGTTGGTGTCCTCGAAGAGTCCGACGAGGTAAGCCTCGGCGGACTCT
TGAAGAGCCATGACGGCGGAGGATTGGAAGCGGAGGTCAGTCTTGAAGTCCTGGGCGATC
TCACGGACAAGNCGCTGGAATGGCAACTTGCGGATGAGGAGCTCAGTCGACTTCTGGTAA
CGTCTGATCTCACGAAGAGCGACGGTTCCTGGACGGTAACGATGTGGCTTCTTGACTCCT
CCGGCAGCTGGGGCCGATTTGCGGGCAGCCTTGGTGGCCAACTGCTTTCTTGGAGCCTTT
CCTCCGGTCGATTTGCGGGCGGTTTGCTTGGTACGAGCCATTTCGATTGGTTTAATCCGA
TTGGGACTGTGAAGAAANGAGAGGGANGAGACGGTTTTTGTATCTGCGATAAGAGTGCGG
TGGNNGGGCGGAGTCNATGGAGAGGAGAGGGACATTCGGCTAGCGAGAGCGTCCGTAGGT
GNAGATGTGTCCCCGCAGGGTGGTTANAAGTGACTCCGCCCACCCACCGCAAGAGAATAC
AACTCGGTATATAAGGACGATCGGAAGTCAACACCATCTCACTTGTGAGTCTTCATCAAT
CGCATTCAACATGTCCGGACGTGGAAAGGGAGGAAAAGGCCTCGGAAAAGGAGGAGCCAA
GCGCCATCGCAAAGTTCTTCGTGACAACATCCAAGGAATCACNAAGCCAGCTATTCGCCG
TCTCGCCAGAAGAGGAGGAGTCAAGCGTATCTCCGGACTCATCTACGAGGAGACCCGCGG
AGTTCTCAAGGTGTTCCTCGAGAACGTCATCCGTGATGCCGTCACCTACTGCGAGCACGC
CAAGAGAAAGACCGTCACCGCCATGGACGTCGTCTACGCTTTGAAGCGCCAAGGAAGAAC
CCTGTACGGATTCGGAGGATAATTTTATTACCTTTCCGATTCATGCAACCAAATCACCGA
ACCCAACGGCCCTCTTTAGGGCCACAAATATCCANAAATCCATNTTATATNTTGCTTTGA
ATAAATTTGCGTTATCTGTATTTTCCTGTT
>Bmal54#rRNA
ATGTTTTTGATTATTTTTATATACTATAAATTATTAATTTAAAAAATTTTTTTTTCTGTT
ATATTTATAGAGAGCAGATTTGGTATTATTGTTAGATGACAATGGTCGTCTAACTTGAGT
AATGAATTGTCTCGTGAAACAAAAGTTTCAACAGACGAGCAATGAAATAGTAACATCAAT
CATGGTTACATTTAAAACAACGAATTTGTTGTTGTATGTATACCTTGGATATATATGTAT
ATAATGATAGTGCAATCATAATGTATGTGAAATGCTCCGTTGTACTATTGGAAGTATGTT
ATTGGAATTTTATTGTATTGTAAAATGGAAATTTAAATTTTGCTAATAAGCGAAGAAAAT
CATGTATGAATGAAATTTTGAAATATAGATGAATGAATGAAAGAAAACATAGTACAACAA
TTTTTATGCATGATATATTTAAGATATAATGCATAATGTTTGTATGTGTTTTCTTATTCT
TTTCATACATCTCCCCGATTGATTCTGTCGGCGGTTATATGCTTGTCTCAAAGGCTAAGC
CATGCATGTCTAAGTTCAAATAAACCTATAATGGTGAAACCGCGAACGGCTCATTATAAC
AGCTATAATGTACTTGATGTTGATTATCCAACGTGGATAACTGTGGCAATTCTAGAGCTA
ATACATGCACCAAAGCTCCGAATTTTAAACGAGCGCATCTATTAGATTAAAACCAATCGG
ATTATTAATTTTAATCCGTTAATTGGTGACTCTGAATAGCTATGGCTGATCGCATGGTCT
TGTACCGGCGACGTATCTATCAAGTGTCTGCCTTATCAACTTTCGATGGTAGTTTATGTG
CCTACCATGGTTGTAACGGGTAACGGAGAATAAGGGTTCGACTCCGGAGAGGGAGCCTGA
GAAACGGCTACCACATCCAAGGAAGGCAGCAGGCGCGCAAATTACCCACTCTCAGAATGA
GGAGGTAGTGACGAAAAATAACGAGACCGTTCTCTTTGAGGCCGGTTATCGGAATGGGTA
CAATTTAAACCTGTTAACGAGGATCTATGAGAGGGCAAGTCTGGTGCCAGCAGCCGCGGT
AATTCCAGCTCTCAAAGTGTATATCGTCATTGCTGCGGTTAAAAAGCTCGTAGTTGGATC
TGCGTCTCAGGACCTGGTCCATCCATTGGATGAGAACTAGGCTCCTAGGCTAATATTGCC
AGTTTNNNNNNNNNNNNNNNNNNNNNNNNNNNNNNNNNNNNNNNNNNNNNNNNNNNNNNN
NNNNNNNNNNNNNNNNNNNNNNNNNNNNNNNGAATACTCGTGCATGGAATAATGAAATAG
GATCTCGGTTCTATTTTGTTGGTTTTCTGATCTGAGATAATGGTTAAGAGGGACGGACGG
GGGCATTCGTATCGCTGCGTGAGAGGTGAAATTCTTGGACCGTAGCGAGACGTACGACTG
CGAAAGCATTTGCCAAGAATGTCTTCATTAATCAAGAACGAAAGTCAGAGGTTCGAAGGC
GATCAGATACCGCCCTAGTTCTGACCGTAAACGATACCAACTAGCGTTCCGTCGGCGGTA
AATACGCCTTGACGGGCAGCTTCCCGGAAACGAAAGTTTTTCGGTTCCGGGGGAAGTATG
GTTGCAAAGCTGAAACTTAAAGAAATTGACGGAAGGGCACCACCAGGAGTGGAGCCTGCG
GCTTAATTTGACTCAACACGGGAAAACTCACCTGGCCCGGACACCGTGAGGATTGACAGA
TTGAGAGCTCTTTCATGATTCGGTGGTTGGTGGTGCATGGCCGTTCTTAGTTGGTGGAGT
GATTTGTCTGGTTTATTCCGATAACGAGCGAGACTCTAGCCTACTAAATAGTTACTGGAT
AATTTTATCGTCCAGACAACTTCTTAGAGGGACAAGCGGTGTTTAGCCGCATGAAGTTGA
GCAATAACAGGTCTGTGATGCCCTTAGATGTCCAGGGCTGCACGCGCGCTACACTGGAGG
AATCAGCGTGCTGTAACCATTATCGAAAGATATTGGTAACCCCTTGAAAATCCTCCGTGA
TCGGGNNNNNNNNNNNNNNNNNNNNNNNNNNNNNNNNNNNNNNNNNNNNNNNNNNNNNNN
NNNNNNNNNNNNNNNNNNNNNNNNGCCCTTTGTACACACCGCCCGTCGCTGCCCGGGACT
GAGCCGTTTCGAGAAAAGCGGAGACTGCTGTTTCAATACCTTTCAAGGGTAGAGATTCTT
TGGTGGAAACTGCTTTAATCGCAGTGGCTTGAACCGGGCAAAAGTCGTAACAAGGTTTCC
GTAGGTGAACCTGCGGAAGGATCATTATCGTGCTTCAAAAAAAAATAACACAACAATGAT
TGAATTTATTATTATTATAGCTACCATATATATATATTATGATACTATATTAACAACATA
TTGTTGTATGTGTTATTAATAGATTGATGTTAATAATTTTAATATGGTAGTAGCATAAAT
AATAATAATAATAATAATATGAATAAACGGTGATATTCGTTGGTGTCTATACTTTATCCA
AGTTATCGCCTAACCGTCGATAACAATGAAGATAAAGCGATAGCTTAATTAATTTTACCA
TTTAATTAAGTAGACTTAATAAGCATTTATGCTAGATATGCTACCAACAAAAAAAAAAAA
AAAAAGACATACAAAAAAATTATATATATATTATAGTAATAATAATAAAAATTTTTTTTT
AACTCTTAGCGGTGGATCACTTGGCTCATGGATCGATGAAGAACGCAGCTAGCTGCGATA
AATAGTGCGAATTGCAGACGCATTGAGCACAAAGATTTCGAATGCACATTGCACCATTGG
GTTGATTCCCGATGGTACGTCTGGTTGAGGGTCAATTAAAAGTAATAATTGTATTTGCAT
TGATTTATATTTATTATTATCAAATAATTTTTGTTTGTTTGTTAAAAAGATTATTTGATG
ATAATGAATGAAAAAAGATGATTGAATCAATGATTAGATACAAAATGCATCAGGTGATTT
AGTAACAGAGAGAGTGAGAATGAAAAAATCTCAAAATAAATCCCCTGATAAGTAATAATA
GATATGAGTAATATTTTTACCTTATTTAACATATTGAATGNNATATATGNNAAAAAGNAA
NNNCNCACGNATAAAAAGTAATCTTTCATGAATAAATAATAAAGAAAGATTACAATTATT
TATTTATTATGCATTGATTTACTTTATTGTTTGTTTGTTTTGTTGTTAAATGTTTCAAAT
TAAAATGCAAGTTATTTGAAACATTAAAATAAACAAATAAATAAGGTAAAAAATTAGCAT
ATATATATGAATGATAATTTCAATATGTTTTATATCATTTTTTTTTTTTTTTGACCTCAA
CTCAGTCGTGATTACCCGCTGAATTTAAGCATATAACTAAGCGGAGGAAAAGAAACTAAC
GAGGATTTCCCTAGTAACGGCGAGTGAAAAGGAAAAAGCCCAACGCTGAATCCAATAGAC
ATTATATGGCTATATGGAAATGTAGCGTATAGGTATAACTATCCGTAACATATTTTTACA
CCCAAAGTCCCCTTGAGCGGGGCTACAGTCCATAGAAGGTGCTAGACCTGTACGGGTGAA
AAAAGTTACGGTAGGTTATTCCTTGGAGTCGGGTTGTTTGAGATTGCAGCCCAAAGAGGG
TGGTAAACCTCATCTAAGGCTAAATACGACCATGAGACCGATAGCAAACAAGTACCGTGA
GGGAAAGTTGCAAAGAACTTTGAAGAGAGAGTTCAAGAGGGCGTGAAACCGCTGAGATGG
AAACGGATAGAGTTAACAAAACTTATCGGTATTCAACCAATCAATTTAGCAATCATAATT
CATTTCATTATTCATTAATAATTTTTTTTTTTTTATTAATGAATAAAATGATATTAATGC
TAAATTAGCAGTATATGCATAGATTGGTGTATTTACCGATGGTATGCATCGAGAACTTCA
TTTTAGCATATTAATACAAGTTAATTTAGTGGACCAATTATTTCAATTGATAATTGGAAT
CCTAAATTATGTTGAAATATGTCTTAGATGAAGTTTTTTTTTTTTTTTCCCATATATGTA
ACTTTCACTTGAAATAATAGTGACATGTATCGATTATAATTTTGCTTATTATTATTTTAC
ATGTGGTCGCATGCGACTTTATCGGTAAAAAATAATTGGTAATATTATAATATTGTATGC
AATAAAGTTACATCTCGATGTGAACGTTAATCACCTATCTGACCCGTCTTGAAACACGGA
CCAAGGAGTCTAGCATATACGCAAGTTATTGGGTAGTAAACCTAATTTAAAAGATAAAAA
GCATAATGAAAGTAAAGATTATCTTTGGTATAATTGATATGTGATCTATATATATATATA
TATATGTATGTATATAGCGTAACATAACCCCGTTCATGTTGCATGCAATAGGGCGGAGGT
AGAGCGTATATGCTGGGACCCGAAAGATGGTGAACTATACCTGAGCAGGATGAAGCCAGA
GGAAACTCTGGTGAAAGTCCGAAGCGATTCTGACGTGCAAATCGATCGTCTGACTTTGGT
ATAGGGGCGAAAGACTAATCGAACTATCTAGTAGCTGGTTCCCTCTGAAGTTTCCCTCAG
GATAGCTGGAGTACGTTAAATAAAGCAGTTATATTCGGTAAAGCGAATGATTAGAGGAAT
TGTGGGACGAAACGTCTTCAACCTATTCTCAAACTTTCAATGAGTATGACGTCTTGCTTG
CTTAAATTTTTTATGAAGCATAGACATTGAATGTGTGCTCCAAGTGGGCCATTTTTGGTA
AGCAGAACTGGCGCTGTGGGATGAACCAAACGTTGAGTTAAAGTGCCAAACTTTCCGCTC
ATGAGACCCCATGAAAGGCGTTGGTTGATATAGACAGCAGGACGGTGGCCATGGAAGTTG
GAAACCGCTAAGGAGTGTGTAACAACTCACCTGCCAAATCAACTAGCCCTGAAAATGGAT
GGCGCTTGAGCGGGAGACTTATACTCAACCGTTGCATGGCTTGTGTTTTTTTTTTTTTTG
GGAAATCTGGCCGCAACGAGTAAGAGGGTCGCAATGGTTAGCGTTGAAGACTTTGGGCGT
AGGCCCGGTTGAAGCTTCCATTGGTGCAGATCTTGGTGGTAGTAGCAAATATTCAAGTGA
GATCCTTGAAGACTGAAGTGGAGAAGGGTTCCACGTGAACAGCAGTTGAATGTGGGTCAG
TCGATCCTAAGATATTGGCTAGTGCCGTTTTTTAAAATAAAATAGAGGAATGGAGGTGTA
ATCCATCTGATAAATCGAAAGGGAAACGGGTTAATATTCCCGTACCTGGACACGGAGATA
AATGCTCATCGTGAGAATTTAGCGCGGTAACGCAAATGAACTCGGAAACATTGAGGAAAG
CCCGAGCCAGAGTTCTCTTTTCTGGTTAAGGAACGGACTCCCTGGAATCGGTTCAGCCGG
AGATAGGGATGTTGTTTCCGTAAAGCGCCACGGTTCCTGTGGTGTCTCGTGCGCTTTGTT
CGATCCATGAAAATCCGAGGGAAGCTATTTGAATTTCGTGCCAGATCGTACCCATATCCG
CAGCAGGTCTCCAAGGTGAACAGCCTCTAGTCGATAGAATAATGTAGGTAAGGGAAGTCG
GCAAATTAGATCCGTAACTTCGGGATAAGGATTGGCTCTAAGGACTGGGCCGGTCGGGCT
GTAATGTGAAGTGAGTACGGTTTGATCCATGCAGTGTAACATTAAAATGAAAACATTAAA
AAAAAAAAATGTATTCATTTTGATGAAACTCGGCTAGTGTTCGAACTGTCTTATGGACCG
TTATAGCTGCATATCAACATTTATTTTTTTATTTTTTTTTTTAAAAAAGTAAATGTTTTA
TTTGATATTTCGGCCGGCGTTAAACAGTCAACTTAGAACTGGCACGGACTCGGGGAATCC
GACTGTCTAATTAAAACAGAGGAGACAGATGGCCCTTGCGGGCGTTGACTGTCTCTGATT
TCTGCCCAGTGCTCTGAATGTAAAAGTGAAGAAATTCAACCAAGCGCGGGTAAACGGCGG
GAGTAACTATGACTCTCTTAAGGTAGCCAAATGCCTCGTCATCTAATTCGTGACGCGCAT
GAATGGATTAACGAGATTCCCACTGTCCCTATCTACTATCTAGCGAAACCACAGCCAAGG
GAACGGGCTTGGCAAACACAGCGGGGAAAGAAGACCCTGTTGAGCTTGACTCTAGTCCGA
CTCTGTGAAGAGTCATGAGAGGTGTAGCATAAGTGGGAGGTTTTTTTTGTATTTATTATA
CAAATACCAACAGTGAAATACCACTACTTTCATCGATTCTTTACTTATTCGGTAAAACGA
GAATTGAAATATTATATGTATTTCGAAATTTTTGATTTAAGTTAAATCACTCGGTGATTT
AACGACTCGCACCGAAGACAGTGTCAGGCGGGGAGTTTGACTGGGGCGGTACATCTGTCA
AAACGTAACGCAGGTGTCCTAAGGCTAGCTCAGAGAGGACGGAAACCTCTCGTAGAGTAA
AAGGGCAAAAGCTCGCTTGATCTTGATTTCCAGTACGAATACAGACCGCGAAAGCGTGGC
CTATCGATCCTTTTGAATTTTTTAGAAGGTTTCTAGCAAGAGGTGTCAGAAAAGTTACCA
CAGGGATAACTGGCTTGTGGCAGCCAAGCGTTCATAGCGACGTTGCTTTTTGATCCTTCG
ATGTCGGCTCTTCCTATCATTGCGAAGCAGAATTCGCCAAGCGTTGGATTGTTCACCCAC
CAATAGGGAACGTGAGCTGGGTTTAGACCGTCGTGAGACAGGTTAGTTTTACCCTACTGT
GATATGTTGTTGCGATAGTAATCCTGCTCAGTACGAGAGGAACCGCAGGTTCAGACATTT
GGTTCATGTGCTTGGCCGATCGGCCAATGGTGCGAAGCTACCATCTGAGGGATTATGACT
GAACGCCTCTAAGTCAGAATCCCACCTAGACAAGGCAACGATAAATTTGCTCCCTGATGT
CGGGAGGCACTATTATGTAATTATGAACATATTCATACTATTACAGCTAATGCCCCATTA
TATGGCCTTGCTATTTAATCGAATGGTTAAATGGTTGCCAAAACCGGATTACTCTGGTAC
AATGTCGGGGCGCAAGATCACTTGCAGACGACTTGATTACTGGTCAAGGTGTTGTAAGCA
GTAGAGCAGCCTCCATACTGCGATCTGTTGAGACTTATCCTTTGATTGGACGATTTGTTT
TTTTTTTTTTTATTTATATATACTATAAATTAATCTTTTAAAAAAAAAAAAAACAATTAG
TAGTAGAACAAAGAAATATATTCTAAAAGTATTTTTGNNNNNNNNNNNNNNNNNNNNNNN
NNNNNNNNNNNNNCCAAACAATTAGTAGTAGTAGAACAAAGAAATATATTCT
>Hcon55#DNA/TcMar-Tc1
ATACAGTGCGTTTCATAATTATAAGGTCACCCTCAANTTTTGCACTTTCAGAAGAAGCAA
TCATTAAGGATTTTTTCTAGCATCATGAACAGATTCCCCAGCACGAATAACCTAGGTATC
CGTTTCTTAGCCGCNGCTGCATTCTTCTGAACTTTTTTAGAACAGTTTATCGGTTTTTGC
ACCGTTTCATAATTATAAGGTCACCCTGAGAAAGTGAACAATATTCATCGGAGGAGAGGA
AATTTCGTGTTTGAAGATACTTATAAAGGTAAGCATGTGTAGCAAATGCATTTCTAAACC
TGACTGTCAACATGGCTCGTGGTCATCTGCTTTCCTCTGATGAGAAGGCTCACCATGAAG
GTGGGCTCAGTACTCGAGCCATTTCCAGGCAAATAGGGAGATCCCCTCGGTCCATTCGAA
GATTTCTGGAGAGCCCTGATGTCCCTAGATATAACACCGACTGTGGACACCCATGNAAGA
TTACTACCCGTGACGAGCGGAAAATTCTGAGGACTGTTTCCAACAGTACGTCCTCCTTGA
ACCAGATCCGATCGGAATTAAACCTCTCTGTGTCGAAAACTACAGTCTGGAGAGCAGTGA
GAAGATGCGAGAACATCACCAGGCAAGCAATGGAGAAGGCGCCACGAATCACCGATCGCC
ACAGAGAGGCTCGACTCGGATTTGCAAAGATGAACCTAGGGAGAGATTGGGCAAAGGTAG
GTCTGCATCAAAATCTCACCATAGAGCCGAATAATTCCTATTCAGGTCGTCTTTTCGGAT
GAAAAGAAATTCAATTGGTCCCGACGGAAACAAGCGNTACTGGCGCGACTTGAGGAAGGA
ACCGGTCTACTTCAGCCGTCGCAATTTCGGTGGAGGAAGTCTATGGTGTGGGGTGCATTC
TGCAATGATGTCGTGTTGGATCTACCTGTCGTGAGCTGCAGTATGGATTNCAAGGATTAC
CAGAACGTCTTGGAGCGTCATCTAGTGCCCTTTCTANGCCGTCGCCGTCACCTCAACTAT
GTCTTTCAACAAGACAACGCCTCCATTCACGTGAGCCGTGCAACGGATGAGTGGCTGCAN
TGCCAATAAATAAGCGTCCTGCCATGGCCAGCCTGCAGTCCCGATCTCAATCCGATGGAA
CATATCTGGGGCATAATAGTCAGACAGGTTTATGCGAATAACCGTCAGTTCCAGGGCACA
GAAGAGCTGAAGCGGGCAGTCATCGAAGCATGGAGAGCAATCGACGAGGAACATCTTCGA
AACCTAGTTTCTAGTATGCCACGCAGGCTCTTTGATGTTGCTCTTAAACAAGGAGGAGCT
ATAGATTATTAAGTGTTGTACATATGCCATCAACNTTGATAAATCATTTACTTTCTCAGG
GTGACCTTATAATTATGAAACGGTGCAAAAGCCGACACTATCTTTAAAAAATTCGTAAAA
AATTTGAGGTGAAGGATATTGCGACCAAAATTTGAGTACGGAGGTACATTGTGACGAGGA
ATCTNCCAGTGTTTGCCAAAAAATTCCGTTCTGGCTGCTTTCTCCGGAATCGCAAAAATC
GAGGGTGACCTTATAATTATGAAACGCACTGT
>Cbri56#DNA/hAT-Tag1
NNNNNNNNNNNNNNNNNNNNNNNNNNNNNNNNNNNNNNNNNNNNNNNNNNNTGTTTGAAA
AAAAAATAGAAGATGTTTCGGAAATTTTGGATTTTTTTTGGGTAAGNTTAGTTTAAAACT
GANTTCAAACTACCGTAAACACTCTAATAGAAGGCCACCCGAACCGCCAACTTTGAGCCC
ATTTATCTCGGTTCCTGTGAAAGATATCAAAAAGTTGTCAACTGATAAAATGTTGATATT
ATGATAAACATTTTATCAGTTGACCACTTTTTGATATCTTTCACAGGAACCGAGATANAT
GGGCTCAAAGTTGACGGTTTGGGTGGGCCTTCTATTAGAGGGNNTACGGTAAAAGACCCA
ATGAAAGTACCTTGAAAATTTTGAGATTTTTTNCGGCATTCTAAATTTTTGNNNNNNNNN
NNNNNNNNNNNNNNNNNNNNNNNNNNNNNNNNNNNNNNNNNNNNNNNNNNNNNNNNNNNN
NNNNNNNNNNNNNNNNNNNNNNNNNNNNNNNNNNNNNNNNNNNNNNNNNNNNNNNNNNNN
NNNNNNNNNNNNNNNNNNNNNNNNNNNNNNNNNNNNNNNNNNNNNNNNNNNNNNNNNNNN
NNNNNNNNNNNNNNNNNNNNNNNNNNNNNNNNNNNNNNNNNNNNNNNNNNNNNNNNNNNN
NNNNNNNNNNNNNNNNNNNNNNNNNNNNNNNNNNNNNTTTACCGTAAANCCTCTAATAGA
AGGCCCCCCAACCTTCAACTTTGAGCTCAATTATCTCGGTTCCTGTGAAAGATATCAAAA
ATTTGTCAACTGATAAATTGTTTATCATAATATCACCAATATTTTATCAGTTGACAAATT
TTTGATATCTTTCACAGGAACCGAGATAATTGAGCTCAAAGTTGACGGTTAGGGTGGGCT
TCTTTCTATTATCGGTTGTGNTTTTGGACAGAAAATTCGTAAAAGAAACGCTCTGAAATC
TATGGTAAATCANTGATTNCTGGCGAAGTTTCCGNGAAATTCTCGAAATTTTGACCTAGA
AACNATTNTTTTCGAAGTTCTTCCAGCTTCTAGATTTTTCTGTCACTNGGCTCTTTCAAT
NTCGTTATCAAAAGCGATAGATNTCAAAAANTTGTNAAACAGANAAATTNTTTTATCACG
AACATTTTATCAGTTAACAAANTTTCGATATCTTTCACAGGAATGAGATAATTAAGCTCA
AA
>Hmel57#DNA/hAT-hAT5
AAGGTAAATGTACGGGGGTTCGGCAGTTTAAGGCTCTCATAACTTTAAACTATTGTAAAT
ACATTATTAAAGGTTATATGAATTTGNAAATTTTAGTGTGATCAAAGTGGGTCTTTTGGC
AGTAATTTAATGTGTGAATTANGCGGTTTAACTTAANCTTAATTTTTATATTAATTTATT
TGTGGACCTCTNGTTTGAACCCTACTTCGTGATAAAATTTAGCTCTGTTTCTAACTTCGT
GAGTTTGTGTCCCCTATTTCGGGTCACAAGTTTTTACCCCGCGAGTGAGGTTTTATAATA
AAAAAAATTAACACCTTTATTGGTTNTGATCGTAAAGAATTTGTAAATAAAAAAAAATAG
TTAGATCAGTTAAGACATTAANATTTTTATTAAAAAAAATCAAATTAAATCAGCTTCACG
CTGTATCCCGCACACAGCAGGGTAGGCAGAGGGAACCTAGTGTTAAGACACTCCGTTCCC
CACTTTCCGCCGAATTCTGGAGGCATTGCGTGTTGAGTGGCGGAACTCAACGCCGCGCTT
TGCCTCGACACCAGAGCGAAGAAATGGAAATANAAATTTAAATATTTATTTCATTCCTCG
AGTGGGAATCGAACCCACAACCNGTCGGTTTACAGTCACACTTTGTGCCCCTGCGCCACG
ACTGGCCTCAACTTNTATAATTTATAAATATATAAAAGCAAGTTTAAACATTTTTGAACT
TTTATATATTTTTTTTATAAAAATATATATATTTTTTTATAAAAAATATATAAAAAAACT
CAAAATTCAACTTAAATTTTTTGAAGCTAGNTATGCCAGTTTATAGANCTATATATTTTC
GCAACCAGTNTGTACGGCTCATGGCTTTTGTGTTTNGCAGNCAGTNTANTATATTNTTGA
AAAAATGTTGAAAAAATAAAAAGATCTTCATTTAGACTTATAACAAGACTAAGATAAACA
NTATTAACAAAGACAGAGAAGTCAATGTGCTGATTTTACGTAGATTTATTTGTCACGAAG
TCAGAGAAAATAATGAAATGTGGGGNANCTTATTTCGTGTTACTGATTTTGGTAACTTCC
GCAGTTCTGTTTATTCAGTATTTTTTACATTATGTAAAGTAATNATTAACTANCACGTAT
ATTCGANAANATACACAAAAATAAATTATAAAGGTTGATTAAAAAACAAAGTTACATTGG
CAGTACCTATACGAATTTAGCTTAAAATTACCAATTCAGGTTACCTTTAAAATAGNAATA
TAGAAATTTAAGTGAACAAAATATATACCGAATTTCGATCACGAGAAACTTTATTAAATA
CAGTAACTGATTTTAAGCTTTAAATTTAAATTATCTCAGTTATAACATAAATATAAATTT
ATTAAAAAGTATCTAAGATCCCCCTAATTCGGTAGTAGCACGAAATAGCGGACACTTGAT
AAATAAAATGTCTGCTATTTCGTGAATCGATTTATTGCAATTTTAAAAGAATTTTATGCT
TCCATCCATTTTTTTTTTCAATAAAATGTTTTTTTATAGAATACAAAAAAGCATGTATTC
AATGTTTTATTCGAATAACTTACCTTTGTCTTTCTACAACCTTAAGAAATTCTTACGCTA
GTCTTACGGTNGCAAGCATCGCAGACACGTTACANTGCAGTTTGTAGNCANCTCTGCGCT
TAAAATGTCGCTATACGCTCAATTTTATCATTAAAATATTGTTACTTAGTTTTTAGACAG
TTGAAAGTATAAAGATTATATACCAATATATAGTTTNCGTAAATAATACTTAAATTGCTT
ATTATTTTTGCCANAAGCAAAACTCACGAAACNACGTACTATCACGAAGTTACCGTCACT
TACCTTACTGCCANTATAATTTTAAANAGA
>Csin58#Unknown
NNNTGTCGGTAGTGTGAGGAGATTTGGGAATTTCGATGGAGATTTCGTCCTGTAAGTGAA
GCCAATCTATGCTGAAAAGCCGAGAAGCACTGTACAGCTGTTTCATCCTTGTTGGGAATC
ATCAGCAGTGCGCATCTCACGAAACTCCGGAGGGTCTCGAACCCGCGACCTCCCGGCTAG
TAGTTTGAACACTTAACCGTTCGGCCACGAGCGGCTGATCAGCAGTGCGATTAACTCGCA
CTTAGACAGGATATAGCGCCGCTCATCCTTCAGTCACGGAATCCACATCACGTGGTCGCG
CAATGCTGACTGGTTCCTCGAGCGACGACTTCTCGAGACTCTCCGGAANTTCGTGAGATA
CGCACTGNTGATGATTCCTAATAANGGCGAAACAGCTGTAAGCGCTCCTCGGCTTTTCGG
CGCAGATTGGCTTCACTTACAGGACGAAATCTCCACAAACCCAAATCTCCCCACACTACC
AACAANCTATAAGTAGCTCAGAGGAAGAACGAATTTCACACGACGAGTGAAACTTCCATC
TGAGAAGTCGTCGCTCGAGGAGCCAGTCAACACGTTTGACCACGTGATGTGGATCCCGTG
ACTGAAGGATGAGCGGCGCTATATCCTGTCTAAGTGCGAGTTAATCACACTGCTGATCAG
CCGCTCGTGGCCGAACGGTTAAGTNTTCAAACTACCAGCCGGGAGGTCGCGGGTTCGAGA
CTCCCCGGAGTTTCGCGAGATGCGCACTGCTGATGATTCCCATTTGGGAACGGTGTGTCC
TCGAGACCGTGTGCCTT
>Sman59#Unknown
NNTATAACAAATATTACATATCTCTTGNACAGACCTATTACTNAACCAATTTCTCAAGNG
ATAGATTACTGTGTAGTGAACGAGAACNCGAGTGGGGACAACCGAATGTATTTGAATACA
AAATTACAGAGTATCTTAGTAAAATATGAGAACCATACANTAAATACTTCATTTGCAAAN
CGTCNATCGATCGTCTCAGACTTCATTGTTCCTTCANTTCTTACAATCACTCTTTGCTTC
ATTCCTGTTCTTTTCTTCGATCTTCTCAANCTTCTGCCGCCAGGCATTTCANTTCCGANT
GGTGTTACATACTACTTATGTCTGTCGACATAAGTAGCACACACCACAACTACTTAAACT
ATCGNATGTTAACTAAATTCACAGATTCAACGCCCCCAAATGCCCTGGTACGGCCGAGAG
TGGGGAGAGTCCGCTCTCCCTCTCGAAATGCTCTCACATGGCCACGCGTATATAGCCTCT
GCCAGGGAAGTCCTACTCACTGCCTTCTCGCGGCGNNGGTGTTGTTTACGAAATTGAGAG
GACGAAAAGCGAATGTCCGGCGCTTTAACCGGGTTGGTGGACACGGAGAGTCCACCTAGG
GGAGTTGGAAAACCCTGATTCCAAACCAATGGTGCACATGGGCTCCAGNATCCTGAGGGA
ACAAATGGCGTATGAATCNATCGTTGGTCACCGGCTACCATGGGACTGCATCTCCTCACG
ATGCTCCACTGCCTTGTGGATCAGACCTTTAGGTCAAAGGCTCCGGGTGTGGCCCCCTAA
GAAAACCACCTGCTTCGGTTTGGGCACCCGGGCAGTATCACAGCCCTCACACAAATCAAA
TGAGATTTGTGTGGCGCATATATATCTGGTGCCCCCTTGTACCAATATTTATGTGTTTAA
ATAAATAATATAAATGNCAAAAATTTATTTATTCACATTAAAG
>Pxen60#LINE/Penelope
GACCGATTTCAACTCGGATTTTATGAAAATCAGATCAGAAGTGGATTTGCCTGCCCTCAT
CGGAACTGAGCCAANAATTGCGACCGTCGCTAAGGAAATGGAATATCAAGGTGATAACAA
AGGAGAAGGAAACACTTTTCACCAGTCTGCCGACGCAACACGAGAAGACNGACAAACTTG
ATTGCTCGGGAGTTTATCGCATCNAATGCGGCAACTGTGAGCAGAAGTNTATCGGTGAAA
CAGGAAGAAAAATCGGCCTACGNATCAAGGAACATCAAAGACTCTGCATGAACATGGATA
CGAAAAGATCCGAAATAGCGGAAACACATTGCACGAAATCGACCGAAGATTGACTACATA
GAAAACGCAAGATCCGAGAGGCCATCGAAATACTGNNTAAGAGAAATCTAATGAACAGGA
GATTCGAAGAGGGCAGGATCAGCGAAAACTTTGCGTATTGCCTAAGCAAACTCGGAGAAG
ACCAGGCAANAGCAAGATCAGCAAAAAGAAGACGACTGGATCAAGGTAATATCCTTAATT
TTAGGAAAAGAGATCGTAGGGGGATGAGAAAGCAACAATCAGAAGCGAAGAGGAGACGTC
TTCAGTGAGCCTAATNAAAACAAGTAGAACCACAACATTTGTGGGTTGGCACACAAGAGA
CTAGGACGTAGGAAGTCGTGGACATGGTATTACAGATAGAAACAGGANAGACGCGGTGGA
GACTAGAGCTATTTGGCTAACAATAGTCGTGTTTGATCATAGACGTGATCCTTGAATCAC
GACTATTGTTAGCCAACTAGCTCTAGCTTCCACTGTNTCTATCCTNTTTCTATCCATAAT
ACCAAGTCTATGACTTGCTATGCCCTAGTCTCTTGTGTGCCAACCCACAAACGTTGTGGT
TCAACATTGAACCTAATCAAAGCAAGCAGTACCACAACATTTGTGGGTTGGCACACAAGA
GACTAGGGCATGGGAAGTCATAGACTTGGTATTAGGGATAGAAACAGGATAGACGCGGCG
GAGACTGGAGCTAGTTGGCTGACAGTAGGTTTTACCATAGACGTGGTCCATGTAGCAAAG
GCGTGACCATGAGACTTACTCNGAGGCTTTAGCCTCGAATTAGTCACCCAGACGCAGGGG
AGGGCGAATAACGCCTCGAGTAGCACAGATGGGGTGGCAGGGGTCGAGTGAAATACGTGA
ACCAGGGAGAGAGCAGACGGATCCTACGGGGCAAGAGGGAGACTNTGATAGGACCTAGGG
AAGGAGGACTGCGTAACAATATGGCAGACTCTGATCAACATTCCCAGCACAAGGGTGAAG
GGGGGTGAGAACGACAGCGTGGAGTGTGAAGGGTTTTCATGAAATCCGCTCAAAGGGGCA
CACCACACTACATTNAAATAAGCAAGNTAAAAATTGTGACAGTGAAGGCGTGATAGGAGG
ATATAGGANANGTGAATAGNCCAGGGCAGAAGGGGAGATACCACAACTGTTTAGCACACG
TTTGGTCAAAGGATCGGCTTCACTTGTCTCTTTGACGAGTTGTAGTGTGGTGCTANGAAT
GGCGAGACTCACTGACGATGCCGGCGAAACGTCTGGGAATGTACCANGTCCACGGTCCGA
CTCTGGAAATNATCATGCATACAATGGACTCCGGACNAGGTGCGTTCCTGCCAATATGAC
CAAGTTGCGAAAACAAGGTCAAACAACTTCTA
>Cs2661#LTR/Gypsy
NNNNNNNNNNNNNNNNNNNNNNNNNNNNNNNNNNNNNNNNNNNNNNNNNNNNNNNNNNNN
NNNAAGGTGAGTTCCTAAACTTAAAGTAGGATTACAGTCATTTTTTTNATATTCTCAAAT
GATCGTCCCAATTCCANTATTTACGAAAATAACAATATTTTTGCACAAAAATCGTTAAAA
CTCGAGAAAATCGATTTTCAAAACGCCAACTTACATTTTTTCTAACCTATTTCAATGAAT
GTAGAATTTTTCGCTGATTCGAACGCACCTAATATCGCTGCTCAAAACGCNATAGAAACA
TTTTTATGAACGAAATTGCACTTTGTCGCGCCGCCCGCTGCCGACTTAAATCTGCTGTCG
CGCTCGCCGCTGAACGCTCGTACGCGCAGCGGCGGCGCGACAATTGAAAATTTGTTAATA
AAAATTTTTCTATNGCGTTTTGAGCGGCGATATTAGGCGCATTCGAATCAGCGAAAAATT
CTACATTTTTTGAAATAGGTTAGAAAAAATGTAAGTTCGCGNTTTGAAAATCGATTTTCT
CGAGTTTTAACGATTTTTATGCAAAAATATTGTTATTTTCGTAAATACTGGAATTGGGAC
GATCATTTGAGAATAAAAAAAATGACTGTAATCCTACTTTAAAGTAGGATTACAGTNTTT
TTTATTCTCAAATGATCGTCCCAATTCCAGTATTTACGAAAATAACAATATTTTTGCACA
AAAATCGTTAAAATCGAAAATCGATTTTCAACGCGAACTTACATTTTTTCTAACCTATTT
CAAAGAATGTAGAATTTTTCGCTGATTCGAACGCACCTAATATCGCCGCTCAAAACGCAT
TTTGAAGCGAGTTATGAGCGTTTGAAGTTTTCAGTAGAGAGACGCAGAGAAAGCAGACAC
TCTCGCTGTCGAAGAGACGCAGAGACGAGCGCGACAAAGTGAAACTTCAAACGCTCATAA
CTCGCTTCAAAATGCGTTTTGAGCAGCGATATTAGGTGCGTTCGAATCAGCGAAAAATTC
TACATTCNTTGAAATAGGTTAGAAAAAATTGAGTTTGAAAATCGATTTTTTAACGATTTT
TGTGCAAAAATATTGTTATTTTCGTAAATACTGGAATTGGGACGATCATTTGAGAAAATA
AAAAATGACTGTAATCCTACTTTAAAGTTTCTCAATACATTTTTC
>Aaeg62#SINE/tRNA
GTACAGATTTTTATTTTTAATATATCAGCTTATCTAAGTCTCAAAATTCCAGATTTAGAC
AATATATTTTTAAACGTAAAAGGAATGAAACGATATTTTTTATATGAGCGGATAATCTAG
ACTCCATAACTTCATACATTGTTTAATAGTTAAGTAGACTATTTCAAACGCATTTCATAC
ATCATAAACAACATATTTGCGAGAATACCAGTAGGGGCCTTCCTTAGCCGAGTGGTTAGA
GTCCGCGGCTACAAAGCAAAGCCATGCTGAAGGTGTCTGGGTTCGATTCCCGGTCGGTCC
AGGATCTTTTCGTAATGGAAATTTCCTTGACTTCCCTGGGCATAGAGTATCATCGTACCT
GCCACACGATATACGAATGCGAAAATGGCAACTTTGGCAAAGAAAGCTCTCAGTTAATAA
CTGTGGAAGTGCTCATAAGAACACTAAGCTGAGAAGCAGGCTCTGTCCCAGTGAGGACGT
TAATGCCAAGAAGAAGAAGAAGAAGAAGAAGACTAGCATGGGCTGCATACATCAATAGTA
CGCCATTTAAAGGACTCTGCGGTTCGGAAGCAAATAGTAAGTAAAGGTTTTCAGCTTCAG
TTGTCAAATTTCATAAATATTATGGCAGATATTGAACCGGCATACATTGTAGAACACCAA
AATGGATTATCGCGTCAACATGGTATTGATCGATTATCAAAGCAAGGGGAAATTCAAAAA
TTACGTCCATTGTTTTTAAGTCNATCTAAATCCTCCCCATGTCCACTATCACGCTTTTGC
CCACATGCACTGTCGCACTTTCGTACACCTCTACTCCCCTAAATGATTGACGTAATTTTT
GAACGTTCCCCTAAACTTTTACTTTGTCTTAAACTTTGCTAAAGGAGATTTAAAACATTA
AATGTGATTCCCAATCTATTTCAAATATGGACGTATAAAAAATAAAAGTTTTTAAACCAA
AGCTATGAGTTTCTGTTACATAGTTTTCGAACGGTACATCATCCTTATGATTCGTATGAA
ATCACTCATTCATGTTTTAATGCAATATTATGCACTATTGTGGACATTAGAACCAGATTC
AGCCACTTAATTCGATCAAAATACTGAAAATGAAAATTGGTAGTCTACAACGAACATCGA
CCGGGTAAGTGCCGGCACCAGCACAATTGTGCTGGTCCCACTTTGTCCCTCCAGAAATAT
TTGCTGTGTGAATCAATTCTCATTTGGTCTTCACCATTTCAAAGAATGACTCTTTCACTC
TCGATTCGTATCCGTGCATACCTAGAAANAACGAATAGTTGAAAAGTTGCGACAGATAAA
ACTTTTTCAATTCTTACGGTGTTTGTTTACNTTTTGTTTACCCTGAGCTGGTGTTTTCTA
AACACGATGTAAACAAAAGCTGTTGTGCTTGATTACAAGTATCAATGATAATTCAATAAT
CGAAATCGAAAAAGTTTAGTAAAACAATGATTTATTGGCTGAAATAGTCATTCGATGTCA
AGGGTGCCGAACAGCACAATTGTGCTGGTTCGTCCCGAAAGGGATAT
>Acan63#Unknown
CGTCCTGGGCTGGGATTCATGAAACGATAACCAAGCAAACCAANGATGGTTAGCGTGATT
GGTTATCGTATAGACTACGTAATGCTAGGAGACGCAGACGGCGAAAGTTGGTTTGCTAGC
CTGGTTTCGCTTGGTTATGCGTTTCATGAATCCCAGCCCAGAA
>Hcon64#LINE/RTE-BovB
CTCCGCAGGCTGGATGCTCCGAGCAGACCAAGGACAAGTTCTGGAACCTGCTAGATGAGA
AGACAGCTGAAGTACCGTTACAAGAAGCNNTAGTTGNCGCAGGTGACCTCAACGGTCACG
TGGGNGCTACNAAAGACGGTTATAGCTGTCATGGTGGGTTTCGGATATGGGTCACGCAAC
ACTGATGGCGAGCGAATTCTCGAATATGCAGATTCGCATAATCTCGTCATTGTAAACACG
AGATTTCGNAAACGTGACTCTCATCTCATCACCTTCTATAGCGGCGAAAACAGAACGCAA
ATCGATTTCGTCCTCGTCAGGACCGCGATCAGGGGCTCGTAACAGACGCGAAGACAGTCC
CTACGAAACGGTCGCNACGCAACATCGACCGCTGATTTGTACGCTNAAGATCGCCCCGCC
GAAACCGAAANTTGCCGAAAGGTGCGGGCCTGCGAGAATCAAGTGGTGGCGACTGAAGGA
NAAAGAAGAGGAGACGGCCGTCGTCTCCNGCATCCNGTTACCGNCGGTAACGGCTGTCGA
CGAAACTTGGAAGGGTGCTGCCGAAGCGATAACCCGGGTTGCACGGTCGGAGCTCGGCGT
GACCAAGCCTGGACGACGAAAGATTGACAAGCAAACATGGCTGTGGACGGATCACGTCAG
GGATAAAGTACGCGAGAAGAAAAAGCAATACCACGCATTCCTCTCGGAAAAGACAGCCGA
TAACTGGCAGCGCTATCAGATCGCGAAGAAAGAGGCGAAGAAGGCCGTTGCTTCTGCGAA
GGCAGCTCATTTTGCCGAATTGAACGAGAAGCTCGAGTCTCGCGACGGTGAGCNGTCTCG
CGCCGTCTCGCAAAGACCCGCCATCGCCAGACCGAGGATATAGAAAGGTTCTTCGGCATA
AATGACGAGAACGGTCACCTCCTGACGGACCGCAAGCGAGCACTGAAACGATGGCGAGAG
TACTTCGAAAACATCTCGACAGTCGAATTTGCTCATCCCGCCATCCCTTGCGCTCCGCCA
GTACACGGTCCCGTCCAGAAGATAACCGTGAGGGAGACAATTACGGCTATGAAGAGGATG
AAGTCAGGCAAGGCGACTGGTCCTGACGACTTAGCAGCGGACNTGTGGAAATCGAAATGC
TGGAATCCTGCAGGGTGGTTGACGGANTTCTTCAACCAGGTCGTCGCAGAGAAGAAGGTG
CCTGAGAGCTGGCAACAGAGCACGACGATTCCTATCTGGAAGAAGAAGGGCAGCCCTGGA
GACTGCGCTTGCTACCGCCCGATTCGCCTGCTCTCGCACAGCATGAAAATCTTTGAGCGA
ATTGTGGACGGCCGTATCCGNGACATCGTCGAGCTGACCACCAACCAGTGTGGTTTCGTC
TCTGGTTGCAGCACCATTGATGCCATACACGCCGCTCGCCTTCTACTAGAAAAGCATCGC
GAGAAAACGAAGACCGGTACATCTCGCCTTTCTAGACTTGGAGAAGGCTTTCGACCGCGT
TCCGCGTGACGTTATATGGTATGCCTTGCGACAGCATGGCGTTCCCGAAGAGCTTATTGA
GTGGGTGCGCATCCTTTACACTAGCCCAAAAAGCCGAGTGCAAACGGCAGCGGGCACATC
GACGGATTCCCCATCTCCGTCGGAGTACACCAGGGCTCTGCGTTATCCCCACTACTTTTT
GTTGTCGTCATGGATGCCATTACGAAAGACCTCCAGAAGCCGGCTCCATGGACGCTTCTT
TATGCCGACGACGTGATGCTCGCCAGCGAAGACAAAAGCGAGCTCGAGTCACAGGTGCAG
ACCTGGTCCGACCGTCTGGCTAGGTTCGGGCTCAGGTTAAACGTCAAAAAGACTGAGTAC
TTGACCACTGATTCGAGCGAGCCAGGCTCTATCAAGATCAATGGCACTGAGCTCACACGG
ACAACAACCTTCGAGTACCTTGGATCGGCACTTGCGTCTGACGGCAGCCTGGGTTTTGAA
ACGAATTCTCGCGTGAATGCAGCGTGGTTGAAGTGGCGCTCAATGACTGGCGTACTCTGC
GATAAGAACATCCCTGAGCGACTCAAATCAAAAATCTACAGGACCGTCATCCGGCNCGTC
GCGATTTACGGCGCCGAGTGCTGGCCTGCGACCAAAGAAGTTGAAGCTCGTCTCAGTGTG
ATGGAGACCAAGATGCTGCGCTGGACAGCCGGAGTAACACGACTAGACCGCATAAGTAAT
GACGCCATCAGGGAGCGATTCGGTGTAGCGCCCATTGTCGATAAAATGCGCGAAGCCCGN
CTCCGATGGTATGGCCACGTTCTCGCGCGGACGAAGGCAGTGTCCGTAAGATCGGTCTCA
ACCTTGACGTGTCCGGAAAGCGGCCTAGAGGGCGTCCAAAGCAGCGNTGNCTCGATACGT
TGCACGAAGACCTCAAAACGGTTAACATCCACCCCGACCAAGCGTTTAATCGGGAGAAGT
GGCGTCAACATANCAGAAAAGCGGACCCCGCCTACANGCGGGACAGACGCTGAAGAAGAA
GAAGAAG
>Smar65#LTR/Copia
GGGCCCTGTCCTGTCCCATCCCTAGGGGAAGCGAGGTATTTATTATGCGTAGTGGACGAT
GCTACCCGCTATACTTGGATTTTCCCTTTGCGCTCCAAGGACCAAGTATTTGAAACCTAT
AAGAAGTTTCACGCGCGTATTGAACGTTCAACCGGTAAGAAAGTCAAAGCAATCCGCACA
GACAGAGGTGGGGAGTTCACATCTGGTGAATTCGAGCAGTTCTTGACCTCACTTGGTGTG
AGCATACAAAGAACTAATAGCTATAGCCCAGAAATGAATGGCGTGGCAGAGCGAGTGAAC
CGCACGGTTTTAAACAGCATTCGAGCCATGTTACTCGGTGCTGGACTGCCAAAGCCACTC
TGGGCCGAATTGGCTATAACCCTGGTCTACCTAAAGAACAGGTATCCCCACTCTCGTCTG
GGAAATAAAATCCCTTATGTCCTGTTTTGGAAACGCCCAGTGTCCTTAGCACACTTAAAG
ATTCCAGGTTCCTTGGCTTATGTGCATGTGCCAAAGCCAAGTAGGCGTGACAAGTTGGAG
TCACGNGCCTGGAAGGGCGTTATGGTGGGNTACGCCATGGGAACTAGGGGGTTTAGGATC
TGGGATCCGATATCAGGTGACGTGTATGAGTCTAAACACGTCAAGTTTGACGAGACGCGC
CTGTATAAGGATGTGGTAAAGACCCATGTGGGGGACAGTCCATTTCAGACTGGTTTTGAT
NAGAGCGCGTTCGNGCCATCACCCAATGAGTCAAGTGACTCNGANGATGAGGATACCACA
CTCCCACGTCCCAGGCTCGCGCCGACGCGTCCCCCACCTCCCATTCCACCACCTGCAGCG
CAGAGATTTGCGACCCAAGATATCCCTCCTTTTGTGTCGACGCGTAAGAAAGGATTTTCG
GTTGCCACCACCCCTTTAAGACCCACCAGGGTAGCGCACAGGGTGCCTGTACCCCATAAG
CCAGGTTGGGAAAGGGAGGAAGTCCAAAGGCAATCGGGTGCCACAAAAGGGCAGTGGGAT
GTATATTATTATGCCCCGGGTCTGCGTACTGCATTGCGCAGCAGGCCAGATATTAAGGCT
TGGTGCGAGGTCCACTTGAAAGAGAAATACAAAGCAGACGAGTATGACTTCAATCCCGCC
CATGCTGTGGATTCAGACAGCGATGATGACGCNGAACAACCAAGAGCTGAGAAACAGAGA
AGAATTTGAGCCTGCAGTTGACGATGGNGAAGCAGAGACTTATTCTGTGCGTGTTTACTG
CGCTAAGGTNCAAGAGCCGTCTACCTATGAGGAGGCTATGTCGTCACCTGAGAGTGACAA
GTGGAAGGCAGCTATGGCCGAAGAGCTAGATACTCTCGAGGAGAGATCAGTTTTCGAAAT
TAAGCCCCGGCCAAGCCATAGCCATATCCTTGGAAATAAGTGGATTTTCAAGCTCAAGCG
CAACGCACAAGGTGCTATCGTCAGGTTCCGNGCACGCCTTGTAGCCCAAGGGTTTAGGCA
GATACAGGGCATCGACTACAATGAGGTCTTTAGCCCTGTAGTCAATTTCGTGCTAGTCAG
ACTGTTCTTCTGCCTATTGGTTGTTCTNCGTGGNTGGNCCGATGTCCACTTGGATGTCAA
GTGTGCGTACCTGTACGGNGCACTTGACNTNCCAATTTACATGGAGCTNCCNAAAGGTGT
CTCNACCAAGCGCCCTGGCTGTGTNTGGTATTTAGTCAAAGCCCTNTATGGCCTCCACCA
GTCAGGACGCATGTGGTACCAGACCCTCGATACTGCCTTGCGGCAGATTGGTTTTGAGCG
CGTTTGCGGCTTTAATTGCGTGTACTCGTNTGGTACACAGGCCATCCTTCTTGTCTACGT
NGACGACATGGTCTTGTTTGCNAAGGATGCAACGGTCGAAAAGGACCTAATTGAAGCCCT
GGGCCAGCATTTCAACATTGTAAGTCTAGGCCCAGTCGCCAAGTTACTNGGTGTCGAATT
TGAGCGTGATGACAAACACCTGTTGCTCCACCAATCTGGGTTTATTAAGCAAGCTGGCAG
AGGGTTACCGAGTAGTGCCTAACAAGCTCATCAAGGTGCCAGTNACGGTGGGGACGACCC
TTAATNCACGTAAAGACTCAGAGGTTGAGTCTGATTTCCCCTACAGGAATCTAATCGGCT
CCTTGATGTTCTTGGCCTCNAGGACGAGACCGGACATCCTGTATTCAGCGATCTATTTGT
CCCAGTTTAATACTCGCCATTCTTCACAACATGTCAAGTGTCTATTGCAAGTTCTGCAAT
ACGTTGTGAACACCCAAGATTACTGCATNAATCTGAGCAGTTGCGTTGATGAAAGCATGC
ACATGTATTGTGATGCATCTTGGGCTACCGATTTAGTAGGATGTAAAAGTTTTGGTGGGT
ACATGCTATACATGGGAGGATGTCCTGTCAGCTGGGGCTGCAAGAAGCAGACTGTCATCG
CNTGCAGCTCAATGGAGGCAGAGTATATTGCGTTGTCACATGCAGCAAGAGAAGGCTATT
GGATCAGCTGCATGTTCGAAAATTGTTTGTTGTTCGGCTGTGTGAATACGCCTCTAATTC
ACTCAGACTCATTGTCATCTATTCAGTTCGCATGCAATGACATAGAGAACACAAAAACCA
AGCATATCCGNATAAGGTATTTCTTCCTGAGGGACTGGTTTGAAAAAGGGTATTTCCGTT
TAGCCAAAGTTCCAGGGGAATATAATGTAGCCGACATTTTCACCAAGTGGGTGTCTAGTG
ATCGGATGAAAATGTTGTGTGGTTCTGTGTTCGACCAGTTACCCAAGTAGTGTCTTTTAC
CTCAAAGGCACCGTATGATAAATTGATTATATGGTGCCACAGTGTTTATTGTTTTATTTG
TAACACATGTTTGATTTAAAGGGGCAAATGTAGGTATTTAGTAAATCCAACATGTGATTT
CAGCCCAATTGTGGCTGTGTTNATGTCAAAGATTGTCATAACACAGCTCTGAATTATTTT
CTTTGTAACAAAGGCCCCTGTGTTATAATAATTGCCAATTAGGCATTTAAGATATTGTCT
GTAAATTTATTTTGGCAATTATTGATCATTAACAGTTATTTTGGTATTATTAATTTAGTT
AATGGTCTTGGCTAGTTTACCAAATTGGTAGTTTTTGTTTTCATGTCAAAACTGTATTTT
CTGCACCAATTTGGTCCATTTGTTTGTCATTTCTCCTTTTAGAGAACTGCATGTCAAGTG
ATCTAGATGTATGACATCAGTTCTCTATTTTACAAAGCATTTCCATCACCTAGGTGATGA
GTGGCTATTTTTAGCAATGACTTAATGCTTTTATTCAGCCCGAGACTACAATTTGTCCCG
GGCCTTCTCCTTCCTGCCCAGGTTCAGCCAAGATGGCGCCTGTGAAGTGCTCCTGCCAAT
AAACAAGTTGTTTTACATGTTTGGACCGTTTAAGNGTGAGTTTTCTCGAAATTACATGCA
TTAATTCACTTGCGGCATATAAGCAGTTTGTCTGCGGCCGCCGAGAGCCTTTACGCGGCC
GAAGAAGTACGCAGAGCCACGTCGCCGGTTCCGAGACGTAGTGCGCGAATCGAAGTTCAC
GTACGTCAGCCAGAAGCCGCTCGTCCCACATGCGGCTGGAATTCAG
>Tspi66#DNA/MULE-MuDR
CATACATGCATTTCTAGGTCAGAAGAGTAACTTTATGCNAATGTGATGGTAAACACTGCC
GTTGGCATTCTGCTACGTGCACTTTGTGCTATTCAAATGCGGTAGCAATGTTCCTTATAT
AAATTTCTGTTTATTGAGAGAACTGCACTATAGTATAAATGTTCGCTGCTGAAGGGCGGT
CTAATTACTTACTGCATTGCGTTATTTGGTCATTTCGATGCTTCACTNCAACAANTACGT
TGTGATTGTTAGACTAAAAATATGAAGAAACCACGAACATCAGTTACAAAATGTATGACT
CTACGTTTGCTTTATACGTCATCCCTGACAGGTCTGCTGACAGGTATGAATTTTCATATA
TTTGCTATTTTTCATACAATGTTTTCTTTCTTTCTCTTGGCACACTGCACTAAACATGCG
CGCTTTTTAAGCTTTTCGTAGTTGTTTGATTTTAGTCTTTTTGAATGGAAACTAGCGCGT
TGTTCTTCAGTAATGATGTTCAACTAATATTCGAGACTTTATTACGGCCAAGCCAATATA
TAATAGTACTAATGGTATATTTTGCTATAATTTTCAATAGTCCTTACAAATCCATTTGTA
AAGTAGTACTCTGACATAGCAGTTGAACCCCTCCCGCATTATCTTTACTGCCCACTGTAA
TGTTTATTGCTAAGGTAACATACTTGCCCAATTGTTTAAAGGAAATGTCTGTCACCGGGA
TACTGCAGTCGCACAATCGCACCCCTAAATGCTTGTCACTGCTCAAATCGTGCACAAGAT
TGTTTCAGCATGACATAGGAAAGCTGCTGTTAGCTAGAGAACACACTTTTATACTACCAC
CTTTGATACTTTCAGAATGGCAGTAACGTTCCCTTCATTTTTGAAATGACTCCTTAAAGT
TTCTATTATGTCATTGTACCGCCAATAGCACTGACTTATACAGATGCACCTATTTTCTGT
CATTGAGAAAATAACTCAATGCCCATCAATGTTGTCAGTATTGATAAATGAAGCAACGCC
TGAATATTATACGTGAAGATTGAGTGGAAGAACGCATATGACAACTTCCACCTCCTCCAT
CCTTCAACTTCTCCCTCATTCCTTCCTGCTATGCTGTCCCGCCCTCCTTTCCTTTCTAAT
GATCCCCATCATTGAGCTCGTAATAATACTAAGCTGAACAGAGATCGCATTAAACTGAAA
ATTCTGCCCACCCCCTATTTCGAGCTGAATGAACAGCACTTAGCTGTTTTCATCTCATAT
AAATCTAATTTCTCATAATTGCTGTCGACTAGCAATATAACCAAATCCAGGCTACTCGTG
ATTCTTTTGTTTTATTCTTTTCATGAAATGCAATACAGAATTGTCACCCGCATAAGTTTC
TTGAATTCATTGCAAATCGTTGAGTTACTTAATTTCTGCGGGTAGGTTTATCTCACATTG
TATGNGGCGCGCTGATGCAGTGCTCAACCAAGTTTGCAGTCTTGCTATAAATCATCATAA
GGCGTAAACGAAAGTTTAGTTAAAACAAAATTTTAATAGTAAATAAGCTGTCAAGCGGCA
TACCCACTGGTGCAGCCGCTTACCATCATGATGTCTACGCTGCGCACTTGTTAAATTCTG
TGCTGAGATAAATTGTATATTATAAAATTTCTGTCGCAGTTATCATCATAAAATTTCATG
ACAACTGTTTAATTTTCCATAAATCTGAAAACGTATTTTATTTTCGAAACTATTTTCAGT
GGAAGCTATTTTTTATTATCCATATAATTTTGATTAGATGAAAAACATTGATAAAATATA
AATTATTGAATCACCTTGTACTTTCAAGCAACTAAATTACACAACATGCATAAATACGCA
GTGATAGCATTTCCGTTTATTTTTAGTAATTTGCGATGCTTCAGGTTAATAATATTTCCT
TTTAGGTAATTTTAGGGAAAAAATTTGCATAACAATGCCATATTACGTAGTAATATGAAG
TGTGTAAATAGAAACGTAATAAATTTCATCGTCTCGTTTCATAATGTTGCTCATANTGTT
TATTTTACTGCGCTATTACTGATGGAAAATTAGGTTGTTCTTCCTGAAGCAAAGTAAATA
GTCATTTGCATAATTTACTTATTATACAATTGACCAAGCACATCGATTTTATTAGGTTAT
GCAGTTCACTGCAATGCTATCAATCTAGCACGTGGTCAACTATAATTCCGCTCTTCAACA
CCATCCATGAATAACTGGTAAGTTGGATTTGATATTTTGGTGGTGGCATGCTATGCATGT
TACTTTACATATATGGTGAATGGAAACTGGCGGGTNTCTTTCTAGTGTTGTTATTGCTAA
CTTTCAGGTACATCAGATGCTGAAGACGAAGAAGTATCTATTTCTGTTTTTTATTTATAG
ATGACTGCATTAATATAATTCACTTTTAGAATTTACATTATTTTATATTCATATCAATGA
ATATGAAACAACCAAATTCTGAAAACTAACTGAATATGGTAACTATGCATCATGATGAAT
ATGCCTTGCTTTTTACTTGAATTTTT
>Hrob67#LINE/RTE-BovB
TTCGGTCCTGGGCATGACATAAAACTGCATCCACGCTGCCTTGCGTGCTTTTGAGCAAAA
GGCTAGGCCCACCGCTTATAACTGGTGGTTGTCGTCAGGATGGGTGTCCGGATGTAAAAA
CTTTCCCCAAATTATTCTTATGCCATCACAAAGAAAAACAACGGCCCCTAGTCCCCAGCA
GGCCTTAAGTGGTCAAGGGGTGCCAAGAATCCCTGGGAAGTATGCAATAGCGGAGGGATG
TTGCAGAAAAATTCAGAATGGCCCCTCTATGGTACTTAGACTTGGAACGCTCAATGTTGG
ATCACTGACTGGCCGCAGCATGGAAATCGCAGAAATGCTCGAGCGTAGAAGGATTGACAT
CTGCTGCCTTCAGGAAACCCGATGGAAATCGAATGGTGTCTGTCATGTCAACTCAGACAA
AGAAAAATATAAACTATTCTGGAATGGTCAAAAGACGGCCAAAAATGGTGTTGGAATTTT
TGTCAGAGAACCGCTAGCCCAAGAAGTACTGGATATTAAAAGGATTAATTCACGTCTCAT
GTGGATCAAGCTTCGCATAGAAAAGCAAACAATGATTATTTTTTCTGCATACGCACNACA
GACAGGCGAATCAGAAGAGATGAAAAAATGACTTCTGGGCTGCGTTCTCTGACACCATCT
CAACAATACCAAAATCTGAAACAATCCTGATTGGAGGCGATCTCAATGGCCACGTTGGAG
AGAAAACAGATGGTTTTGACAACGTACATGGCGGTTTCGGCTATGGAGAACGGAATGAAG
ATGGCAACCGCATCCTTGAGTTTGCTGAAAGTCACGGGTTTTGTTTACTGAACACATATT
TTAGAAAGAGGTTGGAACATCTCATAACATACAAAAGTGGACCATCAGCCACGCAAATTG
ATTTCTTCGCTGTCAAGCAACAACACCGAAGGCTATTCAAAAACGTCAAAGTTATACCTG
GCGAATCATGTGTCGCCCAACATAGACTCTTTGTGGCAGACCTGGTTGTCGAACTGTCAA
AACACAAGTCTAAACAAATGCCTCGGAGAATCAAAACGTGGAAGCTGAAAAGCAATATTC
ATCGAGAAAAATTTCAACAGATTGTCGCCACACAGTTAGACCACCAATCGCAAGCCAGTA
CAGATTGGAGTACATACAAAACCGTTTTGATGAACGCTGCAACTACAGTTTGTGGGAAAA
CTGGTACAAAACGTCAGCATGAACGTGACACTTGGTGGTGGAATGACAGTGTACAAAATG
CAATAGCTGAAAAGAAAGTTGCATACAAGCAATGGCAAAAATCAAAGTCTGTTGATGACC
ATAAAATTTTCCGTGAGAAGAACAACTATGCAAGACGTCAAGTTGCACTGGCTCGGACAG
ATCAGTGCAGAGAGTGGCTCACTAAAAGCAAAGGTGAACAAATGAAATCTCTGTATCGTA
TAGCAAAACAAGCAAAGCGTACGAAAAAAGACATAGTTGGTGCCTCATGTATCAAAAACG
ACAAAAATGAGATGGTTCTTGAACAAGATGAGATNAAGCTACAGTGGAGAGAATACTTCA
ACCGTCTGTTAAACGAAACAAATCCCATCAATGTTAACTTTGACGCTCCACCCATCGAAG
GTCCGATTCCAGACATCACTGTAGAGGAGCTTACAGAAGCTCTGAAAGCTATGAAGGATG
GAAAGGCAGCAGGGCCCTCTGGACTCACAAATGACATTATCAAAGCATCTGGTACTGCAG
GTATCCAAACGTTACTACAACTTTGCCGTGAAATCTGGAGAAATTGCTCNATGCCGACTG
AATGGAACTATAGCATGACAGTCCCGCTATACAAAGGCAAAGGTGATCCATTGAACTGTT
CATCATATCGGGGTATACGTCTGTTAGAACACTCCCTGAAAATTGTCGAGAAAATCATTG
AGAGAAGATTAACGTCGTGCATCACAATCGGAAATTATCAATTTGGTTTCCTAGCGGGGA
AATCAACAATTGATGCAATTCACATCCTTCGGCAACTGCAAGAGAAGTACCTCGCAAAGC
ATCAACAACTATCACACATTTTTGTAGACCTTGAAAAAGCATTTGATCGAGTTCCCCGTG
AAGCAATCAGGTGGAGTCTACGTCGACAACTCATTCCAGAATATCTTGTTCGACTTGTGA
TGGAAATGTATACGAATACTAAGACTCTTGTCAGCACAACGGTTGGAAACACAGATGCAT
TTGACATCGGCGTTGGAGTTCACCAAGGCTCGATTCTCAGTCCACTGTTATTTATAACTG
TGATGGAAGAAATCACAAAACCGATACGCACTGGTGACATTTGGAATCTAGTATATGCTG
ATGATATCGTTTTAACAGCCACGTCTGAGCAGAATGCAGCACAGATGTTTGAAGATTGGA
ACACCAGACTCGCCGATCATGGATTCAAAGTCAACATCAGCAAAACCAAAGCAATGAACA
CTGGTGAACCCATCCAATCCACAGCTACTGGACGATGGCCCTGTTCAGTTTGTAAAGCTG
GTGTAGGTAACAATTCAATCAAGTGTCAGCAGTGTAACCAGTGGTGTCACAAACGTTGTT
CAAAAATAATTGGTACTTTATCTAAAGTGTCCAATTTTGTTTGTCCTGCTTGCATCAATC
CACAACAACAAATTCGAAATAGCANTGTTTTTGAAGCCATTAAGGTAGAGAAAGTCACAT
CGTTTCGATATCTAGGGGATGTTCTGGATTGTACTGGAACAGCTGAAGCTGCCGTTCGAG
CACGCATACGTGCAGCCTGGAATAAATGGCATCTCCTTGCCTCTATATTGATGCGGCGTG
ACATCCCACTACCGCTACGATCAAGACTTTATAAATCTGTGATACGTCCGGTGTTGTTAT
ATGGTGCAGAAACATGGCCGATGACAACCAAACTGGAACAACTTCAACGAACCGACATGA
AAATGCTCCGATGGATGCAACGAATTAGTCTGAAGGACCACATCAAATCTACCGAAATCC
TGCGTCGTGCTGGTTTAGATGATATAAAGGACGAATGCCGGCAACACCGTCTGCGGTGGT
TTGGTCATGTCAAACGAAGTGGAAACAGTGCCATAACTTCTCTTGCAGATGTTGAAGTAC
CCGGCACACGTCCCAAAGGCCGTCCAAAGAAGTCCTGGTCGCAAACAATCGAGCAAGACA
TGAAAGCTCTAAATTTAAATGAAATGGATACAACTGATCGTCTAATTTGGCGCAAAAAGT
TGATGGCAAAGAAAACAACGTCCTACCTCGGGAAACCGGGTCTCTGGACGCAAAACGAAG
ATTGATTGATT
>Sman68#LINE/CR1
CGCGCTATTTAAAAAGGACAGTGGTATTTTTCCTCGTTGAGTAAATTCTATTGTTTTGAT
CGTTATTAACGTATCAAGACTACTGTTTTTATACTTTGATTGAATTTCTTTCAGTTAAAG
TATTCGATTAGAGTATCATTTTTGGTATCCTAAATAGTTTTATCGTCGGTACTCCAGAGT
ACCTTTNTTTTTCTATTGTGTCTGTTAGTACTTTGGTCCTAACTATTTATAGTTTTTTTC
TACTTNTAGTCAAAACTCACTTTCGCATCCTAAAATGACTGGAAGGTGCAACAAAAGCAT
TTGCCACCGCCCAGGATGTCGATATCCCGTTGACAGCGGCATGCAGTGCGACGAGTGCAA
AGGTTGGTACCACGAAGTTTGCACGAATCTAACGCCTGCGGCTTTCAAGCGGTTCAGTAA
GAATGGNTGCGTATGGCTATGTCAACAGTGCTGTTTGGATGCAAATAGCCTGTTAACCGA
GGCCATCTCAATGGTAAATGCCGCGAAAAAGTGTCTCGGCAAGCGCGGTCGGGACACATC
GGTCAGAACTCGATCTGTCGACACGCAGATTGACGTAAGGCAGGCCCAAGTGAGTCCAAA
AAATGCCGACCCACACCGTCCAAAGGAGGAAGGACATCCTCCAAAGAGGTCTGTCACAAC
CAGAAACTCGCGCAAAAAAGTCTCTTCTGTCCCTCGTATCAAAAATGGTACCCAGAAGGG
AACTTCCGGAAGCCGAAATCGCAAGGCTCGATCGGTTTCCAGCGCGAAAGACGACCCGAC
CTCCCAAGTCGTCCTNAACCTTCCGGAATCCCACAGTACGCCTGACGCGACTGTGGTTAC
TACTCCAAAGAACGTCGACGATTGGGTACGGGTCGTAAGNAAAAAACGNCAAAACGACGT
AAAAGGGAATCCTACCCCCACCAAAAGGGTCGANAAGCCGAAGTCTGATCACAGCGACAG
ATCAGTCATTTTCCATAGAGTCAAGGAGAGTGANAGCTCAGAACCGAAAGCTCGTTTTGA
GCATGACATTGTGTTGATAAAACAGCTACTCAACCAAGTTATGCCCCAAAACATCTCCGG
AGTCACCTTGCTAAAGGTGTATAGACTAGGNAACCTGGCGCATCTGAAGCCNAATCAGTC
TAGACTGCTCAAAGTCGTTTTCAAATCCCCAAACGAACGCGACTTAATCTTAGAAAATGG
ACACAAATTAAAGGGTTCAGGAGTTTTTCTCCGTAAGGACTTACCGCTGGCGGACCGTGT
AAAAAGACGGGAAGCCGAAAAAGAACTACAGCTCAGATTAGACGCTGGCGAAAAAGACCT
GAAAATTGTAAATTTTCGGGTTGTGAGGCTTCGACAGAGGATGATGCCGAAGCCACTCTG
GGTGAAGCACGAGGCCACTTAAATAGGCTTCGGATCTGTTACACCAATGCCCGGAGCTTG
CTCAATAAGCTACCGGAACTAGGTGTACAGATTGACTCNACTAGGCCAGACATAATCGCA
GTCACAGAAACNTGGCTGACGCCGTCTATAGATAGTAGGGAACTTGATTTCGAGGGTTTT
ACATTAGTAAGGGCCGACAGAATACAAACGCGTAAAGGAGGGGGAGTAGCTCTATTCATT
AGGAATGCTATCCCATTCACCATTATCGACAGTGTATCCCATGAGAGTGGGACGTATGAA
TTAGTTAGCTGCCGCCTGAAATGCAGGGGACAAGAGTTGCTGCTTGGTTTGATCTATCGC
AGTCCAAGCTGTGAGGTAAACGAGGTCCTGCTAAGCAGTCTCAACACTTTATCACGAAGT
GATCGATGTCTAATCCTAGGGGACTTTAATGCACCCATGGTGGACTGGGGAAATCTGCGG
ACTGAATCGTCAGNAAATTCCTTCGAACAGGAACTAGTTGATGCGGTNATCACATGTGCC
CTAGTGCAACACGTGAAGGAAGCAACTAGGTACGACCCGGGCTCTGCATCATCCTTACTA
GATCTTATATTGACTCATTATGAGGATGACGTCGCAAACCTGGATTACATGCCACCCCTA
GGCAAAAGTGATCATGCAGTTTTAANCTTTGACTTCCATATAACTGTCGATCACGAGCAC
GCNTCAGCTCAATCCAGACCTAACGTCTGGAAAGCAAACATACNAGACATCATGCANTCA
GCATCGTCAGTAGATTGGAAAATAGACCCAGAGTCATCAATCGAAACGGCTTGGGACGTA
TTCCGGAATTTATACTTAAAAGTTACCGCCCCCCACATCCCTTGGACTACACCTAAGGGG
CCGAGAAACTCCCCACCGTGGTTCAGTAGGGAGGTTCGCATCCTTCTCCGTAAAAGAAGG
AAAATGTGGGANAGATTTAGGTTACTGGGGACTGACGAGGCAAAATCTCAGTATCGAAAG
GCTCGAAATACCTGTGCCTCGACCCTCCGTAAGNCCAGAAAGCTGTACGAAGAGAAAATC
GTTAGGGAATCCATAGAATGCCCTAAACGCTTGTATTCGTATATAAACCAAAGGACAAAA
AGAAGAAGAAATGTTCCTTCACTATGGGGAGACAGTACTGCCTCATCACTAGTGGAGGAC
GACTTTGGCAAAGCTCAAGTATTCTCNAAATACTTTAGCGATGTATACACCGTAGAAACA
CCCTTCTCACCAGTCCATGAAAATCCCCCCACACAAGCACTGGACAGCGTGACCATTAAA
GAACTCGATGTCTTTGGTCTGCTAANTAAGCTTGACATAGGTAAATCCACTGGACCCGAT
GAACTGCATCCTAGGTTACTAAAGGAATTAGCTAACTTTGTTGCGAACCCTTTAAGTGTA
TGTTTTAATCTATCCGTAACCCAGGGTCGTCTACCAAAAGACTGGAAGAACGCCATAGTA
AGTCCNGTCTTCAAAACAGGTACGAAACATAAGCCTGAGAATTACCGACCNATTAGCCTA
ACTAGTGTGGTTGTTAAAATCTTAGAAAAGATTATTCGGAAGGAGCTGTTNAAGTATCTC
GATGAAAACCGGATCCTCTCCGAAAAGCAGCATGGTTTTAGAACAGGTTACTCTTGTCTC
ACNAACTTATTAGTCGCTCGTGAAAGCTGGTGCGCTCTTAAGGACCAAAAGTTACCTATA
GACGTAGCCTACATCGACTTCAGCAAAGCTTTCGACAAAGTTCCGCACAACCGGCTGTTA
TATAAGCTAAGGAATGTCGGGATTGGAGGCAATCTATTGATGTGGATAAAAGACTTCCTA
GTTGGGCGTCAACAAAGAGTACGGGTGAACTCCAAGTTGTCTAGCTGGGAAACTGTGCTT
AGCGGAGTCCCCCAGGGTACAGTTTTGGGGCCAGTGTTATTCCTCCTGTACGTAAATGAC
CTCCCTCGTCTACTATCGTCATCGGTCTTGCTCTATGCTGACGATGTCAAGATATGGAGA
GCGATACAAAGCAAGGGCGATAGCTTAGAACTTCAAAATGACCTGGAGAAATTATCTGAA
TGGTCCCAAACCTGGCAGTTGCCGATAAATACTTCCAAGTGTATTGTGATGCATATTGGC
CACCAGGGTACAGATACATACACGATGAATAACACTGAGCTACCTATTGTCCAGACACAC
AATGACTTAGGAGTCATCGTTAGTCAAGACTTAAAGACTACTGCACACTGCCGTGCAATA
GCCGCCAAAGGTTTTAGAACTTTATGGTCCATACGCAGGGCTTTTAGNCATCTCGACGCT
AAAACGTTTCTGACTTTGTATACAGTGTTCGTGCGTCCTAAACTTGAGTACTGCATACAA
GCAGCTAGCCCCTGCCTAAAAAAAGACAGTGAGCTCTTGGAAAGGGTTCAGAGAACAGCA
ACTAGGCTGATTCCCGGAATAGCGAAGCTCCCGTATGGTACTAGACTGACCAAGCTAAAC
CTATTCCCGCTGTCATATNGAAGAATCAGAGGCGACTTGATTACAGTTTTCAAATTGCTT
AGTGACAAATTTGCACCTGATATGCCCTCATTTTTCTTGTCTTCCAAAACAGAAAATCTA
CGAGGACACTCCAAAAAAGTTCACAAGCCCAGAACGAATTACTTGTCAGCTGACTACCGA
CTTTCCCATCGAATCATCAACGAGTGGAATTCATTACCTCAGCACGTGGTTGAGGCTCCA
TCCGTCGACTCCTTCAAAAGAAAGTTGGATCAGCTGAGAGACCATCATTGCCAGGACTAA
CACAGGCCATCAAGCCTCCTGTCCTTTCCAAACTGAAACTGAA
>Hcon69#Unknown
GCGCGCGGCAAANTGCGCGGCGAAGTTCGCGGCGATTCGGACGACTCTGGCGCCTATCAT
TGGGGCCCAAACTCGAAGTAGAGTAGNTTAGTAGGGTCAGNTGATCCTACTAATCTACCC
TACCTCAAATTTGGGCCCCAATGATAGGCGCCAGAGTCGTTCGAATCGCCACGAACTTCG
CCGCGCAATTTGCCGCGCGCATCCTCGGACGCACGTAAGTTCACACACCCCATTCACCCA
GAACTGGATGGACGCGGCAAACCGCGCGGCGAAATTCGTGGTGATTNAAACGACTCTGGC
GCCTATCATTGGGGCACAAATTTGAAGTGGGGTAGATAAGTAGCATCAGCTGGCCCTACT
TATCCAATCTACTTAGACCCGTGCCCCAATGATAGGCGCCAAAGCCGTTTNAATCACCAC
GAATTTCGCCGCGCGGTTTGCCGCGTCCATCCAGTTCTGGGTGAATGTACCG
>Bmor70#DNA/TcMar-Tc1
TATACTTAGTCTGGCCATAAATACTGTTACAATTAAAAATAAACAAAATATTACATTTGA
ATTTGGAATCTGTCATTTTTATATGATTGCTCATTGAGTTTTCTCATTTTGGCGCCAATA
CATTGTACAATATTTTGCGATATTAAAATGGAGTGGGGTGATAAAGAGAACCGAATCGCT
GTGATTGCATTACACAAAGTAGGTATGGAGCCAAATGCAATTTTTAAAACTCTCCATACG
CTTGGTATTAGTAAAATGTTTGTGTACCGGGCTATTAATAGGTGCAATGAGACCTCCTCT
GTTTGTGACAGAAAAAGATCTGGCCGTCCACGTAGTGTTCGTACGAAAAAGGTGGTCAAA
GCAGTAAGGGAAAGAATTCGAAGAAATCCTGTCCGAAAGCAAAAGATTTTATCTCGGGAG
ATGAAGATAGCACCTAGAACCATGTCGCGTATTTTAAAAGATGACTTAGGACTTGCAGCC
TATAAGAGACGTACTGGTCATTTCTTAACTGATAATTTAAAAGAGAATAGGGTGGTAAAA
TCGAAACAACTACTGAAGCGGTACGCAAAGGGAGGTCATAGAAAAATTTTGTTTACGGAT
GAGAANTTTTTTACAATTGAGCAACATTTTAACAAACAAAATGACCGTATTTATGCTCAA
AGCTCTAAGGAAGCTTCCCAATTAGTCGACAGAGTGCAACGTGGGCACTATCCGACTTCA
GTGATGGTTTGGTGGGGTATTAGCTATGAAGGAGTGACTGAGCCATACTTTTGTGAAAAA
GGTATCAAAACATCGGCACAAGTGTATCAAGATACCATTCTTGAGAAGGTAGTGAAGCCC
CTTAACAACACCATGTTCAATAATCAAGAATGGTCCTTCCAGCAAGACTCGGCGCCAGGT
CATAAAGCTCGGTCTACGCAGTCTTGGTTGGAAACGAACGTTTCGGACTTCATCAGAGCT
GAAGACTGGCCGTCGTCTAGTCCCGATCTTAATCCGCTGGATTATGATTTATGGTCAGTT
TTAGAGAGTACGGCTTGCTCTAAACGCCATGATAATTTGGAGTCCCTAAAACAATCCGTA
CGATTGGCAGTGAAAANTTTTCCCATGGAAAGAGTGCGTGCTTCTATTGATAACTGGCCT
CAACGTTTAAAGGACTGTATTGCAGCCAATGGAGACCACTTCGAATAAGCTTTTTATACT
TTAAATTGTTTTATATTTATGTATTAAACTAACACACTGTAAAAGTAATAAATGTTATTT
GCAATAGATTTTTTTTGTTTTCTTTGTAACAGTATTTATGGCCAGACTAAGTATA
>Lgig71#Unknown
NNNNNNNNNNNNNNNNNNNNNNNNNNNNNNNNNNNNNNNNNNNNNNNNNNNNNNNNNNNN
NNNNNNNNGGCAAGTGTCGATAACAAGGATGTATTCTATTNACAGGCATTCATAATTGGA
ATTAAGTTATTGGAGCCGCAGTGGCTCAGTGAGTTAGACGCTTGCTCGCTAACCTGAAGG
TCCAGGGTTCAATCCCGGCATAGGTCGAGATATTTCAACCCGGTTTCCCCCTGTCAGTGA
TGCAGGTAAGAGGGGCTGACATGGAAAAAGCGTCTAGTCGTTCGGATGGGACAATAAACC
GAGGCCCCGTGTGCTACAGGCTGTGCACGTTAAAGATCCCTCGACAGTTGGAAATCGAAA
AAGAGTAGGCTAATGCCGCTGTCCTGGCAAAATTTCCCTCATTGCACACTGCATGGCGTT
GCCCGTCTTCATTAGCCCACATGGTGCAGAAAAGTAGGACGTAAAACTCCATTCATTTCA
TTTCATTTATGATTGAGNTATTACAAGAAAAAAAATCGANTCATTCAATTGATGANATGA
TTNATATTAGATTTATTGTTTNATTNATTGCAGGGTCAGTAAGNTACATGTAATATATA
>Hcon72#Unknown
CTCTCTAAAATTGAACCACAGCAAAANGTCAGCCCACGGCCGGGATCGAACCGGCACCTT
CTGTTTACAAGATAGACGCCCTGCTATCAAGCCAATGAGGCACGNTTGATCCTCGATCGC
ACATCTGCCAATTTTNCACACCTTTTATTATAGAAATCCGGAANATGACGAGCCTTTNAC
CAGCGAGTGACTGCGAAACATAACTCTTTATAAATNAATCCTAGCAAAAAGAATGCCCCA
TGCCGGGATCGAACCGGCGACCTTCTGTTTACAAGACAGACGCTCTGCCACTAAGCCAAC
GAGGCACGGTTGTCAACCGCACGTCTGCAAATTTTAAACACCTTTTATTACAGAAGGCCA
GAATGTGACCAGCCTCTTACCAGTGAATGACTGCAAAACACAACTCTTTATTAATACATA
ACAGCAAAACGTAAGCCCGATGCGGGGCTCGAACCCGCGACAGCCAGATTAAGAGTCTGG
CGCTCTACCGACTGAGCTAACG
>Pxen73#Unknown
GTAGATACGAAGAGAAACTGGGTTTCGATGAATCTCCTGAGATAACATTGTTGGGGGGAC
TTTCATTTCGTATGAAAGTGCATGAAGAAGAGATTCGTAGGTCGATCTCACCAGAAGACG
ACGGCTGANTCNCGTTGTACTGCAGCCGTTTGGCTTTNATACGACGTTCAGGTTGACGCA
GTCCACGAGACNTCCTCCCTCGTTTCGGGTGAAAACGGGCTGAGCTTTCGTCCGTCATNT
GATGGACATCATCAGAGCTGGGACTCATTCTTGTAAAAGTCTCACGTTAACACTAGGTCA
AGAAGACTATCCGGCTCTATCTTACCTCTTATATAGACTCAATTAAGCAAAAATGAAAAT
TAAAAAACCTATATAGATNGATATAGAGTGGTTTGGCTAATTATCTTTCATATTGGTCNT
GCTACTTTTGCTCGAGTGTATGTGTGTGTGTGTGTGTTAGCGTCCATACGCGATACCGGT
CCTAAATCAGAGTGGTCAAAGGTTAAAGTCAGGCTCTGATCATCAAGGCCTAATGACCCA
AGAGAAAGCCCTGACCGAGACTGCGTAAGTCCGTAAGCAAGTATGGTTGAGATAATGAGA
TATGAGCTTGTAAGCGTNTAAGTCAAGTTACGAAACCACTTGTCCTAACCTCTCGGTCTA
NGGTCATTAANGTTTAACCCTCTAAGGAAAGGCATGANTGGGACTGCGTAATCTGGCACG
TCTGGTTTGNTTGATGAGCTTAATCTAACATGTTGGACGAGTGTGAGTGAAGTTAGAACC
ATCACCGAGCGGACAAGTTGAGTCGCCTTCTTTTGGACGGCGGCTCAACACCCTCTCTCT
CNTTCAATCTATCAATCAAGCATAANTAGTTCCTACTCAACTTTCTACCACCGTTCCTCN
CATTCAACGTATTTCCTAAGCTATTAATTTCAATAGCCTCTCTTATCTTTCTTTTAAACA
CAGACGTACCGTAATCAGCAAACCTACTAGTTTGAGACCATTCTATCTCATGTCCAGTT
>Smar74#LTR/Copia
AGACCAGATCAAAGCCTACATTCTGCTCTCACGTGTTGGAAAGGATTTTGAACTGCAGAT
TCAATCAATCTACCAATGGCAGAAAGTCAACTTCACCTACGAGAAGGTCCAAGAAGCGTT
ATTGTTAGAAAACAACCGCAGGAAACTTAGTGAAAAATCTCTCGAGGCGGCTACGGCTTA
TTCATTAAGTCTTAAAGGCCATAGTGTAGTGAGTGATAGTGGTGCTTCATCCAGTGACAG
CAAGGCTCGTCTGCAGTCAATCACCTGCTACAACTGTGGCATCAAGGGTCACTACGCACG
TGATTGCACCAAACCAAAGGTGCCGAGGTCTCAGCAGCCACAGCAGGGCCAACCACAGCA
ACGAGGGCGTGGCCGTGGCCGAGGAAGACGCCGAGGTGGGCGTCGAGCGCCTAGTGTACC
GGCTGAAGGNCATAAGCCACAGTCTGCATGGTTTGCCAACGCACCAGGTGAACCAACTGT
TCCAAAGTCACCTCAGGTGTGCGGTGCAAGTGTGGATGTCACCTCAACGGCATGGTACTT
GGATTCATGTGCGTCACACCATGTTTGTGGCAACAGGGAAATGTTCTGCGAGTTCGAAGA
ACTTCAACCCATGCGCCTAGAGTTGGGTGAGGGCTCATCCAGTATCACCGGTCGTGGTAC
TATTGAGCTCATAGTGCAAGTGCAAGGAGCCCCTCATGAGATCGAACTTCTAAATGTGTA
CTTTGTGAAAAACTTTAAGCGTAATCTCATTTCTATTGGCAAAATCGATTGTGCAAAATA
CCATGTGTCAATTTATAATAATTTAATGAAAGTGTATAAAACTAATTCCAAGGTTTGCTC
GTTGTACGGTAAATTAGAGGATGGACTCTACCGTATTCAAGGGCCTGTTAAGTACAGACA
GAGTAGTNATTCTAGTTTAAATAAGTCTGGAACTCGCGCGACAGAGCCAAGTCCAACGGG
CAAGCCCGAGAATTACGGTGTTTCTGTGAACATGTGGCACCAACGTTTTGGACACATGTA
CACAAAGGGTTTAAATTATTTATTGAACAATGTTAATGTTAAGGGTATTGAGTTGCACCA
AAAGGTGTCAAATGCCATTTGTGACAATTGTGAGTTGTCTAAATCCACCAGGGCAGGATT
TAAGTCTGAAAGTCTGCTAGTAGCTAGTGAGCCCCTCGAATTACTTCACATGGACCTATG
GGGGCCCTGTCCTGTCCCATCCCTAGGGGAAGCGAGGTATTTATTATGCGTAGTGGATGA
TGCTACCCGCTATACTTGGATTTTCCCTTTGCGCTCCAAAGACCAAGTATTTGAAACCTA
TAAGAAGTTTCACGCGCGTATTGAACGTTCAACCGGTAAGAAAGTCAAAGCAATCCGCAC
AGACAGAGGTGGGGAGTTCACATCTGGTGAATTCGAGCAGTTCTTGACCTCACTTGGTGT
GAGCATACAAAGAACTAATAGCTATAGCCCAGAAATGAATGGCGTGGCAGAGCGAGTGAA
CCGCACGGTTTTAAACAGCATTCGAGCCATGTTACTCGGTGCTGGACTGCCAAAGCCACT
CTGGGCCGAATTGGCTATAACCCTGGTCTACCTAAAGAACAGGTATCCCCACTCTCGTCT
GGGAAATAANATCCCTTATGTCCTGTTTNGGAAACGCCCAGTGTCCTTAGCACACTTAAA
GATTCCAGGTTCCTTGGCTTATGTGCATGTGCCAAAGCCAAGTAGGNGTGACAAGTTGGA
GTCACGNGCCTGGAAGGGCGTTATGGTGGGTTACGCCATGGGAACTAGGGGGTTTAGGAT
CTGGGATCCGATATCAGGTGANGTNTATGAGTCCAAACACGTCAAGTTTGACGAGACGCG
CCTGTATAAAGACGTGGTAAAGACCCATGTGGGGGACAGTCCATTTCAGACTGATTTTGA
TNAGAGCGCGTTTANGCCATCACCCAATGAGTCAAGTGACTCGGANGATGAGGTACCACC
TCCAATAGCCCCACGTCCAGCGCGTACTCGCGCNGCGCCCCCACCAGTNGCTCCAGCCAC
AGCTCCACCACCTGCAGCGCAGAAATTTGCGACCCAAGATATCCCTCCTTTTGTGTCGAC
GCGTAAAAAGGATTTTTCNGTTGCCACCACCCCTTTAAGACCCACCAGGGTAGCGCACAG
GGTGCCTGTACCCCATAAGCCAGGTTGGGAAAGGGAGGAAGTCCAAAGGCAATCGGGTGC
CACAAAAGGGCAGTGGGATGTGTATTATTATGCCCCGGGTCTGCGTACTGCATTGCGCAG
CAGGCCAGATATTAAGGCTTGGTGCGAGGTCCACTTGAAAGAGAAATACAAAGCAGACGA
NTATGACTTCAACCCCGCCCATGCTGTGGATTCAGACAGCGATGATGACGCNGAACAACC
AAGAGATGCAGAGACAGAGTTGAACCTGCAGTTGACGATGGGAAGCACTGAGACTTATTC
NGTGCGNGTTTACTGCGCCAAGGTNCAAGAGCCGTCCACCTNTGAGGAGGCTATGTCGTC
ACCTGAGAGTGACAAGTGGCGNGCNGCCATGGCCGAGGAGCTNGATACTCTCGAGGAGAG
ATCNGTTTTCGAAATCAAGCCCCGGCCAAGCCACAGCCATATNCTTGGNAATAAGTGGAT
TTNCAAGCTCAAGCGCAACGCNCAAGGTGCCATCGTCAGGTTCCGTGCACGCCTNGTAGC
ACAAGGGTTTAGACAGATACAGGGCATCGACTACAATGAGGTCTTTAGCCCTGTAGTCAA
TTTCGTGCTNGTCAGACTGTTCTTCTGCTTATTGGTTGTTCTCCGTGGNTGGAAGGATGT
CCATTTGGATGTCAAGTGTGCCTATCTGTACGGGGCACTTGACATACCAATTTACATGGA
ACTTCCAAAAGGTGTNTCCACCAAGCGCCCTGGCTGTGTCTGGTATTTAGTNAAGGCCCT
GTATGGCCTGCACCAGTCAGGACGCATGTGGTATCAGACCCTAGATACTGCTTTGCGTCA
GATTGGTTTTGAACGCGTCACCGGCTTCAATTGCGTGTACTCATTTGGTACACAGGCCAT
TTTNCTAGTCTATGTAGACGACATGGTCTTATTTGCAAAGGATGCAAANGTCGAAAAAGA
CCTAGTTGAAGCCCTGGGCCAACATTTCAATATTGTNAGTTTAGGCCCAGTCGCCAAATT
GCTTGGAGTAGAATTTGAGCGTTCGATAACAAAATCTTTGCTTCACCAATCTGATTTTAT
AGCCAAGCTAGCAAAGAGTTACGGGGTAGGGTCTAATAAGCTCATTAAGGTGCCAGTAAC
TGTGGGAACGACTCTTAATTTACCTAAAGATTCAGAGATTGAATCTGAGTTCCCCTACAG
AAATTTAGTCGGCTCCTTAATGTTCTTAGCTTCCAGAACTAGACCGGACATCCTATATTC
AGCGATTTATTTGTCCCAGTTTAATACCCGGCATTCATCTCACCATGTTAAATGTCTATT
GCAAGTTCTGCAATACGTGGTGAACACACAGGATTACTGCTTAAATCTAAGCAGCTGCGT
GAGTGAGGACATGCACATGTATTGTGATGCCTCATGGGCAACAGATTTAGTTGGATGCAA
GAGTTTTGGAGGGTACTTATTATTTATGGGAGGATGTCCAGTCAGCTGGGGTTGTAAGAA
GCAAACTGTTATTGCTTGTAGTTCNATGGAGGCAGAGTATGTGGCCTTGTCTCATGCAGC
CAGAGAATCCTATTGGATAAGCTGCNTATTCGAGAATTGCCTGTTGTTCGGCAGAGTGAA
CACGCCTGTNATCCACTCNGACTCCCTCTCCTCCATACAGTTCGCTTCCAATGACATNGA
GAACACAAAGACCAAACACATCAGGATTAGGTATTTCTTCCTGAGAGACTGGTNTGAAAA
AG
>Treg75#LINE/RTE-BovB
GCAGAGTCTTCTGAACACCTTGAGCTGCAATCTACGAATGTTTGGCATGCGATTCGCTCC
CGCCAAATGTAAGATGATGCTACAGGACTGGACTACACTGACTCCTAGCTTAGAAATAGG
GAGTGAAGTGGTAGAGCGCGTTGACCGCTTCACTTATTTGGGAAGTNNCATCAGCCAGCG
CCAACGGGTTGATCTCTGACGAAATCTCAGCACGGATACAGAGGGCTAGTTTCGCATATG
CCAGTTTACGCCGTCTCTGGCGTAGACGTGATATCCGGCTATCGACCAAAGGGCGGGTGT
ACTGCTCANCAGTCCGCTCCGTCCTCCTTTATGGCTGCTGTGAGACCTGGCCATTGAGAG
TGGAAGACATGAAAAGGCTAGCTGTCTTTGATCATAGGTGCCTGCGTTCTATCTCCCGTG
TGAAGTGGTATAATAAGGTGAGCAATATTGAGGTTAGGCGTCGGTCGAGTGCTAGGTAAG
GAGGGGAAATCAATCGACGAGGCTGTGAAGTTACATCGACTGAGATGGTTAGGACATGTG
TTACGTATGCCTAGTCATCGCCTTCCTCGACGGGCAATGTTAGCTGACATAGGGTCAGGC
TGGAAAAGAGCTAGCGGCGGTCAAACCAAAACATGGCTTCACCAGTCAATGAAATCCACA
ACAGTTAGTTTAAGCCAGCCACGTAGGAAGGTGTAGACTTCCTGACTGGTTGGGGTCCTC
GGGACGGTAAAAACCAATGGCTGGAGACAATTGGTGATATGGCTCAAAATCGTTCTCAAT
GGCTGGCGCAGATGCATCCACTCCTTGTGACTTATGATTTCCAATGAAACTATATTGTTC
TTCGTTATTACTATTCCTTTGTCTCACACCTCTGTTTACTGTCTCTATTATGCATTTCTT
CTACTTTCTTCTCTTGCTTTGTGTGCTACAGGAGGGAGTGTGGCGACTTGAACTGCCGCA
CATCGGTGCAAAGTTCTATGTCGAAAACAGACAGACAGACAT
>Cs3476#DNA/TcMar-Tc1
TACAGGGTGGGGCATAATTATAGCGCACGCNACTTTGCGTGAGCTCTGGCGCATGAGCAC
AAGTCGCTNCTGTATCAGTTTTATTTTTTATTAATTATTACATATTTATTATTATGTTTT
TCAATTTTCTGGTCGCAACTTCCATTTTTAAGGTAATGGCGGCTGCTTCACCCCATCGTG
GTTCTATTATTAAAATGATGCAGCAGGGTGTGTCGAATTCGGAGATCGCTAAACGGCTGA
ACGTCAACCGAATGCTTGTTCATCGGACTGTNACTCGCTTCCANCGTCTTCGTACACTTG
ATGACCGTCCAAGATCGGGTCGTCCCGTCACTGTGACGACTCCAAAAGCGGTCAAGGCCG
TTCGAGAGAGAATCCGAAGAAATCCGGAGCGAAGCATGAGAAAGATGGCTAAAGACTTCG
AAAAGTGCCGATATTCTATGGGAAGNATTGTCAAAGANAAGCTGAAGATGACTCCGTATC
GTATGCAAAACGGCGCATTCCTGACCGAGAAAAACAAAGCTCTCCGAATGCAAAAAGCAC
GAAACCTCCTTCGCGGCACGCGCTCAGGCACGCACCTCGCGACGCTGTTCACAGACGAGA
AAATTTTCACCGTNGAAGCTAATAAGAACGGCCAAAACCATCGGGTTATTGCNANAGACT
TTCAAACTGCCTGTAAGAACGGAAAAATTCTCAATAAGACNTCTCATCCGTCTTCAGTCA
TGGTTTTTGGTGGAATCTGCTCCGATGGCAAAACCCCGCTGATTTTTGTTGATCCGGGAG
CCAAAGTGAACCAAANNTACTACAGAGAACACATTTTGGAGGCNGNGGTGCTTCCGTGGT
CCAAATCNCACTTCGGAAACCGACCCTGGANNTTCCAGCAGGACGGNGCNCCGGCTCACC
GCGCCAAGGCCACTCAGCAGTGGTGCGAAGNCAATTTCCCCGAGTTCATCTCCTCGTCAG
AATGGCCAGCTTCGTCGCCGGACCTGAATCCNATGGACTACGCCGTTTGGGGATATTTGA
CCCAGAAGGTTTCCACGAAAAACTACGCNAATTTGGGNGCCCTGAAGGTCGCGCTTCTGA
AAGCCTGGGACGANNTGGACGCCGACTACCTNCGTGCCGTCGTCGACTCTTACCCGAAGA
GATTGAGAGCGGTCGTGAAGGCGAAAGGAGGAAGATTCGAAAACTATTGTTAACGCTTGT
TTTTGTATCGTTTCAATAAACATTTTGNCCGATTTTCATGAAAANCGATCTTTCGATTTG
AAGACATTTACACCGTCTTGAATGCGTGCGCTATATTTGGATGCCACCCTGTA
>Dmel77#LTR/Gypsy
TATATAGTGACATATTCACATACAAAACCACATAACGTAGAGTAAACATATTGAAAAGCC
GCATCCAGATCATAACGTAAACAATAAGTGACCACCATGCTAATGTGGATCAAATAACAA
AAATATCCACTCTGCATTTTGGTTTAATTATATTGACACCCCCATACTGTATGCCATCTG
CGCAGTATGCATTCTAATAAACAAATTCTTTGACAGCGGCACTTAGCCATTCTTGTAAAC
AAATCTTAAAGTCTGCCTGCTCTCTCTGAGGCTTCTCCTCCACTTAAGAATCCAAGAGCA
ATGCTCTCCCAAAAACACTAACATATTCTTTAAGCAAGCACAGAGGCTTCTCCTCATTTT
CACTTTCATTTGATTTTTAGTCTTAAGCTGAACGTTAATCAATAAACAACACAATCGATC
CCGAAATTTTGATTCGTTTTATTTTGGCAAAACTCAATTTTCAGCGTTGGTCTTAGTTCA
TATTCGGAACGGTCCATTTAATAGACTCAAAACTATTTATTGCAACCATTTATTTGCAAT
TGGCGCAGTCGATGTGATCAGTGTTAAAGTTCCTTGATGCGGTAACCAGATTTGCCAATT
CCTGTGTTCTTTTTGTTCNCTGACAAAAGTACCACGCTAACGGGCACCCACGTGACGGTT
AATATCGCTTTAAGTTTTTAATTAAACCTCGACAATAAAGTGAAACCGAAAAATCACAAT
TTGCCTAAACAAACCTGAATTTATTATCAGGAAGACGCTATTGAATTTGTGAGAGGCTGT
AAATCCAATTGGTTACCTCAAAGACCCACGAAAAAGCTATAGTGCAACCCTTGTGAAAAT
CAAAACCTATCTTAAAAAAAAAAAAAAATTAAAAATAAGAATAATAAATTAATAAGCGAA
AATTAAAACGTATTAAAAATAAGAATAATAAATAAATAAGTGAAAATTCTATTTGATAAA
AATTAAAAATAAGAATAATAAATAAAAAGGCAACGTTTTAAATTAAACAATATTAAAAAA
ATTAAAAATATTAAAACAATATAGTTAAAAANAAAACACAAAAATTTACAAAACAAAAAA
AAAATACACGATAGTGANAATATAATAGCTTAAAAATAATAATAACATTGAAAAAGAAAC
AAATACAAAAAAATAAATAAATAATCCAAAAATCTTACAAAATGGCTCAAGAACCAGCAA
TTGCGCCGCCACTATCAGACAGCGACATGACCCAGGTTGCCTAAGCCAGATCGGCAACGT
GGAGACATTAGCCATTCAACGGTGATCCAGGCTCACTACACACCTTTGTGAGTCGAATTG
ATTACGTACTGGCTCTTCGCGCTACCGGACAAATGATGAACGCCAACAGCGGATCATATT
TGGAGCATATCGAACGCAGCATCGGCGGAGAAGTTACGCGCTGCATTGGAGCCTACGAAC
ATCGTACACCTGGCCTAGCAGCTTAGAAGACAATTGGTACTCATCGCGGACTATAAACCC
CAGACCCCTAACCACGTTCTTTTAGAAGAGTTTCGAAAGACCCCATTTCGAGGCAACGTA
CGAGCATTCCTGCGAAGAAGCGGAAAGCCGCAGACAAACACTTACTAGTAAGCTCGAATT
AGAGCAAGATCTTGAAGGTAACCAAAAGACTTTCTTATTTCGGAAATTAATAAAATCCAG
TATAGAATCACTAATTGAAAAATTACCTACACACATTCTATTTAAGAATAAATAACCACG
ACATACCAGATTTGCGATCACTTATAAACCTTTTACAAGAGAAGGGCATGTACGAACACA
ATAAATCATACGAGTACACATGTCCAAAAACAACAATTTCTCCTGATCGAAGCCACAAAA
GTCCAATACAAATGTTTAAACTCAAAATCGACTAAGTCAGTCTAACAATATCAGAAAATA
TCCAACACCTTTCCTACCTAATTATAATTCACCAATACCATATCAAGCTCCACAAACCTA
TCAAACACCGCCAACTAACAACCCACTTTATCGTCATCCGATACCCTACCACCCTAATCC
AAACAATGTNTTTCAGACCAAGCCAACATAAACAATGTTTTCCAACCAAGCCAACAAAAC
AATGCTTTTCAACCAAATCAACGTACAAACTTTACATCTCGACCAATTTTTAACACCAAT
CGAAACAACGCATTCGATCAGAATAGGTTCGGACAACAACCCCGACTATCAAAATCAACA
ATCAACACAAAATTCAAGTTCCTANGTACCCGATCGACCAATAAAACGACTAAGACCANC
NGACAGTGGACAGACTGGGATGAGTGTTGACGAAACATTATATCAAGAGGACGCTTTTTA
TCAGCAGTGTGTTCCATATGACTATTTTTATTATCCAACTTACGACCATTCAGACTATTA
TCCAGAAAATCAATATCAAATCGACGAAAACAACCAAAGCCATTTACGAAGAACACAACA
GTTACAGCAGATTAATACAGACGAGACAAACAATGACAACCAAGAACCCAATNCTGAACA
GGCCGAAAATTTTCGGCCANNAGCCCCGGAAAACCCCAATATATAACAATTAAATACAAA
GAGACTAATTCGAAATGCCTTATTGACACNGGATCAACAGTTAACATGACATCTGAAAAT
ATATTTNATTTACCAATCCAGAATACTAGTACTTTTATTCACACCAGCAATGGCCCGCTC
ATTGTCAACGAAAGCATGATCATACCTTCAAAGATTTTGTTCCCAACAACAAACGAATTT
TTATTGCACCCNTTCTCTGATAATTACGATNTGCTATTAGGAAGAAAATTGTTAGCAGAA
GCAAAAGCAACAATAAGTTACCGCGATCAAGAGGTAACTCTTTACGACAACANATACAAA
TTAATAGAAGGAATAGCAACACATGAACAGAGTCATTTTCAAAATGTAAATATGATACCT
GACACCATGCTCAGACAGCCAAATAAAATTTCACCCATTTTAGAATCAGACCTATACAGA
CTNGAACATTTAAATGACGAAGAAAAACAAAGATTGTGCGCACTCCTGCANGAATACCGT
GACATACAGTACCANGAGGGTGANAAGTTGACATTCACNAATACAACTAAACATACTATC
AATACAAAACACAANNNCCCANTTTACTCTAAATACAGTTACCCACAAGCNTACGAACAG
GAAGTCGAAAACCAAATACAAGANATGCTAAATCAAGGNATTATACGNAAAGTAATTCNC
CNTACAATAGCCCCATTTGGGTGGTACCAAAGAAACCAGATGCNTCNGGCAAACAGAAAT
TCAGNATNGTAATNGACTACAGAAANCTAAATGAAATAACCGTAGNNGACAGATACCCAA
TNCCAAACATGGACGAAATNTTGGGNAAACTGGGNAGATGCNANTACTTCACAACNATAG
ACCTGGCAAAGGGTTTTCACCAAATAGAAATGGACGNAGAATCAATTNCNAAAACNGCCT
TCTCNACCAAGNACGGTCATTACGAATATNCTCGNATGCCATTTGGNTTAAAAAACGCGC
CCGCTACTTTTCAANGGTGCATGAATAATNTCCTNCGACCGCTCTTAAACAAACACTGTC
TNGTGTATCTGGACGACATNATTGTNTTTTCNACATCCCTNGAAGAACACCTNCAATCNC
TCGAACTAGTTTTCGAAAAATTAGCAGANGCAAATTTAAAATTGCAACTAGACAAATGTG
AGTTCCTAAAAAAAGAAACTACNTTCTTAGGACACGTNGTNACNCCAGATGGNATTAAAC
CAAATCCTGNNAAAATTAAAGCCATTCAAATACCCAATTCCGACNAAACCAAAAGAAATA
AAAGCTTTTCTTGGACTGACAGGATATTATCGCAAATTTATTCCAAACTTCGCAGACATA
GCNAAACCCATGACCAANTGCTTAAAAAAGGGCGCGAAAATAGATACCAAAAACTCAGAA
TATAGAGGCATTCGAAAAATTAAAAGCTTTGATATTCGGAAGACCCAATTCTTAAANTAC
CCGATTTTGAAAAGAAATTTGCTTTAACCACAGACGCAAGTAACGTNGCTTTNGGGGCNG
TNCTNTCNCAAGACGGNCACCCATTAGCTATATTAGCAGAACACTNAACGAACACGAANT
NAATTACAGCGCNATCGAAAAAGAACTCTTAGCNATNGTTTGGGCCACAAAGACTTTTCG
ACACTACTTACTNGGACGACANTTTGAAATANCCAGTGACCATCAACCNCTGAGNTGGCT
NTACCNTATAAAGAACCGAACGCGAAATTAGAAAGATGGAGAGTNAGATTAANCGAATNC
GANTTTGANATAAAATATATTAAAGGNAAAGAAAATCGCGTNGCGGATGCNCTATCNAGA
ATNAAAATTGAAGAAACATCATTTGAGCGAACCNACNCAACATAGTGCNGAAGAAGACAA
TAGCGACTTNATTTTTATACAGAAAGACCAATAAATACATTTAANAGACAAATAATNTTT
TCAAAAGGCCGATAAACATTAAAGTTACGAAATATTTCGAAAAACACATTACCCAAATTT
NTACGANGNAATGACACNTGAAAANGCCAAACAATATTTNATCGATCACTTTTGTCGTAA
AAACAGCGCNATTTATATCGAGAGCGACGCAGATTTCGAAATCATTCAAAGAGCACATAA
AGAAACTATNAATACCAANTACACAAAAGTNNTNCGNAGCACATTTTATTAAAAAACGTA
ACCATACGCNGAATTCAAAGAANTNATCTTNAATACACATGAAAAACTTTTACACCCNGG
NATACAGAAAACTACNAAACTNTTTAGAGAAAANTACTACTTCCCAAATAGCCAACTACT
NATTCAGAATATAATAAACGAATGCAACGTNTGCAATTTGGCNAAAACAGAACATCGAAA
CACNAAAATGCCANTGAAAACCACACCCAAACCGGAACATTGCCGAGAAAAATTCGTAAT
AGATATTTATTCATCCGAAGGAAAACATTACGTNAGTTGCATTGACATTTATTCNAAATT
CGCCACACTTGAGCAAATNAAAACTAAGGATTGGATAGAATGCAAAAACGCNCTNATGCG
CATNTTCAATCAANTGGGNAAACCCAAGTTACTAAAGGCAGACAGAGACGGAGCNTTTTC
CAGTTTAGCCTTAAAGCGATGGCTGGAGANTGAAGAAGTCGAATTACAGCTCAACACAGC
AAAAACCGGNGTAGCAGACGTNGAAAGATTNCATAAAACAATNAATGAAAAAATTCGCAT
AATCAANACATCCGATGACGAAGAAACNAAATTGAGCAAAATNGAAACAATNCTTTACAT
ATACAACCACAAAACCAAACACGACACTACTGGACAGACNCCTGCNCACATATTTCTTTA
CGCTGGACAACCNATATTAGACACCCAACAAAACAAAGAAAANAAAATAGACAAAATAAA
TAAAGACAGANAGGANTACGANGTCGACACNAGATACAGAAAAGGNCCACTACAGAAAGG
CAAATTAGAAAACCCATTTAAACCAACAAAAAACGTNGAACAGACAGACGCTGACCATTA
CAAAATCACTAATAGAAATAGAGNTACGCACTACTACAAAACACAATTCAAAAAACGAAA
GAAAAATAATAAGCTCTCAATTTCACAGGCACCTGGCACCCGATAACACTNCTGCTNATG
CTGATCACAACNGTTCATGGACAACAAATTCAAATTAATAATATTGACACNAACCACGGA
TATCTCCTTTTTTCTGATAAACCAGTNCAGATACCATCATCCTTTGAACATCATTGCTTG
AGAATCAATTTAACTGAAATAGACACCGTGGCTGACTATTTTGAGCAAAGACTACGTACC
GACTACCATGCACCCCAGATCAAATTTTTATACAACAAAATGAGAAGAGAACTAGCCGGA
ATAGCCTTGCGACATAGAAACAAACGGGGNCTTATTAACATTGTAGGTTCAGNTTTTAAA
TACCTATTTGGCACACTAGACGAAAATGATCGAGTGGANATACAGAAGAAACTTGAAACA
AACGCCCATAACTCGGTAAANTTACATGAACTCAACGACGCTATTCGATTAATAAATGAC
GGAATGCAAAAGATACAGAATTATGAAAACAACAGCAAC
>Hmel78#DNA/hAT-hATx
NNNNNNNNNNNATTTTTNTTACTGTAAATAATAAAAAGTCGAAGCCGTCGTGGCGCAGNG
GCANAGCGTCTGACTGTAAACGCGACGGTTGTGGGTTCGATTCCCACTCGGGGGAATGAA
TTATTTTCATTTCCTCGCTCTGGTATTAACACTAGGTTTTCTCTGCCTACCTGCTATATG
CGGGATACAGCGTGAAGCTAAAAAAAATAAGAAATATTTACTCTTTAACACACTTATTTA
TTCCCACTCGAGGAAATGAAATTTATTTAATATTTTCATTTCTTCGCTCTGGTNACGCGG
CGTTGAAACACGCAATATTGCCTCAGAATCGGCGGAAAGTGGGGAACGGAGTGTCTTAAC
ACTAGGTCCCTCTGCCTACCCTGCTATATGCGGGATACAGCGTGAAGCTGATTTTTTTTT
ACTTTTAAAATCTTTTTATTTCCGCAGCGGCACAGCGTCTGACTGTANACACGNAGATTG
TGAATTAGTCACTGTTTCTCCTTATATATATTTAGACTACATCGTCTCGTACCGTCTCTT
ATGTTTACAATAATTATTGGTACTTACGAAGAAATTTTACGTTCAACAACGTCATGGGGA
AGCCAGAGATGACCTAGTGACTTATTTTTGCAATATTTATACATTGTATATATNTTTGTA
GAATATTTTTTATTCATTATAAAATATTTATTTAATTATGAGGCCAGTCGTGGCGCAGGG
GCACAAGCGTGTGACTGTAAACGCGACAGGTTGTGGGTTCGATTCCCACTCGAGGAAATG
AAATATTTAATATTTTCATTTCTTCCGCCACTCAACACGCAATGCCTCCAGAATTCGGCG
GAAAGTGGGGAACGGAGTGTTAACACTAGGTTCCCTCTGCCTACCCTGCTATGTGCGGGA
TACAGCGTGAAGCTGATTTAATTTAATTTATTTTTATTTATAGTTACTTCGNCTTATNGT
ACTTCATAGTTTATTTGCAAAAACAANGTNTTCTTATCCT
>Sman79#SINE/tRNA
ACAGTGGAGTCAAGCGTTTCGTCCTATTTGAGACTCGTCAGNTGGATATATCCATGATCC
CCGTGTTNATATTCACTGTGAGACTGGGAACCAGTATCATTCGTTCCGCACGCCAACGCG
CTATACACTCACTCACNTACNGAGTCGTGAAAATCTCTTGTNTGTGCATCCGAGCGAANA
TCAATTTCCNTCGGAATGGNTTNAATTTCAGTTAACATTTATGTTCATCAATGCAACTGA
TCAGTCAGTGACTGACATATGTGCATGATGTGTGTATTGCGTGGATATAACATTCACTGA
CTAGCGATATGAGGAGAGATTGATAGTTGATAGAAGCATGGAATAGTGGAGTCGCATTTC
GTCCTATTTGTGACTGGTCAGATGGATGAACCTAAATCTGAGTGTTCATTTTCACTGTGA
GACTGGGAACCAGTATCATTCGTTTCGCACGCCAACGCCTTATACACTCACTCACCTACT
GAGTCGTGAAAATCTCTTGTTTGTGCATTCGAGCGAAGATCAATTTCGTTGAGGATGGCC
GAATTTTCAGTTAACATTTATGTTCATCAATGCAACTGATCAGTCAGCGACCGACATATG
TGCATGACGTGTGTATTGCGTGGATATAACATTCACTGACTAGCGATATAAGCAAAGATG
GATAGTGGCTAGCAGTGGAATCCAGGACGCGCGTTTCGTCCTATTTGGGACTCGTCAGCT
GGATGTACCTGCATCTCAGAGTTGATGTTCACTCTGGGACTCGAACCCAGTACCGTTCGC
TTCAAACGCCATCGCGTTATCCACTCAGCTACTGAGTCCTGATAGCCACTTGCTTGTGCA
ATGGGGTGAAGTTTAAATTCACTTGGTATTGTTTGTTTGAATCTTCCCATTGATGTTTAG
GACTGCAATTGATCAGTCTCTTATTGGCATATGTGCATACTGTGCGTATTGCCTCGATAT
AGCCTTAATTCACAAGCGTTGTAAGCAAAGATGGATAGTGGCTAGCAGTGGAATCCAGGA
CGCGCGTTTCGTCCTATTTGGGACTCGTCAGCTGGATGTACCTGCATCTCAGAGTTGATG
TTCACTCTGGGACTCGAACCCAGTANCTTTCGCTTCAAACGCCATCGCGTTATCCACTCA
GCTACTGAGTCCTGATAGCCACTTGTTTGTGCAATGGAGTGAAGTTTAAATTCGTTTAGT
ATTGTTTGTTCGAATCTTCATTACGTTTATGTTGAGGCATACGCACAGTATGCACATATG
CCAATTAGAGACTGACATATGTGCAT
>Ssol80#LINE/RTE-BovB
CGGCGCTGGCANCTGCTGGACTATGTTCTCGTCCGGAGGCGAGATCGACAGGACGTGTTG
GTAACCAAGGCGATCCGCGATGCCGATGGTTGGACAGATCACCGCCTCGTCATCTCCCAG
ATGAGGCTCAGACTGCAACCCCGACGAAGGCCCCAAAGTAAGCGACCGCCAGGTAAGTNA
AATACTCTTTTGTTAAATTTGCCCGCTCACTGTTTTGATTTCAGCAACCAAATAACCCAG
AAACTGGAGGACCTGCATGCTCCAGATGATAACGCTACCGTGGAGACACGATGGTGTCAA
CTGCGAAATGTCATCCAGTCCACCGCCCTCGAAGTCCTCGGACGCGCACGCCGCCGACAC
CAGGACTGGTTTGACGACAATGACGCCGACATCAGCAANTTACTCGCGGAGAAGAATGGA
CTACACAAAGCCTACATGGACCTTCGGACTGACGCCACCAAAGCAGCCTTCTTCAGATGC
CGGCGCCTTGTACAGCAACGGCTGCGGGAGATGCAGGACGCCTGGATGATCCGAAAGGCT
GAGGAAATCCAGGGGTACGCGGACCGCAATGAAATGAAAAACTTCTTCAAAGCCATCAAG
GCCGTCTACGGCCCGTGTATCAAGGGGACCGCGCCGCTGCTCAGCTCTGACGGCACAACA
CTGCTGACAGAGAAATCGCAAATTCTGAAGCGCTGGGCCGAGCACTTCAGAAGTGTCCTT
AATTGCTCATCAGCCATCTCCGACGCTGCCATTGACCGGCTCCCTCAAGTGGACACGAAC
AATGACCTGGATCTGCCGCCTTCCCTACCAGAAACCATCCGGGCCGTGCAGCAGATTTCC
AGCGGTAAAGCACCGGGATCCGACGCAATCCCACCGGAAGTCTACAAGCACGGCGGGCCC
CGGCTGATNGCAGAACTCACAACACTCTTCCAGGAGATGTGGCGCCAAGGACAAGTTCCT
CAGGATTTCGAAGACGCGACCATCGTCCATCTCTACAAGCGGAAGGGGAACCGGCAACTC
TGTGATAATCACAGAGGCATCTCGTTGCTCAACATCGCCGGGAAGATCTTCGCCTGTATC
CTTCTCAATCGTCTGAACGGTCACCTAGAGCAGCGCCTGCTCCCGGAAAGCCAATGTGGC
TTCCGCCGACACCGCGGAACAACCGATATGATCTTTGCCGCCCGCCAGCTACAAGAGAAG
TGCCAGGAGATGCGAACTCACCTATACACTACCTTCGTGGATCTGACGAAAGCCTTTGAC
ACGGTGAATCGCGACGGACTGTGGAAANTCATGCAGAAATTCGGCTGTCCTGAGCGGTTC
ACGCACATGGTGCGTCAGCTTCGCGACGGGATGACGGCGCGCGTCACTGACAACGGGACG
GTATCCGAAGCATTCGCAGTGACCAACGGAGTGAAGCAGGGCTGCGTACTCGCCCCCACC
CTCTTCAGTCTCACGTTCTCGGCCATGCTGATGGACGCCTACCGTGATGAGAACGCCCCG
GGATCCGCATCGCCTACAGAACTGACGGGCGCCTTCTCAACAGTCGGCGNATGCAGGCTT
CAACGCGCGTGTCTACGGCTACAGTCCATGACTTGCTCTTCGCGGACGACTGCGCCCTTA
ACATGCAAAGGAGCATGGACCTCTTCGCCGCAGGCTGCGCCGACTTCGGATTAACGATCA
GCGCAGCCAAAACGGTTGTCATGCACCAGCCGCCACCCAGCGCGGAATACAATGCTCCTC
GAATCAATGTCAACGGCGCTCAACTCAAAANCGTGGAAACCTTCGCTTATCTAGGNAGCA
NGCTCTCACGCAACACGAGAATCGACGACGAGGTCGCCCANCGGATCNCCAAAGCCAGTC
AGGCCTTCGGCCGCCTGCAGGNCNTCGTNTGGAATCGNCACGGTNTTCACCTGAACACCA
AACTNAAGATGTACAAGGCCGTCGTCTTGACGACGCTGCTNTACGGAGCGGAGACCTGGA
CCGTCTACTCGAACCAAGCCAGGAAGCTNAATCACTTCCATCTCAGCTGCCTCCGCAGAA
TACTGAAGCTGAGATGGCAAGACAGGATCCCGGACACGGAAGTCCTGGAGCGGACCGGAA
TCCTCAGCATCCACGCCATGCTGAGGCAAGTGCAACTGCGATGGAGCGGCCACCTNGTGA
GGATGGACGACGAGCGACTACCCAAACGACTCTTCTACGGNGATGTCGCTACGGGTTCTC
GCCGACAAGGAGGTCAAAAACGACGCTACAAGGACACTTTGAAGAAATCGCTGAAGCAAC
TGCAAATCAACCCGGCGACCTGGGAGGACCTCGCCCAGGATAGACCGGCATGGAGAAGAN
CNGTGAAGACTGGTTCAGCAATCTATGAGGCCAACCGGATCGCCGCCGCCAAGGCCAAAA
GAGCGGCACGAAAGTCACCAGCGCCCCGGACCAACACCGCCAATGCCCAGGCCCTGCCAA
CATGCCCGCGCTGTCAACGCANCTTCCGCGCGCGAATCGGCCTGGTCGGACATCTTCGGA
CGCAATGCACCAACAATCCGACAATTCCAACTTCTACGTCAAATTCTGCCAACCCTCCTT
CAGACTCCCCCACCCTCACTCCTGGCATCAATTCCATTACTCCCACCATCATAGAGACCA
CATCCCTCTACTCATCGCCTGTTACCCCCACCACCGCGACCGCCGCCTTCGCCTTCACTA
CCACCACCACCATCAGCGATGGGGACTCTCTCCTAAACTGTCCTCANTGCGACCGCACAT
TCACCTCACGCATCGGCCTGGTCGGTCACTTGCGAATCCATCGTACAGAGACTGGTGAAC
CAGTGCCTGGAGCACCAACACACAGCAGAGATCGCCGCCTCCACTGCCCTCACTGTCCTC
GCGCATTCACTCATCGCATGGGCCTNTTCGGTCACATGCGCATCCATGACAGCGGAATTC
ACCGCAATGCCGACAACACCGATACACCATGCACACCCTCCGCTCCTGCCATTCTTACCG
CCACTGCCACCCCCACTACCACGAATGACATCCCCCAGCCTCTACCGATTTCTCCTGCCC
ACACTGCGCCCGCAACTTCAACTCACGCATCGGCCTGGTCGGTCACCTGCGAATCCATCG
CACGGAGGCTGGTGAACCAGTGCCTGGGGCTCCGACATACAGTCGCCGCGCCCGCCTCCA
CTGCCCTCACTGCTCCCGCACATTTACACACCGCATGGGCCTATTAGGACACATGCGCAT
CCACGACAACCTGCGGTAAACCACCGGAGGCTAAGCCACATCAGCGCACACTATCTACAC
CAATACATAGACAACACCCTCACAATCATCATNATGTACCCGAGAANATCACGGTTTCCT
AGAAACCGTGGCTTGGAAGGCTGCCAATCTGACGCTTACACCAGACCACGCCGTCGGCCC
AGTGTATGTGCTGTGTGTGTCGAGTGGCTGACCAGTGGACTGGGAGTCAGACGGCGATGG
CTCCTCCATATCCCCTGAGTTNGTGAATCCTGGTGTGTGCGTTATGGGGGCCAGGTCGTG
CTGTGGCGCGCGAAGACGGGTACGCCGACCCGTCAGCCAATGCGCCCACTCCCGCATCAG
ACAACTGACCGGCTCGGACGGTGGTCTGATTGTGGGGGTGGGGGAGAGAGTGAGGTCGAC
GGCTCAGCGCATTTTCCTCACTATAAACAATCTGACGCGCTTGAAACTATCACGGTGCGC
TAAAAGCCGTGGCTTGGAAGGTTGCCAACTGACGGGATAACTCGGACCGCGCGGTCAGCC
CAATGTGTGTTTTGTGTGGAGTGGCTGACTGGCGGACTGAGAGTCAGGCTGCAATGGCTC
CTTCTTAATGTGGCCTTTATGGCACTCCCACTCCGTGGGATCCGAGCCAGGTGTGGTGGC
ACGCCCAGGGGCGGCTCCGGCCGCGCCAGCCACCTGCGCCCTCTCCCGCCTCCGGTCTTC
TTGACTCTGTCNTGACACCGGGCTCAGGTGGGGGAGGAGGAGAGAGTGCGGTAGATGCAG
CGCAAGTCTACTATCACTNTAAACTAATTCACGCGCAAGTCACCGTCCCTGCACCACCCT
NCCGTGGAGCATACGGTGGACNTCGTCGAAATCGACGGTCGAACTG
>Nbra81#DNA/TcMar-Tc1
AGTACGGAACGCGCTNCGATCATNAAGCTGCACACGANGGAGTGNCNGCTTCNGAAATTG
CCAAACGACTGGAATGCCTCGAGGTTCACCGTCCANAAAGCAATTCAAACGACTACAAGG
AACTCGGAACTNTGNCTGACAGACCGNGATCGGGTNGGCCGAAGACNGCTACCGCTCCCG
ACGTCGTCAAGAAGATNAGAGAGAAGATTCGCCGAAACCCGAGGAGGTCGATGAGAAAGA
TGGCTGGACGAAGGAATTTCCGAGCGATGCCGTTCGGCGAATNGTCAAAATGAAGCTNAG
GATGCGNGCCTACAAGATGCGAAAAGCGCANCTCCTAACGGANTCNACGAGGGCNGCGAG
GCTNGAAAGATGCAGNANGTTGCTGAAGCGGTTCGACGNGGCGCGCTACCGGGAGATCGT
NTTCNCNGACGAGAAANTNTTCACNATCGAACAGTCTCCGAACCGCCAAAACGACAGGAT
ACTTGCAAGAAATCNAGAGGAAGCCAACGCGAAGGGAAGNATCGCGGAAAGNTNAGGNCG
TCCGAAGTCCGTCATGGTTTGCGGGATCACCTCCGACGGGAAGNCGCCGCTGGTTTTCGT
CGAAAAAGGCGTNAAAATCGACAGCCANAAGTACCTGGAAGACGTTCTGAAGAAGGAAAT
TCTTCCNTGGGCTTCTCAGCACTTCGGAAACACCACTCGGACCTTTCAGCAGGACTCNGC
ACCNGCTCATAGNGCCGAAGTCGTGCAGGAGTGGTGCGCCGACAATTTTCCCGACTTCAT
CTCAGCAAAAGAGTGGCCACCGNATAGCCCGGACCTCAATCCGNTGGACTACTCNATCTG
GTCCATATTGGAGAGCAAGGCCTGCGCNACATCNCACGCGAGCATTGACTCTCTTAAAGA
AGCCTTGAAGAAAGCCTGGGANGAAATCGACGAAGATGTCCTGCGTGCCGCCGTAGACGC
GTTCCCCAAGAGACTTAGGGCCTGTATTCGTGCGAAAGGAGGTCGTTTCGAAACTTAGAT
GCTTTGTTATATGTGTGTGGTCAAAGGCAATAAACGTTATGAATTTCATCTCATTTGCCT
GAGATCTGCCGTTTAGACGGTCAAGTATCTGTGTCGAAGGACTTTTGCCGCACCCTGTA
>Cs3982#Unknown
ATGTATTTTGNCGTATATCTCAGNAACGGTAAGAGATATCAAAAAGTTGTCAACTANAAA
ATTGTAGCCCTTGAAATTTTGCGTATTTTTGTAGTTGACNATTTTTTGATATCTCTTACC
GTTNCTGAGATATACTAGTAGGAACTTGACATGGTGCATCGCNTGCCACAGCGGCGCCCG
TAAATCTACCCTAAACTACTAAGCGCGTATCTCAGNAACGGTAAGAGATATCAAAAAGCG
GTCAACTACAAAAATACGCAAAATATCAAGGGCTACAACTTTNTAGTTGACAACTTTTTG
ATATCTCTTACGGTTACNGAGATATANGGCAAAATA
>Cs2883#Unknown
AAAAAAAGCAAAAAAGATTTGCCGCCAGCGGGGNTCGAACCCGCGACCTTCGGNTTACGA
GACCGACGCTCTGCCGACTGAGCTATGGCGGCC
>Dere84#LTR/Gypsy
AACGGNGGAAAGTACGAGTTTCGNAGACTACCGTTCGGCCTNAGGAATGCNGNCAGCATC
TTCCAAAGAGCGATCGACGACGTNCTACGAGAGCAAATCGGCAAANTNTGCTACGTCTAC
GTCGATGACGTNATNATCTTCTCGGAAGACGAGGANGNCCACGTCAAGCACGTNGATTGG
GTNCTAAAGAGCCTGNNCGATGCCAACATGAGGGTATCCGNNGAAAAATCGCGTTTTTTT
AAGAAAAGCGTGAGCTTTCTNGGGTTCATNGTCACCAACGACGGCGCGANAACCGACCCA
GAAAAGGTNAAGGCCATAAAGGAATNCCCNGAACCNAAAACGTATTTGAGGTNAGGTCGT
TCCTGGGCCTAGCNAGCTACTACAGATGCTTCATCAAAGACTTCGCNGCNATAGCGAGGC
CCATTTCAGACATACTGAAGGGNGAAAACGGNACNGTNAGCAGACACANGTCNAGGAANA
TTCNNGTNGAGTTCNNTGAANCGCAGCGAGACGCGTTCGAAAGGCTGCGNAACATNCTGG
CATCCGAGGATGTCATGCTCAGNTACCCNGACTNCAAGAAGCCATTCGATCTAACGACGG
ATGCTTCGGCCNACGGTATCGGCGCGGTNCTGTCCCAAGAGGGNNGNCCNATCACNATGA
TCTCNAGGACNCTNAAAGACAGCGAAGTCAACTACGCCACNAACGAAAGGGAGTTGTTGG
CCATNGTNTGGGCNCTAGGCAAACTGCGACACTACCTGTACGGCGCNAGAGANATNAACA
TCTTCACCGACCACCAGCCGTTGACGTTCGCGGTGTCCGANCGGAACCCGAACGCNAAAA
TNAAGAGGTGGAAAGCGCGCATCGACGAGCACAACGCNCGAGTNTTCTACAAGCCCGGNA
AAGANAACCTCGTGGCGGACGCCCTNTCCAGGCAGNANCTTAATGCCTTGGAACAAGACG
AGCCCCAGTCGGACGCNGCGACNATTCACAGCGAGCTNTCNCTGACCTACACGGTCGAGN
CNACGGACAAACCNNTGAACTGCTTCAGGAACCAGATNATTCTGGAAGAAGCACGTTTCC
CGNCTAAAAGCACCTTNGTNCTGTTCGGGAATAAAANNCGCCACTCGATCAACTTCGCCG
ACAAAAGNNCCTTGTTAGAGAACTCGCAGACGNAGTCGTCCCGANGGTCGTGAACGCCAT
CCACTGCGATCTGCCCACGCTGGCAAGNNTCCAGCACGACNTAGTCCGGAGNTTCCCGGC
CACGAAGTTCCGGCACTGCAAGAACCGTGTCGCGGACGTTNTCGGAATCGAAGAGAGAAG
GGAAATCNTCACCGCCGAGCACAACNGNGCNCACAGGGCGGCNCAGGAAAATGTNAAGCA
AGTNCTCTCGGANTACTACTTCCCCAAAATGGCCAGNCTGGCNAACGAAGTGGTGCAGAA
TTGCAGAACNTGCGCCAAGGCNAAGTACGACAGGCACCCGAAGAAACAGGAGCTCGGGGA
AACGCCNATNCCGTCNCACGCNGGNGAAATGTTGCACATCGACATNTTCTCNACCGACAA
GAAGCNNTTCCTNACNTGCGTCGACAAGTTTTCNAAATTCGCNATAGTGCAACCAGTNCC
GTCNAGAACNATAGNGGACGTNAAGCCAGCCCTGCTNCAGCTCGTGAACTTTTCCCCAAA
GCCAAAACNATNTACTGCGACAACGAACCGTCGTTNAANTCGNANACNATCGCGTCCATG
CTNAANAACAACTTCGGCGTCGGCATCGCGAACGCGCCNCCGCTNCACAGCGCCTCNAAC
GGNCAGGTGGAACGNTTCCACAGCACNTTGNCGGAAATCGCCAGGTGCCTAAAGATNGAC
AAAGGNATNAGCGACACGGTGGAGNTAATCTTGNTGGCCACGACCGAATATAACAAGNCC
GTNCACTCNGTCATCGACGAGAGACCGGTCGAGGTCGTCCGACACACCCCGACGAGCCAC
AGCCAGAGATCCGCGANAGGATCNAGAAGGCCCAGACCGCGCCGAGGGCCAGAGAAAACG
CCTCTCGGCAAAACAGNGTNTTCGAGGTNGGCGAAAAGGTNTTNGTAAAANCCAACAGAA
GGCTAGGNAACAAGCTCACNCCGTTGTGCGAGGAAAGAGCCGTAGAAGCGGACCTGGGGA
CCACGGTCCTCATTAAGGGGAGGGTGGTCCACAAGGACAACCTCAAATGACGCGCCCAGC
GAGGTCAGTGTTTCGCTTAATTTTAAATTTTTTCTAGCCACTTGGCGTAATTTTTAATAG
ATCTAAGCGTAGCGCCATCCGCGCACATTATATTCTTAAGCATTTTTATTATTATTGGTG
NTGGGNTCCCCTTGTCTACGAAACAGAAAAATCAACCATTTAAACTTTCACCCACAGGNC
CAATCTTATCCTTCTCGTGTCTCTGTCATTGGCGTCGGCCCACATCACCGATTATTCGCG
CGCNAANTACATTCCCATCGTCGACGGCCAGATCTTGGTGTGGGAGGANTTCGCCTACGT
GAGACACTCNGCGAATCTTTCGGAGTACGCGCGCGTGGTAGAGGAGACGGNCGGCATGCT
TAGCCACTTCCCGCAGTCNCACATGAGGAAGTTGCTGAGCGTNGATACCGCNCACCTCCG
GGACNTGCTGGATTCGTTGGGCGTNCACCACAGAGTGGCCAGGAGCTTGGACTTCCTGGG
CTCTACGCTAAAGGTTGTAGCNGGGACACCTGATGCCGGCGATTTGGAAAANATTAGGTT
CGCAGAGGCGCGATTGATNGANGCGAACAATAGGCAGATNGAAATTAATACNAAAATCCA
AAGTCGAATTAACGAACTAACCGCCACCGTCAACTNAATTCTCAAAACAGCAAAAACGTC
GCAAATTGACACCGGCCATTTGTATGAAACGCTGCTCGCNAGAAATAGAATGNTNATGAT
GGAGCTNCAAAATTTAATGCTGGCCGTNACACTNGCAAAAATNAACATTGTTAGCCCAAA
TATTCTNGATCACGCAGATTTGAANTCAGTTTGGCTNGAGGAGCCCACCGACACCCCCAT
AGGGGACCTTATGTCCGTNTCGTCCGTAAAGGTTCTACAGTCCNNTAACGTATTACACTT
TATCATTAAATTCCCCGAAATTAAGTTNGCCTGTAAGAAGATCACTATTTTCCCNGTCGG
TCACGAAGGAGCCATGCTGCGNTTAGACGACGACGTNGTNGCAGAGTGCGACGGAGAAGT
CCGCACCGTCAAAAACTGCNCCGCATCANCCGGGGCCACCTTCTGCCAGCTATCATCGGN
NAGCTCGTGCGCNAAAGAACTCCACGCNGGCGGCGCGGCGCACTGCGAAACGCAGCCGAG
CGACCTGNACCCNATCACCTACGTAGACGAGGGAATCGTCATCATCAACGACAGGCCCGC
CAAGGTGCGAGTGGACAACGGCTCT
>Pxen85#Unknown
NNNNNNNNNNNNNNNNNGCAAGGCTATATGAGTATATTTTTCGCATTTAAGTANNGTTTC
GAGACTACCAGTAAATCAGTAATATGAGATGTATTCACCCTATTTCGTTTAAGGTGATGA
AGGACTGGTAGTAGAATTTTCCCACAATGATATGAGTAGAGCTGACGTTTCCATTNAATT
TCACATNGCCTTGCTTTCCCAAAAGTTGTTCTCATCCCGGCTGGAGTGGACTGCAGTTTC
GGCCTCGACTNCGTCAGTCTCATCAACGCCCCCAGCCGGAATGGAACCGGTTGCGGTAGG
GCAGAGTGNGATCTCGACATGTTGAGTAGAGTTTCGAGACTACCAGTAGACTACGTTGAC
CTTAGACGAAATAGGGTGACTATATCTCATATTACTGATTTACTGGTAGTCTCAAAACTC
TACTCACAATACGAAAAATAAGTAACGTTGTCGATTGTNATAGCAAATNTGNGTTTNCTC
ACCGACAATCCCANCAACAAAAGGCCTGCCTTTAAAGTTCANATCTGCCCTGTGATCGAT
GGNCTCTNTTAGCGATTCGGCGAGTGGATTAACGTGTCGAGCTTCCATTCTGCACTGCCA
CGGCTCGATTCCGGCTGGTGGTGTTGATNAGACCGAGGCGAGGTCGAAACTGCAGTCCAC
GCCGGATGAGAANACCTTTTGGGAAAGCAAGGCAATGTGGAATTCAATAAAATTCTTCCC
ACGTCTTTGTNGGAAAATTCAACTACCANTCCCCTCATCACTTTANGCGAAATGGGGTNA
ATACATGTCATA
>Sman86#Unknown
NNNNNNNNNNNNNNNNNNNNNNNNNNNNNNNNNNNNNNNNNNNNNNNNNNNNNNNNNNNN
NNNNNNNNNNNNNNNNNNNNNNNNNNNNNNNNNNNNNNNNNNNNNNNNNNNNNNNNNNNN
NNNNNNNNNNNNNNNNNNNNNNNNNNNNNNNNNNNNNNNNNNNNNNNNNNNNNNNNNNNN
NNNNNNNNNNNNNNNNNNNNNNNNTTAGATAAGAACTTTCTGNGCATCACTATTCAAAGC
TATTACNAATGATTTNTACGGNATCGACTATCACTGAATCATTTTATCTTGNTTNCAGCA
GTTATATATTATCATTGTGGGGATTGTAGTATTTATAATAGTTGAAATCATGAGTCAATT
GAAGCTAGACCACCACGGAAAACCTGGAAGCACTGGACGGCCGTTTCGTCCTATTGTGGG
ACTCCTCAGCAGTGCGCATCCACGATCCCGCCTCGCGAGATTCGAACCCAGGACCTATCA
GTCTCGCGCCAGAGCGCTTAGCCGGTAGACCACTGAGCCGGCATCCAACGGTGTTAATGT
CTAACTGTGAAAATACTGAAATCTCCACAAAACCCCCTTCTGATTGNTTAATAATCAATT
AAATTATATAANTTCAAAGTTCCGACTAATTTTCTGATTTGAGCTCTTTCCAAAAATTTA
TGAAGTTGGAATCAGTTTATGAATGAAAGAAAACGATCTATTTTTTTAAAGATCAATCAT
TTTTATNGTATTTAATAATCATCATTCTGATAAAGTNACTAGTGAACTTCAGNTGTATTC
CCTGTTCTAGTGAGAAGCCGTGACCAGTGGAGTTTAATCGTGTCTGTTGTGAGACAGTAA
CTCACTGAAGACAATGGTGGACGGTNGCTCAATTTCGTGGATCGGTTGAAGTTAGACATT
AACACCGTTGGATGCCGGCTCAGTGGTCTAGAGGTTAAGCGTTCGCGCGCGAGACCGAAG
GTCCTGGGTTCGANTCCCGCGTGCGGGATCGTGGATGCGCACTGCTGAGGAGTCCCATAC
TAGGACGAAACGGCCGTCCAGTGCTTCCAGGTTTTCNATGGTGGTCTAGCTTCGATCGAC
TCATGANTTCAACTATATAAATTACTAAAATCTCCACAAAACCCCATTCTGATNANCANT
ATATAAGTTGAGGTNAGACAATCAGTCTNATGCCGGCTCAGTGGTTTAGTGGTTAAGCGC
TCGCGCGCGAGACCGATAGGTCCTGGGTTCGAATCTCGCGAGGCGGGATCGTGGATGCGC
ACTGCTGAGGAGTCCCACAATAGGACGAAACGGCCGTCCAGTGCTTCCAGGTTTTCCATG
GTGGTCTAGCTTCAATCGACTCATGATTTCAACTATTAAAATTCATACATAATTGTTTCG
TTATTAACAGATATGTTAAACTGTAATGANAGNTAATCGTAATTAGACGTCAGCAAACAT
GTGTTACTGTGAGATCAAANTGGTNACAACATATATATTGTTGTCANTATGGGATTGTGG
AGATTGTTGAGTTCGATTGAAATCACGAGGTCGATTAAAGTTAGACCACCAATGGAAGCC
TGAAAACACTGAACGGCCGTTTCATCCTATGAAATATG
>Dmed87#LINE/Dong-R4
AAGATCAGAGCACAACGCAAAGAAGTTAGCCAGCTGACAGAATTACAGAAAAATATTCGG
ATACTGGGAAAATACAAGGGCTACACTCCATCAGATGCCCTAGAGATTGCTAAACAAAGG
CTCACAGCATTGGCCAGCAGANTAAGGAGATGCACTAGAGAAGCAGAGGCTAAAAAGATA
AAATGCCCTGTTCTCCAAGGAACCATCCAAGTGTACTCTCAACTTCAGTGCAATAATATG
GTAACAACAGAAACACAGCAGAAAACGTACTGGAAGAATATATGGGAGAAACAGGATTCA
TAACACAATGTAAAGTGGCCGTAAGATNTGAANACAGCAACTCCAGAGCAGGAACCATCG
CAATTGCTGACATCCAACAGCGACTCAAAAATATGAAAAGTTGGACAGNACCTGGTCCGG
ACATGATCCACACCTANTGGCTAAAGGAAACTGTTCATGAACGTCTAGCGACATAGATGA
ACCAGCTTGTGGCAGGCTCTCACCTAGACTGGTTAACANAAGGAAGGACGGTATTGATCA
TGAAAGACCCTCATAAGGNAACAACACCGTCCAACTACCGACCAATAATCTGCCTACCCA
CAATGTGGAAAGTCCTGTCAGGCATCATAGCCATCAAGCTTCATGACCATATGAGCTAGT
ATATGGCAGTTCAAAAAGGCATTGGGAACAACACCAGAGGCTCACAGCTGCTCATAGATA
AGGCAGTCGCTCTAGACTCAAAATCCCGANACATCTGTGTACAGCTTGGATTAACTATAG
GAAAGCCTATGANTCAATGCCCCACACATGGATCTGTGAATGTCTGGCTCTGTACAAAGT
CAANAGGACCCTAAAGACTCACGAGAATTCAATGGGACTGTGGAAAACGACACTTGAAAT
CAACTCGAAACAGCTTGCGCNAGTAANTATCGGCATATACCAAGGCGATGCATTATCTCT
CCTATTGCTCTGCATAGGTCTAAACTCCTTCAGCCAGATAATCACCAGAAGCGTGTGNAT
ANAAATTCAAGAGCGGAACTACCATCAACCATCNTCTCTACATGGATGACATCAAGTTAT
ATGCNAAAAGCGAACGAGACATTGACTCGCTCATCCATCTAACTCGGATCTGCAGCGAGG
ACATTGTCATTCGGGATGGAGAATTATATAGTAAAAGGAAGAAAAATAGTAAGGCAAATT
GGACCCCGTAAGATATATAGCGGATATAGCAGATTAGCTACAAGTACCCTCGTNTCCCAA
GTCANATGATAACCACGATGNGGAGGCAAGGAAGACGTAACATCTAAATACCACCAAAGA
ACGGACAGATNTTGAAGAGACTGGGAAGAACAAAATCCATGCCATAAATATGTACGTCCC
TGCCAGTCATCAGATACGCANCTATAAGATGGNTAAAGGAAGCATGGAGGCTGCTGCAAA
GACCACGAAATTCCTCATAATGCACGGAAATTTCCACTTCAANTTAAACTGTATACCANC
CGGAAAGAATGTATGGGGCTTGGTGAATGTCACTATCTTGAACGAAACTCGAAACATTCA
GAAATATATCAGCAAGATGGCGCCAAAGATGAGTTGCTGAGAGAATGTCTGAAGCACCCA
CAGACATTGGAGAAAGCANAGGAAATACCGCGGCAAAGCAAGGTCCTCCATGGGNTGCAC
CATCGACAGATAGCTGAGGTGGCTGACATTGAGAAATCCTACCAGTGGCTGGAAAAAGCT
GGACTAAAAGGTAGCACTGAGGCATTGATCATAGCAGCAAAGAGCAGGTACTAAGCACCA
GATCCATCGAAGCAGGGATCTACCACACTAGACAGGACTCAAGATTGTGCAAAAACGCCC
CAGAAACAGTCCAACACATAGTGGCAGGATGTAAAATGCAAACAGGAATACACTGAAAGG
CATAACCAAGTAGCTGGACATCATCTACAGACTAGATGGGAGATTCCTCAGAAAATCGTG
GAGAATAATAAGGCGAAGATTCTGTGGGACTTCTCCATCCAAACAGACAAGCAAATCTGG
CCAATCAACCAGATATCGTGGTAATAGACAAGAATCAGAAATCAGCACTGGTGATAGATA
TAGCAATACCAAGCGACAGGAACGTCAGGAAGAAGGAATATGAGAAGTTAGAGAAATACC
AGGGGCTGAAAGAGGAACTAGAGAAGATGTGGAAAGTGAAGGCCAAAGTAATCCCAGTGG
TAATTGGAGCACTNGGAACTGTGACCCCTAAACTAGAAAATGGCTTCAGCAGATTCCAGG
AACATCAGAGATCTCTATCCAGAAGAGCGCACTACTAGGAACAGCTAAGATACTGCGAGA
AACCCTCAANCTCCCAGGCCTCTGGTAGAGGACCCGAGGTTGAGGATGATCATGACCACC
CACAGGGANTGAGAAAAGGATTTTTTTTTGCCGTTCAGTTGACGNAATNNNNNNNNNNNN
NNNNN
>Tspi88#LINE/I
NNNNNNNNNNNNNTTTTTNAAAATATTAGCCCCNGGCNGCTNCCCTCTAGGCTNTGCCCN
NCGGGCCAAAATAAAAATTTGCAATATGCCCTTAGGCTATNCCCCGGGCAATTTATAGCA
CAAAATTTGACCTAAGGGGGGTTTTATGCAAATTCTTTAATCGCCTGGGGAATATGCAAA
TTTTTATGCCCTCAGGCTACGCCCGGGGCTATGCCTCAGGCAATTTTTCGAAATTTTCGA
AATTTTTTGAAATTTAGCCCCAGGCGTCGCCTCGGGCTATAAAAATTTGCATATTGCCCC
GGGGCGANTAAGAAATTTGCATAAAACCCCCCNCGCAGGTACGCCGAAGCATTTTATTGC
ACAATATTTGCCTTCGGGGGGATATGCAAATTTTCATTTGCTTTCAGGCTACGCCCAGGG
CATTCCCTCAGGTATTTTTTTCGAAAATTTGAATTTCATAATTCAGCACCCTCTACTNCT
GCATGTTTTANCACGTCCCCCAATTACCCCACTACTTAACTGCGCTTTCCCGTACTCCAC
TCAGCGTAGAGTAACGCCTCATACTTACCTTTACCTTTATCGCACTTCATATCTTTACCA
TTCCTCTATACTTACCTGCAAAACTTACCTTTTACTTTAACNCACCTGCACCCTACGNTA
TCGTACTTACCTTCAGTACTTACCTGCATTTACGTACCTTAAACNTACCTTTTCATTTTA
CTCACCTGCACCCTACGTTATCGTACTTACCTTCAGTACTTACCTGCAGTCTTTACNCGT
ACGCAATCACTTTAAAACATCCGCTTCGACTCTACTTACCTGCATTCCACTTACCTATNC
GCTGTACTTTGATGCTACGTACCAGTACTTTACGCTATCAGATCCCTACTGCTCTTAATG
AAGATTTAAAAAGACATGCCATGATTCTAAAATTCATAGTTGAATATAGTTGAATATAAC
ATATTACAGCCATATTAGAAACATAACAGCAGCATAATAAAAATAACCACTTACGATATT
CGATGGAGATCATTCAAGATGCGGCTCTCGTCTTCACAGTTACGCACTAAAACTTTAAAT
ACAAANCAATTCTTCTACAAAAAAATAATGNAATTCTTCCTTACCTTGCGTGACAAGGAA
AAACATCAGAACCGTAGGAAACGCAATTTGAGAGTGCCATCGGCTGCGACTAAACAAAAA
TTTTCTGATGACGTAATCCATTGCTATCAAGAACAAAATGCTGGGATGTACAGCGACATA
CCTGTTCTATTCATTTAACGTATTTCATTGCTGTCATAAACAATATCGAATTCCTTCTTT
GTGAATTTGTGATAAGCAAAGGCACACTGGGACGGCTAGGAAGCGCCTTTACGTCCATGT
GAACACGGGTTGCNAACGGTACAGGATTCATGGGACGACGTAATCCACAGCTATTATAAA
CAAAAACTACTTACTAATTTTTGTCATATCACATTGGAAACGCACTGACGAAAGATCTAT
ACGGGCACCAGCGCTACTCGACTGTCTCAACGTAATCTGCTAGNATTACAATCATTATCT
TTCTAGTACTCTTGTGATAAGCGAAACCACACTAGTACCAATGATGAACGTCACTGCGTC
AACTTCAACTCAGAGGCATCAGAAGAAACATCGAATTCGCTTGATGTTAATGTAATGCTG
TCATGGATAAAATGTGCACGCTTTACGTATCCANCTGCAATCAGGAGCAAGTTAAATACT
TACNCATGTTTNTGATGCCACATTTAGAACAAACCGATGTGAACATGACTAATCACGGCG
TCCAGAACGAAAGGAACTTGNAAACAGTTCAGCTAATGATGTTATCTGTNATTATAGATA
TTCATGTATTCATATTCATATTCATATTCAGATAGATATTCGAATTCAATCCATGTAACA
CTCGCATCTTCCAGCTATCTAATTAATCAAATTCAATACTTACTGATGAACGATACTATT
TGTGATAAGCAAAGGCACANTGGGACGGCTAGGAAACGCCTTTACGNCCATGCGAACACG
GGTTGCAAACGGTGCAAGCTTCATGGGATGACGTAATCCATAGCTATTATAAACAAAAGC
TACTCACTAATTTTTGCCATATCACATTGGAAACGCACTGACAGCAAGTACGAGTGTACG
AACGCTGCTCGACTGACTCAGCGAAATCTGCTACAATTACAATCCATTCCTTCTTACTNT
TATGATAAGTGAAACCACACTAGAACAACTGGGAAACGTCACTGCACCAAACACTGTACT
GTGCGATCTAACTGCAATCAGGAGCAAATTCAATTCACTTAAGGATGTTTGTGATGCCAA
ATTTAGAACGAAATGATGTGAACACTGTACTGTACGATCCAACTGCAATCAGGAGCAAAT
TCAATACTTACGGATGTTTGTGATGCCAAATTTAGAACGAAATGATGTGAACATGACTTA
TCACGTTGCCCAGAGCAAAAGAAACACCATAAAAACTCAGCTGATGACGTAATCTGTAAT
TACAGAAGTTACCTAATTCTACNTATATCTAATACGCCTATCGTCTCGCTATCTAATTAA
ACATATTCAACACTTACTGTTTTTTGTCATACGTTTTTTGAACGCTATGTCAGCAACTCC
AACAACCACTGTTCAACAGCTTTTACCTGTCTTTACTGATAATAGATTGCATCTGGGCAT
TTTCAAAATGTAGCAAGGCAAATGTAATTTTCAATTCTTAAAAGAATTGAATCGAACCAG
NATAATCTATGATATCACATACATGATAATTTAACATTAGTGCTGCNGTTAGAATGAAAG
CAATGTGGCGCTATTGGCATTGCCACCTTTAACCTAAATTTAACGGAAAAATANAAGTAA
AAAGCAAGGCATATTNATCATGATGCATAGTTACCATATTCAGTTAGTTTTCAGGATNTG
GTTGTTTCATATTCATTGATATGAANATAAAATAATGTAAATTCTAAAAGTGAATTATAT
TAATGCAGTCATCTATAAATAAAAAACAGAAATAGGTACTTCTTCGTCTTCAGCATCTGA
TGTATCTAAAACTTAGCAATAATAACACTAGAAAAGACACCCGCCAGTTTCCATTCACCA
TATANGTNAAGCAACATGCATAGCATACCACCACCAAAATATCAAATCCAACTTACCAGT
TATTCATGGATGGTGTTGAAGAGCGGAATTATAGTTGACCACGTGCTAGATTGATAGCAT
TGCAGTGAACTGCATAACCTAATAAAATCGATGTGCTTGGTCAATTGTATAATAAGTAAA
TTATGCAAATGACTATTTACTTTGCTTCAGGAAGAACAACCTAATTTTCCATCACTAATA
GCGCAGTAAAATAAACATTATGAGCAACATTATGAAACGAAACGATGAAATTTATTACGT
TTTTATTTACACACTTCATATTACTACGTAATATTGCATTGTTATGCAAATTTTTTCCCT
AAAATTACCTAAAACGAAATATTATTAACCTGAAGCATCGCAAATTACTAAAAATAAACG
GAAATGCTATCACTGCGTATTTATGCATGTTGTGTAATTTAGTTGCTTGAAAGTACAAGG
TGATTCAACAATTTATATTTCATCAATGTTTTTCATCTAATCAAAATTATATGGATAATA
AAAAATAGCTTCCACTGAAAATAGTTTCGAAAATAAAATACTTTTTCAGATTTATGGAAA
ATTAAACAGTTGTCATGAAATTTTGTAATATGCAGTTTATCTCAGCACAGAAGTTAACAA
GTGCGCAGCGTAGACATAATGATGGTAAGCGGCTGCACCAGGGGGTATGCCGCTTGACAG
CTCACTTNCTATTAAATTTTGTTTTAACTAAACTTTCGTTTGCGCCTTATGATGATTTAT
AGCAAGACTGCAAACTTGGTTGAGCACTGCATCAGCGCGCCACATACAATGTGAGAAAAA
CCCTAATCGCAGAAATTCAGTAACTGAGCGATTTGCAATGAATTCAAGAAACTTATGCGG
GTGACAATTCTGTATTGCATTTCATGAAAAGAATAAAACAAAAGAATCACGAGTAGCCTG
GATTTGGTTATATTGCTAGTCGATAACAATTATGAGAAATTAGATTTATGAGATGAAAAC
AGCTAAGTGCTGTTCATTCAGCTCGAAATAGGGGGTGGGCAGNATTTTCAGTTGAATGCG
ATCTCTGTTCAGCTTAGTATTATTACGAGCTCAATGATGGGGATCATTAGAAAGGAAAGG
AGGGCGGGACAGCATAGCAGGAAGGAATGAGGGAGAAGTTGAAGGATGGAGGAGGTGGAA
GTTGTCATATGCGTTCTTCCACTCAATCTTCACGTATAATATTCAGGCGTTGCTTCATTT
ATCAATACTGGCAACATTGATGGGCATTGAGTTATTTTCTCAATGACAGAAAATAGGTGC
ATCTGTATAAGTCAGTGCTATGGGCGGTACAATGACATAATAGAAACTTTAAGGGGTCAT
TTCAAAAATGAAGGGAACGTTACTGCCATTCTGAAAGTATCAAAGGTGGTAGTATAAAAG
TGCGTTCTCTAGCTAACAGCAGCTTTCCTATGTCATGCTGAAACAATCTTGTGCACGATT
TGAGCAGTGACAAGCATTTAGGGGTGCGATTGTGCGACTGCAGTATCCCGGTGACAGACA
TTTCCTTTAAACAATTGGGCAAGTATGTTACCTTAGCAATAAACATTACAGTGGGCAGTA
AAGATAATGCGGGAGGGGTTCAACTGCTATGTCAGAGTACTACTTTACAAATGGATTTGT
AAGGACTATTGAAAATTATAGCAAAATATACCATTAGTACTATTATATATTGGCTTGGCC
GTAATAAAGTCTCGAATATTAGTTGAACATCATTACNGAAGAACAACGCGCTAGTTTCCA
TTCAAAAAGACTAAAATCAAACAACTACGAAAAGCTTAAAAAGCGCGCATGTTTAGTGCA
GTGTGCCAAGAGAAAGAAAGAAAACATTGTATGAAAAATAGCAAATATATGAAAATTCAT
ACCTGTCAGCAGACCTGTCAGGGATGGACGTATAAAGCAAACGTAGAGTCATACATTTTG
TAACTGATGTTCGTGGTTTCTTCATATTTTTAGTCTAACAATCACAACGTANTTGTTGNA
GTGAAGCATCGAAATGACCAAATAACGCAACGCAGTAAGTAATTAGACCGCCCTTCAGCA
GCGAACATTTATACTATANTGCAGTTCCCTCAATAAACAGAAATTTATATAAGGAACATC
GCTNCCGNATTTGAATAGCACAAAGTGCACGTAGCGGAATGCCAACGGCAGTGTTTACCA
TCACATTNGCATAAAGTTACTCTTCTGACCTAGAAATGCATGTATGCTTTGAAAACGTAT
AATAATGTAATGAGCCAACANCAAAGATTATAATAATTGCTGAACAACAACAAAGTCCTN
ANTACGTTACAGATGAAAGTCNCTGTCTATCACAAATAATGTTAAGGCGTAAATTAAAAA
AAGTATAAAATACTGTCTCACGTAGACGCGGCTGTACTAACACGATGATAATACTTCGCA
GTATTCAGCAAAATTCATTCATTAATTTAAAGGAACTGATTGTTTAGTGAA
>Sjap89#LINE/RTE-BovB
GCTACCTTGACGTGGTGGTCGGGCTTGCCTATCGTGATGACCCAACCGAGCTATATTGGC
TGGAACGCATGTTCCTNTAGGTCCTACCATGCCAGGCAGGTCGGTTGGAGAGCGATAAGA
CTAAAAGCAGCAACCTAAGGTCCGAGGGCGAAGTCGTACTGCTGACTGCAGCGAGGTGTG
ACGGCAGTAAGGTGTTTCCCTCGGACAACCAGCATCTGCAGCGATGCTGCCTTCTCACAA
GAAAGGAAGGGGTTAGAAAAGGTCGACCCTAAAAATGTCACACCTCACCTTACTTCACGG
ATTTCCGTCTCCGGCGGTAAGGCCTCTAAAGAACGGAGCTAACACTCCAAAAACTCTCCA
TAACAAGGCCGTGCGTGATCGGCCTCAAGCAGTTGTCCCTTGGGCTCTGCGGTCACGCTC
TCAGGTCACTAAGACCAACACTAACCCAGTTTCTTTTTCAGGTACCTCAAGAAGAAACCC
TTCCACGGTGTGGGCAGCCGGGAAGTGANAACCGCCCTCATACCTCTAACAGCACNCGAG
ATCATCTTGTTCGNAATCAAATTCCTTCTTCGACTCCTAATACTCTCTTATCACTACGCC
TAATACTTCAACGTAACTTTATCACCTCGCACCGCTAATGCNAACGATNCGAGCTCACGA
AANATCATTCCCGGTCTCTTGAAACCNCGCTCTAAACTNCATGTTGGAGCTTTCAATGTA
CGGACNTTGNGTCAAATAGGGCAACAGGCTTCCTTAGCTAAGACTTTAGAATCTCGCGCN
ATCGATGTATGCTGCGTCTCNGAAACGCGCATACAGGATCCTAGTANAGTCATTCGCCTG
ACCTCACCGTATCAAAACAAAGAAGCAGCCCGATTCACTCTTCGTGTATCCGGNGGCCCN
GCNGCTGCTTCTCGGGGCCTCGCTGGTGTAGGTATAGCATTGAGTCGNAGGGCAGAACNA
GCNCTCCTNGACTGGATCCCTGTAGACAGTCGCTTGTGCGCTGTCCGACTGAACGGGACA
GTAAGGACTCGGAAAGATAGGGACACNCGTCGTTGCCTCTTTGTCGTNTCTGCCTATGCC
CCCACTGACTGCAGCTCAGACGAGGTGAAAGATGAATTTTACAGNAAGCTTTCTGACCTC
CTCCGNAAAGCTAAGCGCTCTGATATAGTNATAATGGCTGGTGACTTTAATGCTCAAGTA
GGTAGACTAAGTGAAANTGAGAGACACTTGGGTGGATGTTATGGCGTCNCGGCTCAGAGA
ACGGATAATGGCGACCGTCTGTTGCAACTATGCTCAGACAACCGCCTGTTTCTAGCGAGC
ACTAACTTTAAGCATAAGGAAAGACATCGTTTGACCTGGCGACCTCCAAAATCGNCTCAA
CGNTGGACCCAAATAGACCACATCGCCATCAGCCGCTCGTTCTGGGGCACATGTTTAGAT
TCNGATCATGCTTTAGTGCGAGCGCGTATTTGTTTGAGNCTTACTGGACGTAGGAAAGAT
CACGGCAAGAAACCCCTTAGAGTTCAACTTAACGATGAAAAAGCCAAGAATACATTTCAG
GAACAACTAGAAAANCANTTAGGCGACCGTGTAAGCGGTANCCATCCNGANNCAGCTTGG
AATGATATCNAAAAAGCTGTGGAAACAGCAGTGATATCTGCTAGTAAGCTAAATCAAAAG
GTTAGGAAAGACCAGTGGATTTCAGTAGCNTCTACCGAACTGATGGACGCTCGNAAACTC
ATCCCGNCNGGCTCTGAACACGATGAGGAGCGAAGGCAACTTAAGCGCAGGCTGATAAAA
AGCCTACGCAACGATCGTGAGCAGTGGTGGGTGGCGAAAGCAAAAGCGATGGAAAAGGCA
GCGGCGATAGGTAACAGTAGGCAACTGTTCNGACTTATCAAGGAAACNGGTATCAGGAAN
CCGACTGTNAGTGAAACTATCTCCGAAAAAGATGGGTCCATTATTCACTGTCAGTCCAGA
AGATTAGACCGATGGGCAGAACACTTTAGGGAACAGTTCAACTGGCCCTCGGCNTCANCC
CTGTTGCCCACCATCCCCAAGCAACCTGAATGGCAAATTAACATTGGTCCCCCGAGTCTC
GNCGAGGTTGAGAAGGCTATAGGNAACCTGAAGCGAGGGAGAGCAGCAGGACCNGATGGA
TTGNCCCCTGAGATNTTTAAGGACGGTGGTCCAGTTTTAGCGGCTAGATTGACTGANATC
TTGGCTAGAAGTCTGGGAACTGGACGTAATCCCATCTGACTGGTCTCGANCGCTAATCGT
CCCGGTCTATAAGAAAGGACAGAAGTCCTCTTGTGACAACCACCGAGGAATCAGTTTGAC
TAATATAGTGTCTAAAATACTAGCTTCNATAATACTTAGACGTCTAACTANAGCTCGTGA
AGAGCAAACTCGAGAAAACCAGGCTGGTTTCAGACCTGGACGCGGTTGTATAGACCAGAT
ATTCACACTTCGNCAGGTTCTGGAACATAGGCACACTTTCAGACGTCCGACAATAGTTGT
ATTCCTTGACCTNAAGGCGGCGTTCGACTCCGTNGATCGTGAGGTTCTGTGGCAATGTCT
GTCATTGAAAGGCGTACCNNAGAAGTACTCGAACACCACNNGTCGAGTCAGAGCTTATGG
CGGACTGTCATCGGAACTGNTCACCTCAAGTGGTGTTCGTCAAGGTTGTCNCTNTCCCCA
TTTTTATTTAATTTCGTCATAGACGTACTNTTAGAANTAACACTNTCNTCGTCTGACTTC
TCAGGGATTGACCTCCTNCCAGGAGACNCACTTATCGACTTAGAATACGCAGACGACATA
GTCCTATTTGGTGAAGACGCTGATAAAATGCAGAGTCTTTTGACNACCTTGAGCAACAAT
GCAAGCATGTTTGGGATGCGNTTCTCCCCNTCTAAATGCAAAATGTTGCTTCAGGACTGG
CCTGCNTCGGCACCNAAGCTAGTGATAGGGAGTGAAGTAGTTGAGCGCGTCGACCGCTTC
ACTTATCTTGGGAGCCTCATCAGTCCTGACGGNCTGGTGTCTGACGAAATCTCGGCACGN
ATNCANAAGGCCCGATCGGCTTTTGCCAACTTGCGTCACTTGTGGCGTAGGCGAGATATC
CGTTTNCCGACGAAAGGACGNGTNTACTGCGCAGCAGTCCGNTCCGTTTTACTNTATGGA
TGTGAAACATGGCCNTTAAGGATAGAGGATATTCGTAGGCTNCTAGTATTCGATCATAGA
TGTCTTCGAAGCATTGCTCGTGTTCGCTGGGACNACCGAGTAAGCAATGCGTGGGTTAGG
AATAGAGTACTAGGNAAANATGGCAAGTCGGTCGATGAGGTNGTGAATCTTCATCGACTG
AGGTGGTTGGGACATGTGTTGCGTATGCCCGACCACCGCCTACCTCGACGNGCGATGTTG
NCTGGTGTAGGAGTAGGNTGGAAGAAAGCTAGGGGCGGCCAAACCAAAACATGGCACCAG
TCCATGAAGTCATTGACTGTTGGTCTGAGCCATGTTGGTAGGTGCAGACTACCTGGTTGG
GGTCCGCGCGATGATCGTAACCAGTGGTTGGAGACNTTGGGTGACATGGCTCAGAATCGG
TCGCAATGGCGCAGGTGCATTCACTCTTTGTCTTCCTCTAAATCCTAAGTTTATGAACTT
ATCATAACTTTCTTTTTACTGAATCATATTTTCTTAAATCTTATCTCCGATCTCTATTCA
TTNCTATTANTATCTACCTCTNCTACTCTGGGATTCGGTCCGACAATTTAATCTCTATCT
GCTAATTGNGGCATGGCAACTTGAACCGATGTACGCATGTACCAAGTTCTACGTTGTAAC
TG
>Hcon90#Unknown
GGGTCGCCCGGCTTACGCCGGGCCTCATTCCTTACTTTTACAAAGTAGTTAGAAAGTGTA
GTTAAGGGGGGGGGGGGGGGGGGCGCCGCTTTTAATCCAACACTGAGGGCTAGAGCGCAG
AGGAGGGTGGGTAGCCGACCTTGCTCGGATCGGTTCTAGNCGAAGGAATATAGTTTTCAC
CTAAGCCTCAGGAGGGGAGGAGCACCGGGGTGGGTGAGATGATTNCCTCGTGCAAAAAGC
TGGGATTGGGCAAGAANTGGACACCCAATTGACTCACCCACCCCGGTGCTCCTTCCCTTC
TGAGGCTCAGGTNAAAAAACTNTATNTTCNCGGCTAAGAAACGTTCCTGAGCACGATTAT
GCGGGCTATTCCTTATCTGCGCTCTAGCGCTCAATGTTGAAGAAAAAGCGGAGGTCTCCC
AACTACATTATCACCTCCGATTTTTGTATAGACATACACAGCGCGATGCCAGTACAGATC
GAAATCACAGTTTTGAAGTAACCACTTCACTCCACATTACTCACTTCACTNCGCAGTACT
CACTCTACTCCATTAACCCACCACAAGTTACCGCTTTATATAAGAAGGAAATGTAGGATA
GAGCTGGGTTTTCCATATCACTACCTTTATCGTAATCATAAAGTTTTGCGGACGGACGAA
CAGACAAACCGACACACCAAGTTACTGCTTTATAAATAAG
>Lgig91#DNA/Dada
CTATCAGTTTTTAACACCATATTTAATATATAGCTTTATCTTATTTAAATCAGTATTATA
AACATTATTATTTTATTCAACTTAAAGGGATTGTAAAGAGGTTTTCTAAATTTTNATGTG
TATCGGGGACACTGATAGCATCAATTTGCACCATTCCAATTTTCAGTCAGACGTCTGTGG
TTCCTGCAATTCCACNAAAACTAAGTGTTTGATGACGTCACTAATCGCAAAATATGCTTT
ATCACATAAGGCCCTTCGCGATTAGTGACGTCATCAAACACTTAGTTTTAGTGGAATTGC
AGGAACCACAGACGTCTGATTGAAAATTGGAATGGTGCAAATTGATGCTATCAGTGTCCC
CGATACACATAAAAAATTTAGAAAACCTCTTTACAATCCCTTTAATAAAGATATATGTTT
ACCAAACNCTTNATGNTGTTAA
>Cs3192#LINE/I-Jockey
AAAAACGTTNCTGGAGGTATGGGGAATTGAACCCCAGCCCTCTCCCATGCTAAGGGAGCG
CTCTACCACTGAGCTATACCCCCAGTCGGCGCCGATGGGTTTAGAAGGCGGTGGCATGAG
GGAAGCGGCGGCGGGTGAGGAAGGAACTGGATTGGAGGGGAATGGCATAGT
>Bmor93#SINE/tRNA-CR1
GAATGAACTTACAATAAGCAGTNATGCGTTTCGGTTTGAAGGGTGGGGCAGCCGTTGTAA
CTATACTGAGACCTTAGAACTTATATCTCAAGGTGGGTGGCGCATTTACGTTGTAGATGT
CTATGGGCTCCAGTAACCACTTAACACCAGGTGGGCCGTGAGCTCGTCCACCCATCTAAG
CAATAAAAAAAAAATGTCGCTCATTCTAAATATATCCAGTGACGTAATATTTNTTCTNTT
TTAANCTGATATGCATTACATATTTCATGAACGATTNTAGNTATTTTNTACGTAAGATGA
ATGTTTTTTTTTTTTTTATTGCTTAGATGGGTGGACGAGCTCACAGCCCACCTGGTGTTA
AGTGGTTACCGGAGCCCATAGACATCTACAACGTAAATGCGCCACCCACCTTGAGATATA
AGTTCTAAGGTCTCAGTATAGTTACAACGGCTGCCCCACCCTTCAAACCGAAACGCATTA
CTGCTTCACGGCAGAAATAGGCGGGGTGGTGGTACCTACCCGTGCGGACTCACAAGAGGT
CCTACCACCAGTAATTACGCAAATTATAATTTTGCGGGTTTCAGATTTTATTACACGATT
NNNNNNNNNNNNNNNNNNNNNNNNNNNNNNNNNNNNNNNNNNNNNNNNNNNNNNNNNNNN
NNNNNNNNNNNNNNNNNNNNNNNNNNNNNNNNNNNNNNNNNNNNNNNNNNNNNNNNNNNN
NNNNNNNNNNNNNNNNNNNNNNNNNNNNNNNNNATTNAAGCGGTAGGCAGCGGCTTGGCT
CTGCCCCTGGCATTGCTG
>Tspi94#DNA/MULE-MuDR
AAAAAACAGAAATAGATACTTCTTCGTCTTCAGCATCTGATGTACCTGAAAGTTAGCAAT
AACAACACTAGAAAAGANACCCGCCAGTTTCCATTCACCATATATGTAAAGTAACATGCA
TAGCATGCCACCACCAAAATATCAAATCCAACTTACCAGTTATTCATGGATGGTGTTGAA
GAGCGGAATTATAGTTGACCACGTGCTAGATTGATAGCATTGCAGTGAACTGCATAACCT
AATAAAATCGATGTGCTTGGTCAATTGTATAATAAGTAAATTATGCAAATGACTATTTAC
TTTGCTTCACGAAGAACAACCTAATTTTCCATCAGTAATAGCGCAGTAAAATAAACATTA
TGAGCAACATTATGAAACGAGACGATGAAATTTATTACGTTTCTATTTACACACTTCATA
TTACTACGTAATATGGCATTGTTATGCAAATTTTTTCCCTAAAATTACCTAAAAGGAAAT
ATTATTAACCTGAAGCATCGCAAATTACTAAAAATAAACGGAAATGCTATCACTGCGTAT
TTATGCATGTTGTGTAAATTTAGTTGCTTGAAAGTACAAGGTGATTCAATAATTTATATT
TTATCAATGTTTTTCATCTAATCAAAATTATATGGATAATAAAAAATAGCTTCCACTGAA
AATAGTTTCGAAAATAAAATACTTTTTCAGATTTATGGAAAATTAAACAGTTGTCATGAA
ATTTTATGATGATAACTGCGACAGAAATTTTATAATATACAATTTATCTCAGCACAGAAT
TTAACAAGTGCGCAGCGTAGACATCATGATGGTAAGCGGCTGCACCAGTGGGTATGCCGC
TTGACAGCTCATTTACTATTAAAATTTTGTTTTAACTAAACTTTCGTTTGCGCCTTATGA
TGATTTATAGCAAGACTGCAAACTTGGTTGAGCACTGCATCAGCGCGCCNCATACAATGT
GAGANAAACCTACCCGCAGAAATTAAGTAACTCAACGATTTGCAATGAATTCAAGAAACT
TATGCGGGTGACAATTCTGTATTGCATTTCATGAAAAGAATAAAACAAAAGAATCACGAG
TAGCCTGGATTTGGTTATATTGCTAGTCGACAGCAATTATGAGAAATTAGATTTATATGA
GATGAAAACAGCTAAGTGCTGTTCATTCAGCTCGAAATAGGGGGTGGGCAGAATTTTCAG
TTTAATGCGATCTCTGTTCAGCTTAGTATTATTACGAGCTCAATGATGGGGATCATTAGA
AAGGAAAGGAGGGCGGGACAGCATAGCAGGAAGGAATGAGGGAGAAGTTGAAGGATGGAG
GAGGTGGAAGTTGTCATATGCGTTCTTCCACTCAATCTTCACGTATAATATTCAGGCGTT
GCTTCATTTATCAATACTGACAACATTGATGGGCATTGAGTTATTTTCTCAATGACAGAA
AATAGGTGCATCTGTATAAGTCAGTGCTATTGGCGGTACAATGACATAATAGAAACTTTA
AGGAGTCATTTCAAAAATGAAGGGAACGTTACTGCCATTCTGAAAGTATCAAAGGTGGTA
GTATAAAAGTGTGTTCTCTAGCTAACAGCAGCTTTCCTATGTCATGCTGAAACAATCTTG
TGCACGATTTGAGCAGTGACAAGCATTTAGGGGTGCGATTGTGCGACTGCAGTATCCCGG
TGACAGACATTTCCTTTAAACAATTGGGCAAGTATGTTACCTTAGCAATAAACATTACAG
TGGGCAGTAAAGATAATGCGGGAGGGGTTCAACTGCTATGTCAGAGTACTACTTTACAAA
TGGATTTGTAAGGACTATTGAAAATTATAGCAAAATATACCATTAGTACTATTATATATT
GGCTTGGCCGTAATAAAGTCTCGAATATTAGTTGAACATCATTACTGAAGAACAACGCGC
TAGTTTCCATTCAAAAAGACTAAAATCAAACAACTACGAAAAGCTTAAAAAGCGCGCATG
TTTAGTGCAGTGTGCCAAGAGAAAGAAAGAAAACATTGTATGAAAAATAGCAAATATATG
AAAATTCATACCTGTCAGCAGACCTGTCAGGGATGACGTATAAAGCAAACGTAGAGTCAT
ACATTTTGTAACTGATGTTCGTGGTTTCTTCATATTTTTAGTCTAACAATCACAACGTAN
TTGTTGNAGTGAAGCATCGAAATGACCAAATAACGCAATGCAGTAAGTAATTAGACCGCC
CTTCAGCAGCGAACATTTATACTATAGTGCAGTTCTCTCAATAAACAGAAATTTATATAA
GGAACATTGCTACCGCATTTGAATAGCACAAAGTGCACGTAGCAGAATGCCAACGGCAGT
GTTTACCATCACATTNGCATAAAGTTACTCTTCTGACCTAGAAATGCATGTATGCTTTGA
AAACGTATAATAACAATGTAATGAGCCAACACCAAAGATTATAATAATTGCTGAACAACA
ACAAAATCCTCAATACGTTACAGATCAAAGCCACTATCTATCACAAATAATATTATGGCG
TAAATTAAAGAAGTATAAAATAGTGTCTTACGTAAATGGGGCTGCACTGGCACGATAATA
ATACGTCGCAGTATTCAGCAAAATTCATTCATTAATTTAAAGGAACTGATTGTTTAGTGA
ACATTTCAATCAGACTTTGATCAACCACTTTGAAAAGAAGAAAAATGAATGCANAAAACA
GAAGAATGGCAAAACATAACATTTACTTAAAACGCAAGCATAATGAATTGATAATTTAAT
GTAATGCACATGCTGGGTTGAAGTACTAAAAATTGTGCATCACGGTTGTCACTTTAGTCA
GTGTGGAACCGGCAACATTGTTATCTTATATGCANGGACAAAATACAGAAGCNAATTATT
AAAAATTTATAGATTTTGCCCCCTCANACTTTACATCGTGCACTAATGCACATTCATTTA
CTGATTCCAATGAAAAATATTCTGCAACCGTTTGAGAAAACATCATCAATTTTTCAAAAA
TAGCAAAGGTTATTGCAACTGAAAATTCAGATATCGAAGAAGGATCATTTTTATAGAATT
CACTTGACTCAATTAAATTTAATAAACATGGTGAGACCTGACGGCACAATTCCTCCTAGT
GAATTCGTCATAAAAGTGATGTTGGTGAATTGGGTTGTAAGTGCTGATTTCTACCTCCTA
GCTTTATACTCATTGCCAGTGTACATGAATTACAACATCAACCTGCGGTAGAATATGAGC
AGCTTGCCGTCTCTACTGACAATTTCATGAAAGTGCTTATATTTCGATATTTTATTTCCA
GCAATAATTCGTTTATAATATATTTATTTTCCTTTTAAAAATTTTAATACCTTAATACAC
TGCTGCTAAACGTAANCATGAAATTTANCACAAAATATATGTCTTCTTGATAAAGCATAA
TCTAGTTATGTCGGGCTATTATAGATTCAGTATCTACTTTCAGCAATATTATGATGTCAA
TCAATTTAAAAATGTAACTTAAAAATAATTACCTTTTCATCATTTGGAAAAACTATTTTG
AAGAGTTGTGTAACGTGATTTGCCATTTTGAATAAAAATGATGACGCTTGTCAGACGTCC
TTTGAGAACGTCTTCCATTCTAATGTTGCTGGAAACCATCCACCTATAAATATTTCAAGT
CAACCTCACAAGATGATTCAATTCATGAATTTTCGTAGAATCAAAGTATACGCAACATGC
ACATCGATGAGTTATACATTATGATTAATATTTCGTTTTCTTTTCGCAAATAAAAATTTG
CATGAAACATGTGCTTAACACGTTGTGCGAATAATGTTTGTTATGCTCAGTAAACAATCT
CCGCGACCGTTGATGCAAAATCACACAAACAACAAGATATGAGATAGAACTTTCCAATAT
TAACGATAATATNGCTTCGCACATCTAGAAGCCATTGTATAGCCGAAATTAAATAAA
>Bxyl95#Unknown
AGAGAAAGGGCCGTGGTCTCGTGGTGTAGTGGTTATCACGTCTGTCTAACACGCAGAAGG
CCGGCGGTTCGAGCCCGCCCGAGATCAAAACTTTTTTGCTGGTGCTTTTGA
>Dmed96#LINE/RTE-BovB
NATATATATATACATATAATCATATATACATAAATTTTATTATTTTTTAAATTTCATTGT
CCATTTTATTATTTTCTTCAAATTTAATTTTTTTTTTGTTTTCGGCAGGAGTAAACCTGC
TATTATGTCAAAAATCCGAGTGGCTGCTGGGGACCCACCTGTAACTCTATCCCAAGCGAC
TCTATGGTGAAAGGGTCAGATACGCTTGATACGGCGTCCGCGTCTTCCGACGCGCATGAT
ACTCCNAGCCCGGTGGTACATGCGATAAGTATACAATCCGGACTTAAAGCGATCCCAAGG
CTGGTAAATAAAATATGCTCNCAAGCCAGGGTAATTGCTCGAAACCTATTAAGGGAAACG
GCCCTCTGCGCGCGCGGCGAGGTNTTGGCCGTACAGCGTGGAANGTCAGAACGCTTATGG
ACGCTGCAAGCCAAGCGATCATTGTCCACACCCTATCTAAATATCGTGTGGATATCGCTT
GCTTGTCGGAGGTCCGTCTTCCTCACTCCGGGTCTCGAGTAATTAATCCTGGTTCAGATC
GGAGGTATCACTGTGATGTTTCGGATAACTCGGGACGAAATGGCGTAGCGATTGTCATAT
CTGAAAAGGCACATTCCGCTTTGNTTGAGTGGAAATCGGTAAACGACCGTATGGCCTATG
CCCGTTTTAAAGGTAAGTTCCGCAATATCTCGGTCATCAGTTGCTCCAACTCTGTCGGCA
GATGACCGTGATAAAGATAAGTTCTATGCGGAACTTCAACTAAGTCTCTACCGAAACATG
ACATGATCATAATCGGGGGAGACTGGAATGCTCGCGTAGGTCATAATGCGGCTGCGACGA
CCTCGACAATTGGCAAATATGGCATCGGAGACCGGTGTGCCAATGGGGAACGTCTTCTTC
GTTATGCCGAAGAGCATGAACTTTTTGTTACTAATACTTGCTTCCGGTATCGTAGAAAAC
ATCCAATCGCGTGGAACTCCGGACAACCAACACTTNAACCAGATTGATTATATCTTAGAC
AACTCGCAGAAAACAGCATCCCCCAAGATCCTTCAACTATCTCAAACTAAAAAATTCGGG
GACAGCGAGCGCATTTCAAACCGAATTATTGAAGCATCTCAATGATATAAATATCAATGA
TTTTTCTGGAACGGCGAATGAATACTGGTCCAAACTAAAGGAATGTCTCCGAAAATCAGC
CACTTCCACGCTAGGGCATACTAGTAGGAAGTGCGCTAAGTTGGGTATCGGAAGCAATTG
TCCAACTGTCTGAAAAAGCTGCCAAAGCACGAATGTCAGGGATCCTGACTACCGGATGCT
TCGAAGANTTGCAACGAAAGCAGCAAGGCGGGACAGAAATCGCTATTGGAGCGACATGGC
CTCGAGAATGGAGACGGCGGCTCGATTAGGCGATAATAGGAAACTATTCCGCCTTCTTCA
TAAAGCAACTATGACTCGGGGAACGATCAGTGAAATGGTAAGGGACAGCAATGGCGTGCC
GATTAAGAGTATTAAGGATCGCCTCATAAGATGGAAAGAATTCTTTGAGGCCAAACTTAA
CCATGAAGCGCCATCTGTTGCCCCTGATATAGCTGATACGTTCGCCGAACCATACGCTTG
CAATTGCGAGCCNCCAACAGAAGAGAAATAATCTCAGTTATCCATAAGCTTAAGGCCAAT
AAAACTCCAGGAGAAGACGGTCTTCGGGCTGAGCTTTTCAAATGCTGTCCATCGTCCTTC
ATAACGCACCTTCAACAAATGTACTCTCTGGTATGGAAAAAAGAAATANTACCAGATGAN
TGGAGCAAAGCAATTCTGCTCCCAATTCTCAAGAAAGGTGATAGGATATACTGCGACAAT
TATCGAGGAATCAGCCTACTAGACGTCTCAGCGAAAATTTTTGCTTCCCTNCTACTCAAC
AGACTTATGGAAGTACGGGACAGCAGGATGCGCCCTAATCAAGCTGGATTCAGACCGGGG
CGCGGTTGTGCTGACCAGATATTCACGTTAAGAAGGGTGTTGGAACATCGCTTCAAATAT
TNGCAACCCACGTCACTGTTTCATCGACTTTGCGGCTGCCTTCGATTCAATTGATAGAGC
GGCGCTTTGGAGGGTGATGGAACGCAACGGTGTTCCAGAGAAGATCATTCGACTCATAAA
GGCATTTTGTCAGCGTACGTCGGCGCAGGTCTGTGTATATGGGGAACTGACAGATTCCTT
CGAAATAAGAACCGATGTCCGTCAAGGCTGCGTCCTTTCCCTTACAATATTCAACTATGC
GATAGACTGGATAATGGACATCGCTTGTCGGCACTCAAGAGGTGTCCAAATCAGTCCAGA
GCATCGTATCACAGATCTTGAATACGCTGATGATGTAGTCCTTTTTGCTGATAGTTATAA
CGAAATGCAATAATGCTAAACAACGTGTCAGCAAACTGCAGCGAGAATCGGACTCAGGAT
CAATGTAAATAAAACGAAAGTCTTTTCGTCTTATGTGCGAGAAGCTGATAAAATGCCTCT
TTTTATAAATTCATTGCCGGTTGAGGGAAGTGCCTGATTTTAAATACCTTGGGTCCACTC
TAATACCAAATGGCCAGGCGAAAGNTGATATTACAATCGTCATGGCAGCTACGTTTTCGG
TTGACGAAACCTTTATGGAGCCGTCGCGAAATCACCATAAAAACGAAAGTCCGCATCTAT
ATAGCCGTGATTCGTTCGATCTTGCTATATGGTTCCGAGNCATGGCCAATGAGAGTGGAG
GATATTAAGAAGTTATCTGCTTTGACCACTCTGTCTAAGATAGACATTTTACGGGTTCGT
CGAGCGGATAAGATATCATATGATCGCATCCATCTTCGTTCGAATACCACTTGCATAAAT
AATGCTATCACAGAGCGTCGCCTGGTTAGGACACGTTCTTCGTCGTCCACCACAAGAGTT
GACGCATATTTCGTTACTTGCTAAACCCTGTGATGGNTGGCGTCAAAAGCGAGGTGAGCC
AATCAAGACCTGGACCGATACGGTCAGGAAAGATTTTGAACGTATAGGTGGACCAGCAAT
ATATGGACTTAGACGATGGAAAAAGGAATGGCTTCTATTACTGTCGACGATGGCATCGGA
CCGCACCGCTTGGAAGCGTCTTATCCTTGTAGCCGNTGGAGCCAGCCNAACCGGTAATGG
TGAGAACTGTTAGAAGAAGAAGAAAAAAAGAAAACATGA
>Csin97#LINE/RTE-BovB
CCTAAAGCTGCCACCTTGNCGTGGTGGTCGGGCTTGAGTGCTGCAATGATCCCGCGGGCT
ACACTGGCTGGAACTTCGTTCCACAAGGTGCAACCATGCCAGGAAGGCCAANGGGGAGCA
GCCAGACNAAGAGCAGCGAGNCCCCGTGCTACGAGGCGGTCCGGGGGTAAAGTCGTACTG
TCCTCTGCGATAGGAGTGTGAAGGCAGTAAGGCGTTTCCCCCAGGCGACCAGCATGTCCA
TATTTATGGAAGCAGCGATGCTGCCTTCCCCCGAGGAAGGACGGGTTAGAAAAGGTCGGC
CCTAAAAACCGCACACTCCGATCGCCCAACGGTTGACCGTGACCGCCGGCGCATTATTCA
ATACGGTCGAAAAAACGCTTTCCGACTGCCTAGTGGGTCAGACTTTTGAGTCAGTACTGC
GCCCTCGGGTTAGGCCAGCCCCCCGCAGCCGAGCGGGTCAGACTATTGAGTCATCGGCTC
CGGGNAGGGTCCCCAAAGAAAACCCTACCGNCCGCTGCCTCGCGGGTCAGACTTTTGAGT
CAGAGGCTAGGGGCAGGGTCCCCGAACAAAACCCTACATCCTCCGCTGCCTTGTGGGTCA
GACTTTTGAGTCAAAGGCTCAAGGTGGGGTACCTCAACCAAACCCCCTTCTTCGGCCTGG
GCAACCGGGAAGTATCATTTGCCCGCGCAGTTCTTCGTCCACCGATGTCCCTCCCCAACC
CCTTCCCACCACACAAGCAAACGTCGCTGGGTCACTTGACTGTCAGTTATCTGACCGAAA
GGCCCTACGCCCCTCGCTGCCTATTAACAGTAAACAAAATAACACCCTTCTAAACCCACG
AGATCCNNTCCACGTNGCAGCCTTTAACGTCCGTACTCTATGTCAAATTGGNNAACAGGC
GNCGCTTGCTGAAACCTTATACTCCCTTAANATCGATGTATGCTGTGTCTCCGAAACACG
CATACAAGACCCNANCGCGGTCGTGCATCTCAAAACGCCAAGGACGAACTCAGCTCTTTC
GCATTTCNCCCTCCGTGCGTCCGGTGATCCNGANGCGATGACTCGTGGNATNTACGGCGT
GGGAGTTGCGCTCAGCCCCAGGGCTGAACGGTCGTCTTTGCGCCGTCCGGTTATCCGGTT
CAATCAAGCTCAACGCCGCTCGGCGTAAAAAGCGGTGCCTGTTTGTAGTGTCGGCTTACG
CCCCAACGGACTGCAGTTCTGACGNTGAGAAGGACACNTTTTATCGAGANCTATCCGGGC
TCATTCGTCGAGCAAGAAGCACTGATATTGTGATCCTTGCGGGCGATATGAATGCCCAAG
CGGGTCGTCTNAGCTCCTTGGAATCACATTTGGGCGGTCGATTTGGAGTCGATGCTCGCC
GCACGGACAACGGAGAGCGACTCCTTCAGTTGTGTGCTGATCATGAACTGTTTCTGGCCA
GTACGAACTTTCAACACAAGCGTTCGCATCGCGTNACCTGGNGGCCACCAACCGCAAGNC
AGCCGTGGACCCAGTTGGACCACGTGGCCATCAGCCACCGGTGGAGAGCCNCAATTCANG
ACTGCCGTTCCTTCTGGGGCACGCAACTTGATTCCGATCGCGCCATGGTGCGTGCACGCC
TGACAGTTCGCTTCCCTTCAGGCCCTCGCAAGTCAGCAAGAAGCATGCCAATCCACCATC
TTCGAAGATCACCATAGCTCAACAGTATCGATCTGAGCTAGCCCAACAACTCTCCACAGT
AAACCAATACTGCGCTGGCAGTGAGCACGTGGATGAAGCGCGGCGAAATGTGAAAGGAGC
CATGTTAGCGGCGTTCAGTGCTGTCTGTCCGACCCCTCCGATTCGACCANAAGACCACTG
GATGTCGTCGAGGTCGCTATCCATGATTGATGCCAGGAAAGCCATACCAGCAGGCAACGA
GTACGACGGCGCACGCAAATCCCTCAAACGCCGAATAGTGAAGAGCCTAAGGAANGACCG
AGAGCTCTGGTGGANATCGAAAGCCCGGGAGATGGAGAAGGCTTTTGCTACGGGAAACAG
CCGCGCCCTATATCAACTGATACGATCGACTGGCCCAGGAAAGCAACGGTCAGCGAAACG
ATANGTGAAAAAGACGGCTCATTAATTCACTCGCAAAAACGTCGACTGGAAAGATGGGCC
GAACACTTCGAAGAGCAGTTCAGCTGGCCTCCTGCAACACAGCCTGTGGAGANAACGCAT
ACGGGCGAATGGAACGTAAACCTCGATCGCCCGTCGGAAGAAGAAATAAAGCACGAAATA
TCCGTACTGAAACGCGAGAAGGCACCAGGACCGGACGGTCTNTATCCAGCCCTCTTCAAA
GAAGGCGGAGAATCCCTGGTGACCCATCTGACAAAGCTTGTTGGTGCTATATGGAACGAA
GAGAAGGTGCCTGCAGAATGGGGCACGTCGACAGTTATCCCTATCTTCAAAAAGGGTACG
CGGACGCTGTGCGAAAACCACCGTGGCATCAGCCTGGTAGCTGTGGCATCGAAGGTGCTC
TCTGGTNTTATCCTTCGAAGGTTGACTGAACACAGGGAGAGACATCCGTGAAAACCAAGC
TGGGTTCCGTCCTGCAAGAGGATGCATCGATCACATCTTCACCCTCCGACAGATTCTGGA
ACAGCGACACCGCTTCCAGCGACCAACANTGGTCGTNTTTCTCGATCTGAAAGCTGCTTT
TGACTCTGTNGACCGTCAGGAACTNTGGCAGTGTCTGNGGAGCAAAGGTGTCCCCCATAA
ATTCTTGNCCCTCCTTAAGGCGCTGTACGCCAACTCCCGCGGNCGCGTGAAGGTCTACGG
GAAGCTCTCGCCTGAGTTCACCACGTCAAGTGGTGTCAGACAGGGCTGTCCTCTTTCACC
TTTCCTCTTCAACTTCGTCATTGATACGATCATGGAAGACTCNCTACCAGCCTCTAATGC
CTGTGGGGTCGAAGTGCTCCCGGGGCGTTCGCTCACGGACATCGAGTACGCGGACGACAT
TGCTCTTCTTGGNTCNGACGCCGTGGTAATGCAAACGATNTTAAATAATCTAAATAATTC
CGCCTCACGGTTCGGCATGCGCTTCACACCTGCAAAGTGTAAAGTGCTGCTGCAAGACTG
GGTGGGNTCGAACCCNAACCTCATGCTTGCGGACGAGCCGATCGAGGTGGTAGACAAATT
TGTTTACCTGGGCAGCTGTATNAGTCCCGGCGGNCTNGCNAAAGACGATATTTCCATCCG
AATCGGGAAGGCCAGGGCAGCTTTTGTCAACCTGCGTCACCTGTGGCGCAGGCGTGACGT
CAGCTTATCCGTCAAGGGTCGAGTTTACAATGCTGCGGTGCGNTCCGTACTGCTNTACGG
ATCAGAAACCTGGCCGCTGCGCGCNGAGGACGTCGAAAGACTNTCAGTGTTTGACCATCG
GTGTCTCCGGAGCATTGCCCGAGTCTGGTGGGAACACCGGATCAGCAATGCTGAAGTAAC
TCACCCGCGATAGATGAACTGATCACGCTNCATAGGTTGCGCTGGCTTGGCCACGTGCTC
CGTATGCCAGTCGACCGACTTCCTCGAAGGGCTCTTTTCGCACAACCACGTGAAGGGTGG
AAACGAGCCGGAGGNGGTCAAACAATGACTTGGCAGCGAAGTATGAAAGCCATTACCAGC
AAACTCAGCTGCGCTGGTCACTGCCGTCTCCCTGGATGGGGACCCCGAGACGGGCCACAT
CAATGGTTAGAGACATTGTCAGACATGGCCCAGTCGCGCCCTCAATGGCGCTCGTGCATC
CAAGCTATTGCCTTCAATGCGTAGCTCCCTTCCCAATCCCCCCACTTAACAGTCCACTGA
CAGCGCTGTATTTACGCACCAATTTATCAGCTCCCGCCTCCAATGCGCGGCTACCTACCC
CACCTCCCCAAATCATCGGCGAACGAAACTGTGGCAGCTACAACCACTGTACGACAAGTA
CGCGGTTCTTACAGCTGACGATGATGA
>Hmel98#RC/Helitron
NNNNNNNNNNNNNNNNNNNNNCCAGAGAAAATGATGGAATAAATTATGAAATTCTTTGTA
CAGATTATCACTTTTATTATATACTAGCGACCCGCTCGCGGCTTCGCCCGCTTGAACTAC
TGNATTATTCAAATAATGTATGTTTGCAAAGCACTTNAGATAATGTTATAATGAGTTAAA
CCCTAATGCAACCCGCATTTTCGTAGTTTCAATAAGGATTTTGGATTTGATTGGATTGGA
TTTTCCAATTGTTTTACTCGGCAAGGATTTTTTAGTAGGTACCGTAATTTTAAATCTGTG
CTACTAATCTTTTCAAGTACTTATTAAAATATATTTAAATTACTATTTTTAGATAGTTAA
ATGACTATTTTTAAACGGAAGAAATTATAAACAAAAACCTACCTTCTAATAACTACTACA
AAAAATATGAAACCAAATATATCGCGCTGAAATAGTACATTCAACTCCAATTATCCAATA
CGTGCAAACGCATCTAAATCTTCGTTGCTATAAAGGCAGGCGGGTTTTTTTCGAGCTTGT
GGTTAATGCTGAAGAGGGTACTCTGTCCCANGANGAAATGCAAGCACTACGTGGCTGCCT
GTGAGGAAGTCGATCGACTGTAAGGGCGCCCCCTGCGGGANTCGAACCACGGCTTGCGTG
TAAGGCAGGCGGGCGCGGCGGACGCGCTTGTATAAACAAAACATCGTGGGACGCATGGCG
AGTGGCAAGCCGTTTTGCAGCAAGGATTTTTTGATATTGTAACAACTTCTAAAGTACTTA
TTAAAATGAAAAACAGTAATAGACAATTTTGATCAACATTAAATGGCCAAAGTAACTAAT
GTACTTATATATATATATACTGAGAGTAAGGGATAAGTGAAACTTGAGTAACATACAGCT
GATGTGTGAACGGCGGGATGTGTCAACAATTAAATGCGTTTTTCTGTAAAACTATTCGCA
ATTTCGAAATAGTGTAAAAAGCAAATTTTATCTTCGTTTAACGTAGAAANTTAATAAAGT
ATTTTAAAGGATAAGGATTAATACCATTATGGAAAAATATCCCTCACAATAAAAAATATA
TTGAAATTATTATTTTTAGACAGAAAAATGATCACTACACGTTATTCTTAAAAGATACGA
ATATGCTCTCGCGGACTTTTTTTTAGATCTTATTAAGAGGAACAATACTCCAGTACATTA
TTTTCATGTAGTACTTACCATTAAAGCAGCGCATGCGCGAAAGTGTCTCAACGGGTAGGA
TTTTATACATGTTTATCGTATTTATGTTAATTTGCGTAAGAATGTACANATAATAAACTA
TATATAAACCTTCTACGAAAAATACTCGACTTAATGGTGAAACCCGCATCAAAATCCGTT
GGGTGGTTTAGAAGAAGAAGAGTTAGAAACAACAGACAGACACGAAAAGCGACTTTGTTT
TATAATATAACTAGCGACCCCCTTGCGGCTTCGCCCGCTTTTACTACTGGATTATTCATA
TAATGTATGTTTGCAAAGCACTTAAGATAATGTGAAAATTAATTAAACCCTAATGCAACC
CGCATTTTCGTAGTTTCAATAAGGATTTTCCAATTGTTTTACACGGCAAGGATTTTTTAG
TAGGTACCGTAATTTTAAATCTGTGCTACTAATCTTTTCAAGTACTTATTAAAATATATT
TAAATGACTATTTTTAGATAGTTAAATGACTATTTTTAAACGGAAGAAATTATAAACAAA
AACCTACCTACTAATAACTACTACAAAAAATATGAAACCAAATATATCGCGCTGAAATAA
TACATTCAACTCCAATTATCCAATACGTGCAAACGCATCTAAATCTTCGTTGCTATGCCT
CTANAGCGGGCGGGTTTTTTTTCGAGCTTGTGGTTAATGCTGAAGAGGGTATTCTGTCCC
TGATGAAAAGCAAGCACTACGTGGCTGCCTGTGAGGAAAATTAAATAGAATGCATCGGCC
GGGAATCGAACCCGGGCCGCCCGCGTGGCAGGCGAGCATTCTACCACTGAACCACCGATG
ACTGCTCATGACGCGCTTGCACAAGCGGACGCACGTCGCGGGGCGAGCCGTTTCGCAGCA
AGGATGTTTTGATATTGTAACAACTTCTAAAGTACTTATTAAAATGAAAAAACAGTAAAA
GACAGTTTTGATCTACATTAAATGGCCAACGTAACTAATATACTTATTTATATGCTGAGA
GTAAGGGATAAGTGAAACTTGAGTCGGCACAGCTGATGTGTCAACGGCGTGATGTGTCAA
CAATTAAATGCGTTTTTCTCTAAAACTATTCGCAATTTCGAAATAGTGTAAAAAGCAAAT
TTTATCTTCGTTTAACGTAGAAAATTAATAAAGTATTTTAAAGGATAAGGATTAATACCA
TTATGGAAAAATATCCCTCACAATAAAAAATATATTGAAATTACTATTTTTAGACAGAAA
TATGATCACTACACGTTATTCTTAAAAGATACGAATATGCTNTCGCGGACTTTTTTGTAG
ATCTTATTAAGAGGAACAATACTCCAGTACATTATTTTCATGTAGTACTTACCATTAAAG
CAGCGCATGCGCGAAAGTGTCTCAACGGGTAGGACTTTATACACATTTATCGTATTTATG
TTAATTTACATAAGAATGTACAAATAATAAACTATATATAAACCTTCCNCGAGAAATACT
CGACCTAATGGTGAAAACCGCATCAAAATCCGTTGGGTGGTTTAGAAGAAGAAGAGTTAG
AAANNNCAGACAGACACGAAAAGCGACTTTGTTTTATAAGATATAGGATAGG
>Hcon99#Unknown
NTAAAATCGCTCAANAAACGNNAAAATGAGCAAAAGTTCTCCCCGGCCGGGAATCGAACC
CGGGCCTCGCGGGTGAGAGCCGCGAATCCTAACCACTAGACCACCGAGGATCCATTCTTG
CTCGNCACAAAGTCCCCTTGCATTCATGCAATTGCTGTGCTCTTTACTGTTCCTTGCAAT
AAAACGAAACGTAAAAATGACAAAACTTCTCCCCGGCCGGGAATCGAACCCGGGTCTCGC
GCGTGACAGACGCGGATACTCACCACTATACTACCGAGGATCCACTCTTCCCAAATAATC
CC
>Sman100#LINE/CR1
CGCGCTTTTCGAACGGGAAGTTTAGTCCTAACGTGATTTGCATTTCTCAAACTTTTGCTG
TGTTCTTACGCAACAAAAGTACCATTTCCGATCTAAAGAATCTATTCTGAGCTATACGTT
CGGTAGATTACTTCTTTTTTTGAGTTTCACTCAACTTAATAGTTAACTGTGGTTTTGCCT
CAGCTCACTATCGGTTTTTTTTACAGTTTTCACGTAAAGGCTAGTTTTAGCTTATCGTNA
ACCGTTTTTATCCATTTTTGCCAGTTTTTGTGTACTGTGTGTTCTTTTAACGGTCCTAGA
CTTACTGCTTGTATTTATAAGACAGTCTANATCANTAGCCATGAAAAATTCATGCAAAAG
ACCTGGTTGCCGTTTCGCCGTTACATCTGGCATGCAATGTGACAACTGCAAAGGTTGGTT
CCACGAAGCGTGCACAGATCTAACAGCAGCAGCCTATAGCAGACTCAGCAAGTCTGATCG
TAGGTGGGTATGTGTTACGTGCAACACCGATACCGTAGTTNTGCTGGGTACCATCATTAC
TTTACTGACAGGTCTGAGGGATAAGTTGTCTAAGAACTCGGTAAATGACAGTACCACGAC
GGGTAACAAAACNGGGACGCGCAGNGCAAACAAGAAAAGGGATATCGACAGGTCGGCTAT
CGACGGTGCTGTTAACAGCACGAGTGATGACGTGCTGAAACTCAGCACCATCNTAACATC
GACGGTNATCGACTCCCTCAGTAAACTTGGGTCCCCCAGCGNAGGGTCCTTGAATGCGAC
GGTGGTTCCCAAAAACCCTGTAGGTGGTTGGACCCACGTTAACAGGGGTAAAAAGGACCA
AGCGTCACCGCCGAAGCTGAACATCCCAAGTATCGTGCGGAAATCAACTGGTGATTTGGC
CGCACAGTCTACCCCCAAGACTGTCCGCCCGGTCATCACNGAGCCCAGGAATCGAAAACG
CGCTTCGACATCCAAACAACAAGGTACCGAACCTAGACGCCCTGGAAAACCTGGGAAATC
AATNACGGTTCGTGACGACTCTGTCATAATCATGAACCTTATTGACAACCCCGACCTTCC
TCTCAGTTTGCAGGACAAAAATGACAGGATGCTCTGGGGAGAATTAAACAAGAGGCTTGA
ACTCCCTAGAATAGAGCCTTTGACGGTCACACGGCTCACTCGGGGGAAGGACTCTAACCA
CCNAAACCACCCGAGGCTGCTTCGTGTNACACTTAAGAATGCCTCCGACGTAGAGGACGT
CCTGCTAGCCAGTCACTTACTGAAATCCGATGGGAACGTAAGAATACTGCCCGACATACC
GTATTCTGAACGAAATCTCATCCGGAACATCCCTAAGGAATCTCGCGAGGCGTTTTTCCG
CGGAAGAAATATCATTGTGCAAGGTGTACCGGAAAATACGGACCCAGCTCAAGCAAACTC
TGATATTCGGGAATGGAAATTCATCAAGCATTCCTTGAAACTCAAAAACATACTGACCCA
ACAGGTGACGAGACTAGCCAAGAGAGACGGAGACTCTAGACCCCGGCTGNTGAAGATAAC
CTTCCCCTCCTCCCATATGGCGGCTGCAACTCTGGAAGCATTTCGTGCCAACAGACGTCG
GTTGCCAACTGGCATCCATATGCATCCGGATAGGCCACACGACGGCAGGATCAAGCACAA
ACGCAAGCTGGAGCTGACAATTCCACTCGTGGACTGTCTTGATCATAAAAAAAACGTGTA
AAGGACAGGGACTACCAACTCGGTAAACATCGTATAGGTAGGCTACCTGTCCACTCACGC
ANGGCTCATATAGACAAACAGGAAGAAGCTCACGCGTTCCAAATTGAAAGCATAAACTGC
CTATACACGAACGCCGCGAGTTTGCCAAACAAAATGGATGAGCTACGTGAACTTAGCAAC
GCTAATGATGCTCATCTGATAGGAATATCCGAAACTTGGATANCGTCTCAGTTTACGGAC
CAGGAGCTAGCAATACCTGGGATGTCTTTGTTTCGCAACGACAGAAAAACAGGAATGGGG
GGTGGGGTAGCACTATACATACGGTCATGCCTGGAGGCGCACCAACTTCACAACCAAGAG
TTTCTCAATCTTGATGAGTCAGTATGGTGCTCAGTAAGATTGTCTACCACCTCGAGGTGT
CTAGTTGGGGTCATCTACAGGAAGCCCACTGCCGACATCGAGTACGACAATCGTNTGCTG
GAAGGATTAACTCGCTCTACGCGTCTCGGATTCTCTCATATCCTGATTCTAGGGGACTTC
AATCTTCCTAGAATCAACTTCGCGGAACATACGTACATTGGAGGTGACAACTCTACTGAA
GCTCNGTTCTTCAACCTCATCGGCGACCTGGGATTATTCGAAAATGTGAAGTCGGCAACT
CGTTGGAGAAACAGTCAGACGCCGTCGCGCTTAGACTGGGTATTCACAAACGAAGAATTC
CTAGTCGACGACCTCTCAATCCTGGCTCCCCTGGGGAAAAGCGATCACGCCGTCNTATCN
TTCAGCTTTGTCAGCAAAACGGAGCTAAGATATCCCACCAACAACAGGCGCTGGAATTTC
AAACGGTTGAATGTGTTAGCTTTACAGGACTATCTACAACAGGTGGATTGGGATGTTCAC
CCTCAACTTGAAGTGGATGCTCATTGGGATTTCTTACTGCACACGATCTTATGTGCTACT
GAGCATTCAGTTCCTCAAACGGTCCCAAAAAGCTACAAGCAACCTNCAATCATCAAGAAC
CGCACTCNTCGTTTGCTAAGCCGCAAAAGGCACTGTTGGGCCGAATACAAACGAACTGAT
AACAACGGCGCGTACAGGCAATACAAACATATAAGGAACATATGCACAAAGGCAATAAGA
GAAGACAGGCTTCAGTACCAGACCAAGCTTATCGATAAATTCGTCTCCAATCCGAAAAGC
TTATTCCGTTACGCAGCTTCTCTTCGACAAGGCAAAACTGGAGTTTCCCAACTGCTAGGT
CCTAATGGCCCGACCAATAACGACGGTGATGCCGCTAACCTTTTGGCTGAACAATACTCC
CGGACATTCCAGCCGACCCACATCAACTATACTGACGAAAGCTTCACCTGCACCTGCACA
GGACTTTCCGAAGTGGACCTGAGCGCTGACCTGGTGCTCCGTAAACTGCAGCACCTAAGA
AAAGACACTTCTCCCGGTCCGGATATGGTTCATTCCGCTGTACTGAGGGAAGCAGCTTCA
ATCCTGGCGACACCGCTTAGCGTGATGTTCTCACACTCGCTAAGCCGAGGCAAACTACCG
GAAATTTGGAAGCTGGCTCACATCACACCAATTTTCAAAGGAGGTCGACGCAGCGAACCC
TCAAGCTACCGACCGGTGGCCCTTCTCTCCATACCTTCNAAAATTATGGAGTCCCTAATA
TGCGACGGTATACANGAATACTTATCATCCTTAAAGTTCTTCTCACCCCAACAGCATGGT
TTCAGGAAGGGTCATTCTTGTATGACCAACCTGCTGACTGCGGTGGACAGATGGACAACC
ATCCTTGATCGCAAGGGGAAGGTTGACGTCATTTACCTNGACTTCTCAAAAGCTTTTGAT
AGGGTCAACCACGTATGTCTTATCAATAAGCTTAGACGATTGGGTATCAAACCCCCTTTG
ATTGACTGGCTCACTTCATATCTAGAAAACCGACATTTTAAGGTCAGGGTTAACTTCACT
CTCTCTCAGGCTATGGAATGTCCTAGTGGGGTCCCCCAGGGCTCAATACTAGGACCTCTT
CTCTTCTTGATTTACATNAACGATCTTCCNCAACAAGTTTCGTCTGACTTATTGCTTTTT
GCTGATGATGTGAAACTTTGGAGAGAGATACGTAACCANGAGGATATACTGGCACTTCAG
GAGGATCTGACTCGACTTCAAAGTTGGGCAGACGACAACGGACTTACCTTCAACACTTCA
AAGTGCAAAGTAGTCCATCTGAGACATGTTGCAGACTATAGTTACAACTTAGGTAACTCC
CCTCTAGAAGTNTCCCAAGTCGAAAAAGATTTAGGAGTGTTGGTACCCTACGACCTGAAG
TCGTACGCNAACTGTGACAAAAACGCCTTTCGAGCAAACCTTGCACTGGTAACATTGAAG
CGCATTTTTGGCCAGTTTGACGGTAGAACCTTCCACATAATCTTCAACAGTTTTATTCGT
CCCCATTTAGAGTACGGAAACATAGTATTTCCTCCCTCCCTCCAAAAGGATAAGGACACT
CTGGAACGTATCCAACGTCGAGCCACGAAATCAGTTCGGGGACTCAAATTCAAACCTTAT
GAAGAGCGCCTCCAATCACTTAACCTTTACCCGTTAGAGTACAGGCGTCTTAGAGGTGAC
CTTCTTATGACTTACAGTATCCTTAACACTTCTGGTCATCCCCTTAAACATCTTCTTAAG
CTTAGTCACAACACTAACCTAAGAGGTAACACCCAGAAACTGGAGACCCNACATAGCAGA
ACGGACTGCAGACACAACTTCTACTCCGTNAGAGTTGTCAAGTGCTGGAATTCGCTGCCG
ACTGAGCTAGTCCAAGCGACTTCCCAGGAGTCCTTTAAGAGGAAACTTGACTTATTCTTA
AGGACTAAGGATAACATATTATTATGATTTACCAAATTCTTTTTTTCCTCTATTATCGTT
NATATACCTAGGTTCTTGCCTGGAGGTATTGGTGATCCACTGCTACTAGACACGGAAGCC
CGTTAAGCGAAAGCTTCTTCTATTCCGTCCTCAACCATTTGAACCATTTGAA
>Lgig101#LINE/Penelope
CCTNGAACCGTGCGACCATGATNCTACAAACCTACTACCGTTATTCTTCATGTAGGCCTC
AACAACCGTGATCAGCTACCAAAGACCTCCTTTAACCAAGCCCAGAAATTAATCGCCACA
GCCAACAAAACCTTCCCAAACTCCAAGATCCTCTTCACATGTATACCCATCTCAAATAAA
ATCTCGAAGAAANCACAACAGAACCTCAGCACCCTCAACAACATGATGATGGAGTCCAGT
ATCAACAGCGCAACAATCTTACCACCCTACGAAGAAGAATTCGAACCAGTTGATAATCTT
CATTGGTCTCCAGAAACAGCAAACAGTATTTATTTGTTTTGGATACACCAGCTTCAAGCA
TCGAGTAAGTCTTTAAACTAATTACTGGGGATAAAAATACTGAGAGGCCACCGCTAGGCC
AAACTGTAGTTAACTTGAGCCGCAAAATTCTCACACCCCTTCAGCATTCAATCTTAGACC
GTGGACTTAAGTTTATTCCCACACCAAAGATAGCCAACTTAAATTATCTCCGACCATCCA
TTGAACGATTTCAACGAAATCTTAGCTGCACATATTTTTTTCGAAACCACCCCCCACGTG
GTGCTAGAACAATGTTTATTCCTAAATCCACGTGGACACCCCCTCAGGCCGCCATCCATC
CCGAAATATCGAAAGCATTTGCGAGTATGAATAGCCAAACAGCGAACCTTTCCATAACAC
ACGAAAAGCCTAATCTCACACGAGTGGAACGTGAAGCGTTAAACTTACTTAAGAAAGACG
ATAGCATCGTTATTGAAAAAGAGTGACAAAGGTTCATGTTGTGTCATTCTGAATAGGGAG
GATTACGTTTCAGAAGCAGAGAATCAACTGAATAATCCTAAACATTATGCCATTTTACCG
AAACCAATTTTCAAAGAAACTGCTACATGATTAACAATATTCTTGCCGATTTAGTCAAAA
CTAGTTATCTCAAACAGAAACAATATGACTATCTGTCTGCCAAACCTGATTGTCGCGAGA
GACATTTGTACACTTTGCCTAAAATCCATAAGAATCCAACCAAGGAGTGGTTTATCTCGA
ATAAAATCCCTAAAGGCCGCCCGATTATATCTGACTGTGGTAGTGAGTCGTATGCAGTGT
CAGAATACATTGATCATTTCTTACTACCTCTAGCATGTCAACATCGCGCCTACCTTAAAG
ACACAACCGATTTTGTCAATAAAATAAAAAATCTTCGAGTTCCCTCTAATGCTATTTTAA
TTTCTATCGACGTTTCTTCTATGTATACCAATATCGATAACNCTACTGGTTTAACGGCAG
TTCGTAAAGCTTTTAATAGAAACCCAGATCCAAACAGACCCGACGATGCAATTCTACAGC
TTCTAGAGATTTGTCTTAGTCGAAACGACTTCACATTTAATGGTAAAACATATTTACAAA
CTTCAGGGACAGCAATGGGCAAACGATTCGCCCCTTCGTACGCAAACCTTTTCATGGCAG
AGTGGGAACGTGAGGTGTTGCCCCTCTGTCCATTTGACCCACTTTTTTACGGACGCTTTT
TGGATGACATTTTTATGGTTTGGACTTATTCTATCGAACAGTTTTGGGAATTCTTTGAAA
TTCTCAACAACCACCATCCTTCTATCAAACTAACCGCAAACGTGAGTGACAAAAGCATAG
ACTTTCTCGATACCACAGTCTTTAAGGGAGATTCCATAGCAGAAACAAATAAACTGGATA
TTAAAGTGTATTTCAAAGAAACTGATACTCATCAACTCTTGCACAAGAGCTCCTTTCACC
CAAAACATACCTTTTCTGGTATAATTAAGTCACAAGTTTTACGATTTCATCGAATTTGTA
CAAGATCTTCTGATTTCAACCAAGCCTGTACGATTGTTTTCTCAAAACTGAAAGAGCGTG
GGTACTCTAAACGATTTTTACGAAACATAAAAAATTCCACCTTAGCACAGATAGCAGCTA
AAAACAGACTTTATGCCGAAGTACCTCCAGGTTTAAGAAGTGCTCCATGTTTGTCCAGTA
GATGCAAAACATGTCCCTTTATATCAGAAACTCATTATTTTGTAAGCAACTCTACGAATA
AAAGGTACCCGATCCAGGAACATCTAACATGTGAACATTCGAATGTAATATATTTAATTT
CATGCAAGAAATGCCCCAAACAATATGTAGGAGAAACTAAGAATAATTTACGAACTCGCT
TTAATGCTCATAGGTCAGACATCAAATTAAAGAAAGACAAGCCTGTTTCTAATCATTTCA
ACCTCGACGACCATTCAATAGACGATCTCACCCTAATCCCAATTGAGCGTATAGAAATTG
ACTTGCCCGAAGATGAAACTACCAAATTCCGTCAATCTAGGGAGGCCCATTGGATTGAGA
CATTGAATACAGCAAGACCTATAGGACTAAATATTCATCATAATGTAGGCATAGCACCCT
TTGTTGTCCCGTTTAATACAACCAGCAATCGAGCAAGCAAGATAGTTCATGCCCACTATA
AGAGCCTTCAAGAGAAATTCCCCCATGTCTATAAGCAGAAAATGATAGTTGCATATTCAA
AAAATAAGAACTTAAATGATAATATTGTTCATAGTAAACTAAAAACAATCAGTACATAAC
AGATACTATACTTCTCGCCCATCGGGCGAGTTATTTTTTCTAATTTCAGATCAGAATAAG
AACAGAAGAAAACCCAATATCAAGACCCTTAATCCTAATTTCTAAATAAAGTGTCTGCTC
[truncated: 93,733,858 more chars]
