# Supplementary material for: Network‐based visualisation reveals new insights into transposable element diversity
Source: Mol Syst Biol. 2021 Jun 25;17(6):e9600. doi: 10.15252/msb.20209600 (PMC8226279; doi:10.15252/msb.20209600)
Supplement: Supplementary file 3 — Dataset EV2 [file MSB-17-e9600-s004.zip › DatasetEV2/README_DatasetEV2.txt]

Custom consensus repeat library used in conjunction with RepeatMasker to identify transposons in all the used genomes. The headers contain the sequence origin, superfamily and subfamily classification of each sequence in the format [species identifier]#[superfamily]/[subfamily].
 
