# Supplementary material for: Network‐based visualisation reveals new insights into transposable element diversity
Source: Mol Syst Biol. 2021 Jun 25;17(6):e9600. doi: 10.15252/msb.20209600 (PMC8226279; doi:10.15252/msb.20209600)
Supplement: Supplementary file 4 — Dataset EV3 [file MSB-17-e9600-s003.xlsx]

## Sheet: OpenOrdParamters
Stages
Liquid (%)	25
Expansion (%)	25
Cooldown (%)	25
Crunch (%)	10
Simmer (%)	15
Parameters
Edge Cut	0.8
Num Threads	3
Num Iterations	750
Fixed Time	0.2

## Sheet: Description
Dataset EV3: Parameters used for network layout generation using OpenOrd
